# Supplementary material for: Effect of malaria parasite shape on its alignment at erythrocyte membrane
Source: eLife. 2021 Jul 21;10:e68818. doi: 10.7554/eLife.68818 (PMC8331178; doi:10.7554/eLife.68818)
Supplement: Figure 1—source data 1. [file elife-68818-fig1-data1.zip]

Archive with 5 entries (4 files):
- Fig1/
- Fig1/README
- Fig1/fig1_c.csv
- Fig1/fig1_e.csv
- Fig1/fig1_d.csv
