# Supplementary material for: Effect of malaria parasite shape on its alignment at erythrocyte membrane
Source: eLife. 2021 Jul 21;10:e68818. doi: 10.7554/eLife.68818 (PMC8331178; doi:10.7554/eLife.68818)
Supplement: Figure 1—source data 1. [file elife-68818-fig1-data1.zip › Fig1/README]

1. fig1_c.csv contains parasite displacements normalized with parasite diameter for different shapes and for reference parameter set.

2. fig1_d.csv contains total deformation energy for different shapes and for reference parameter set.

3. fig1_e.csv contains both short and long bond densities for different shapes and for reference parameter set. 
