# Supplementary material for: Effect of malaria parasite shape on its alignment at erythrocyte membrane
Source: eLife. 2021 Jul 21;10:e68818. doi: 10.7554/eLife.68818 (PMC8331178; doi:10.7554/eLife.68818)
Supplement: Figure 1—source data 1. [file elife-68818-fig1-data1.zip › Fig1/fig1_c.csv]

shape	koff/kon_long	parasite displacement (Delat d/D_p)
EG	2.0	0.7730865971972691
EG	2.0	0.11999191519942508
EG	2.0	0.47617229608336326
EG	2.0	0.45760420409629904
EG	2.0	0.5318765720445563
EG	2.0	0.08892831476823572
EG	2.0	0.519906575637801
EG	2.0	0.3188690262306863
EG	2.0	0.3143145885734818
EG	2.0	0.29428674092705714
EG	2.0	0.31448975925260514
EG	2.0	0.2848275242544018
EG	2.0	0.49544107078692057
EG	2.0	0.8602632051742722
EG	2.0	0.8001796622349984
EG	2.0	0.23455353934602946
EG	2.0	0.19589920948616601
EG	2.0	0.3038627380524614
EG	2.0	0.5958138699245418
EG	2.0	0.07281261228889688
EG	2.0	0.35980057491915196
EG	2.0	0.12203557312252965
EG	2.0	0.27460923463887893
EG	2.0	0.1595804886812792
EG	2.0	0.46461103126122894
EG	2.0	0.3323571685231765
EG	2.0	0.2462899748472871
EG	2.0	0.3021694214876033
EG	2.0	0.23227632051742728
EG	2.0	0.0942418253683076
EG	2.0	0.16582824290334172
EG	2.0	0.34333453108156664
EG	2.0	0.3634791591807402
EG	2.0	0.4244385555156307
EG	2.0	0.09319080129356808
EG	2.0	0.10136543298598635
EG	2.0	0.2121316924182537
EG	2.0	0.31583273445921667
EG	2.0	0.1541501976284585
EG	2.0	0.26170499461013297
EG	2.0	0.21020481494789797
EG	2.0	0.0526095939633489
EG	2.0	0.13990298239310098
EG	2.0	0.10691250449155587
EG	2.0	0.4241466043837585
EG	2.0	0.1421802012217032
EG	2.0	0.24699065756378008
EG	2.0	0.8484099892202659
EG	2.0	0.6873697448796264
EG	2.0	0.2556908012935681
EG	2.0	0.15251527128997483
EG	2.0	0.5378907653611211
EG	2.0	0.250202120014373
EG	2.0	0.20530003593244703
EG	2.0	0.21353305785123966
EG	2.0	0.7786336687028387
EG	2.0	0.20051203736974485
EG	2.0	0.42099353215954005
EG	2.0	0.3209126841537909
EG	2.0	0.48060995328781897
EG	2.0	0.26211372619475387
EG	2.0	0.07555695292849443
EG	2.0	0.17779823931009703
EG	2.0	0.09832914121451672
EG	2.0	0.04478530362917715
EG	2.0	0.3408237513474668
EG	2.0	0.0913807042759612
EG	2.0	0.2712809917355372
EG	2.0	0.09599353215954007
EG	2.0	0.0798194394538268
EG	2.0	0.3762666187567373
EG	2.0	0.3656395975565937
EG	2.0	0.3367364355012577
EG	2.0	0.34508623787279913
EG	2.0	0.23467031979877828
EG	2.0	0.28190801293568096
EG	2.0	0.23175080848005747
EG	2.0	0.36978530362917716
EG	2.0	0.4400287459575997
EG	2.0	0.2221164211282788
EG	2.0	0.6557222421846928
EG	2.0	0.37906934962270933
EG	2.0	0.3954770032339202
EG	2.0	0.16664570607258355
EG	2.0	0.6289211282788357
EG	2.0	0.1309108875314409
EG	2.0	0.24821685231764282
EG	2.0	0.3191609773625584
EG	2.0	0.3331746316924183
EG	2.0	0.16833902263744163
EG	2.0	0.794690980955803
EG	2.0	0.7825458138699246
EG	2.0	0.21551832554796985
EG	2.0	0.30695742005030546
EG	2.0	0.3970535393460295
EG	2.0	0.2956881063600431
EG	2.0	0.1849802371541502
EG	2.0	0.5108560905497664
EG	2.0	0.5925440172475746
EG	2.0	0.6658237513474667
EG	2.0	0.3912729069349623
EG	2.0	0.2935276679841898
EG	2.0	0.5018056054617319
EG	2.0	0.45310815666546894
EG	2.0	0.10650377290693495
EG	2.0	0.24366241466043842
EG	2.0	0.13844322673374057
EG	2.0	0.49386453467481134
EG	2.0	0.22135734818541145
EG	2.0	0.2715729428674093
EG	2.0	0.2280722242184693
EG	2.0	0.19321325907294284
EG	2.0	0.03993891484010061
EG	2.0	0.06504671218109953
EG	2.0	0.9059827524254401
EG	2.0	0.18293657923104567
EG	2.0	0.22865612648221345
EG	2.0	0.6111121092346388
EG	2.0	0.30660707869205894
EG	2.0	0.524694574200503
EG	2.0	0.23747305066475025
EG	2.0	0.4727272727272727
EG	2.0	0.1592885375494071
EG	2.0	0.8569933524973051
EG	2.0	0.34204994610132944
EG	2.0	0.43670050305425795
EG	2.0	0.3087675170679123
EG	2.0	0.3889956881063601
EG	2.0	0.3046218109953288
EG	2.0	0.28476913402802734
EG	2.0	0.4559108875314409
EG	2.0	0.36015091627739854
EG	2.0	0.4115343154868847
EG	2.0	0.19187028386633131
EG	2.0	0.4995283866331297
EG	2.0	0.27986435501257634
EG	2.0	0.21423374056773264
EG	2.0	0.24874236435501257
EG	2.0	0.428701042040963
EG	2.0	0.1174811354653252
EG	2.0	0.19671667265540782
EG	2.0	0.317000538986705
EG	2.0	0.2975565936040245
EG	2.0	0.17651365432985988
EG	2.0	0.042391304347826085
EG	2.0	0.17587136183974128
EG	2.0	0.23402802730865976
EG	2.0	0.20436579231045637
EG	2.0	0.6958363277039167
EG	2.0	0.41287729069349627
EG	2.0	0.4562612288896874
EG	2.0	0.181301652892562
EG	2.0	0.1972421846927776
EG	2.0	0.3320068271649299
EG	2.0	0.3684423284225656
EG	2.0	0.3109279554437657
EG	2.0	0.07935231764283149
EG	2.0	0.26077075098814234
EG	2.0	0.4371676248652534
EG	2.0	0.3215549766439095
EG	2.0	0.9255434782608696
EG	2.0	0.7623427955443765
EG	2.0	0.5780048508803449
EG	2.0	0.16366780452748833
EG	2.0	0.274901185770751
EG	2.0	0.32190531800215594
EG	2.0	0.5718738771110313
EG	2.0	0.31338034495149125
EG	2.0	0.10119026230686312
EG	2.0	0.1679886812791951
EG	2.0	0.19619116061803807
EG	2.0	0.10726284584980236
EG	2.0	0.13196191160618037
EG	2.0	0.062010420409629896
EG	2.0	0.07742544017247574
EG	2.0	0.1665289256198347
EG	2.0	0.0743307581746317
EG	2.0	0.18311174991016888
EG	2.0	0.25919421487603306
EG	2.0	0.27793747754222065
EG	2.0	0.27904689184333453
EG	2.0	0.37252964426877466
EG	2.0	0.194205892921308
EG	2.0	0.3275691699604743
EG	2.0	0.15035483291412144
EG	2.0	0.3532608695652174
EG	2.0	0.2638070427596119
EG	2.0	0.4368172835070068
EG	2.0	0.5718738771110313
EG	2.0	0.26713528566295364
EG	2.0	0.17733111749910166
EG	2.0	0.39991466043837587
EG	2.0	0.2564498742364355
EG	2.0	0.1984683794466403
EG	2.0	0.1762217031979878
EG	2.0	0.2194304707150557
EG	2.0	0.37474847287100255
EG	2.0	0.2812073302191879
EG	2.0	0.17709755659360404
EG	2.0	0.35010779734099895
EG	2.0	0.11537908731584622
EG	2.0	0.19648311174991018
EG	2.0	0.24488860941430113
EG	2.0	0.46607078692058934
EG	2.0	0.5527802730865972
EG	2.0	0.5155856988860942
EG	2.0	0.238699245418613
EG	2.0	0.26538357887172115
EG	2.0	0.3539615522817104
EG	2.0	0.7412639238232124
EG	2.0	0.022305066475026954
EG	2.0	0.0627694933524973
EG	2.0	0.2419690980955803
EG	2.0	0.2643325547969817
EG	2.0	0.10048957959037011
EG	2.0	0.10656216313330936
EG	2.0	0.40166636722960836
EG	2.0	0.1400197628458498
EG	2.0	0.30193586058210564
EG	2.0	0.2103799856270212
EG	2.0	0.13529015450952211
EG	2.0	0.18217750628817822
EG	2.0	0.08875314408911247
EG	2.0	0.43775152712899756
EG	2.0	0.08729338842975208
EG	2.0	0.5587360761767876
EG	2.0	0.6463798059647862
EG	2.0	0.2534719726913403
EG	2.0	0.6680425799496945
EG	2.0	0.20384028027308662
EG	2.0	0.5360806683435142
EG	2.0	0.3403566295364714
EG	2.0	0.39238232123607614
EG	2.0	0.14521649299317282
EG	2.0	0.2658507006827165
EG	2.0	0.4473275242544017
EG	2.0	0.07462270930650378
EG	2.0	0.49946999640675527
EG	2.0	0.15047161336687026
EG	2.0	0.07123607617678765
EG	2.0	0.36663223140495865
EG	2.0	0.2583183614804168
EG	2.0	0.23426158821415738
EG	2.0	0.13056054617319438
EG	2.0	0.12991825368307583
EG	2.0	0.3046802012217032
EG	2.0	0.3764417894358606
EG	2.0	0.09301563061444484
EG	2.0	0.1533327344592167
EG	2.0	0.6686264822134387
EG	2.0	0.722403880704276
EG	2.0	0.313905856988861
EG	2.0	0.3285618038088394
EG	2.0	0.5740343154868847
EG	2.0	0.20640945023356091
EG	2.0	0.566501976284585
EG	2.0	0.18719906575637804
EG	2.0	0.30777488321954727
EG	2.0	0.18737423643550127
EG	2.0	0.3544870643190801
EG	2.0	0.2559243621990657
EG	2.0	0.34216672655407837
EG	2.0	0.6494744879626302
EG	2.0	0.21621900826446283
EG	2.0	0.05938286022278118
EG	2.0	0.15520122170319797
EG	2.0	0.029837405677326626
EG	2.0	0.068199784405318
EG	2.0	0.1917535034135825
EG	2.0	0.07614085519223861
EG	2.0	0.49801024074739486
EG	2.0	0.6589337046352858
EG	2.0	0.31308839381961917
EG	2.0	0.38876212720086234
EG	2.0	0.6998068630973769
EG	2.0	0.6366286381602587
EG	2.0	0.6506422924901186
EG	2.0	0.25341358246496587
EG	2.0	0.20909540064678406
EG	2.0	0.30935141933165644
EG	2.0	0.18778296802012218
EG	2.0	0.2256782249371182
EG	2.0	0.1657114624505929
EG	2.0	0.15806234279554437
EG	2.0	0.28681279195113185
EG	2.0	0.3016439094502336
EG	2.0	0.24553090190441967
EG	2.0	0.377200862378728
EG	2.0	0.33247394897592525
EG	2.0	0.2823167445203018
EG	2.0	0.2236929572403881
EG	2.0	0.1983515989938915
EG	2.0	0.15356629536471436
EG	2.0	0.12349532878189004
EG	2.0	0.07777578153072223
EG	2.0	0.14346478620194034
EG	2.0	0.8663357887172116
EG	2.0	0.6083677685950414
EG	2.0	0.8529644268774703
EG	2.0	0.6968873517786561
EG	2.0	0.2045409629895796
EG	2.0	0.206701401365433
EG	2.0	0.06726554078332735
EG	2.0	0.17995867768595045
EG	2.0	0.18719906575637804
EG	2.0	0.22410168882500903
EG	2.0	0.6833992094861661
EG	2.0	0.2180291052820697
EG	2.0	0.05430291052820697
EG	2.0	0.19432267337405681
EG	2.0	0.2368307581746317
EG	2.0	0.1664705353934603
EG	2.0	0.3478889687387711
EG	2.0	0.22468559108875313
EG	2.0	0.30041771469637085
EG	2.0	0.30257815307222424
EG	2.0	0.16991555874955083
EG	2.0	0.3317148760330579
EG	2.0	0.10095670140136544
EG	2.0	0.5062432626661876
EG	2.0	0.5579770032339203
EG	2.0	0.2930605461731944
EG	2.0	0.12950952209845493
EG	2.0	0.6492409270571327
EG	2.0	0.5820921667265541
EG	2.0	0.2384656845131153
EG	2.0	0.2894403521379806
EG	2.0	0.2093289615522817
EG	2.0	0.42654060366510965
EG	2.0	0.34421038447718294
EG	2.0	0.527906036651096
EG	2.0	0.4288178224937118
EG	2.0	0.17365253323751345
EG	2.0	0.27069708947179305
EG	2.0	0.07497305066475028
EG	2.0	0.07561534315486884
EG	2.0	0.12215235357527847
EG	2.0	0.34286740927057135
EG	2.0	0.450305425799497
EG	2.0	0.3660483291412145
EG	2.0	0.0627111031261229
EG	2.0	0.6954275961192956
EG	2.0	0.3196864893999281
EG	2.0	0.6561893639956881
EG	2.0	0.36809198706431906
EG	2.0	0.33714516708587855
EG	2.0	0.30905946819978436
EG	2.0	0.7082150556952929
EG	2.0	0.25078602227811714
EG	2.0	0.2006872080488681
EG	2.0	0.5408102766798419
EG	2.0	0.11993352497305067
EG	2.0	0.05126661875673733
EG	2.0	0.4187747035573123
EG	2.0	0.10142382321236076
EG	2.0	0.13569888609414302
EG	2.0	0.04852227811713978
EG	2.0	0.21966403162055337
EG	2.0	0.17032429033417176
EG	2.0	0.180600970176069
EG	2.0	0.15064678404599355
EG	2.0	0.11333542939274166
EG	2.0	0.2452973409989221
EG	2.0	0.4396200143729788
EG	2.0	0.8921442687747035
EG	2.0	0.4529329859863457
EG	2.0	0.5057761408551923
EG	2.0	0.038829500538986705
EG	2.0	0.4559108875314409
EG	2.0	0.30824200503054255
EG	2.0	0.1138609414301114
EG	2.0	0.23537100251527132
EG	2.0	0.35069169960474306
EG	2.0	0.16127380524613727
EG	2.0	0.1923374056773266
EG	2.0	0.12489669421487604
EG	2.0	0.2151095939633489
EG	2.0	0.06925080848005749
EG	2.0	0.23817373338124326
EG	2.0	0.4353575278476464
EG	2.0	0.2897906934962271
EG	2.0	0.215401545095221
EG	2.0	0.24664031620553362
EG	2.0	0.04046442687747035
EG	2.0	0.20179662234998205
EG	2.0	0.3894628099173554
EG	2.0	0.21113905856988863
EG	2.0	0.1479608336327704
EG	2.0	0.25142831476823574
EG	2.0	0.2114893999281351
EG	2.0	0.7417894358605822
EG	2.0	0.7225206611570248
EG	2.0	0.2537639238232124
EG	2.0	0.12857527847646424
EG	2.0	0.12191879266978083
EG	2.0	0.5408102766798419
EG	2.0	0.6292714696370824
EG	2.0	0.3096433704635285
EG	2.0	0.29872439813151275
EG	2.0	0.14749371182177506
EG	2.0	0.11374416097736256
EG	2.0	0.17954994610132952
EG	2.0	0.0750898311174991
EG	2.0	0.11660528206970895
EG	2.0	0.19163672296083367
EG	2.0	0.14492454186130074
EG	2.0	0.25662504491555876
EG	2.0	0.3746316924182537
EG	2.0	0.5070023356090549
EG	2.0	0.6009522098454906
EG	2.0	0.4995283866331297
EG	2.0	0.31851868487243984
EG	2.0	0.7365927057132591
EG	2.0	0.13108605821056413
EG	2.0	0.3323571685231765
EG	2.0	0.2092705713259073
EG	2.0	0.10714606539705356
EG	2.0	0.23280183255479697
EG	2.0	0.22865612648221345
EG	2.0	0.20734369385555157
EG	2.0	0.34940711462450597
EG	2.0	0.467296981674452
EG	2.0	0.5552910528206971
EG	2.0	0.07053539346029465
EG	2.0	0.15975565936040245
EG	2.0	0.1845715055695293
EG	2.0	0.18772457779374774
EG	2.0	0.16600341358246495
EG	2.0	0.03293208767517068
EG	2.0	0.09967211642112828
EG	2.0	0.28132411067193674
EG	2.0	0.8722915918074022
EG	2.0	0.8922610492274525
EG	2.0	0.5060097017606899
EG	2.0	0.2918343514193317
EG	2.0	0.5569843693855552
EG	2.0	0.5073526769673015
EG	2.0	0.5501527128997484
EG	2.0	0.4238546532518865
EG	2.0	0.38198886094143014
EG	2.0	0.5287818900467122
EG	2.0	0.13505659360402444
EG	2.0	0.23484549047790157
EG	2.0	0.23519583183614806
EG	2.0	0.4358830398850161
EG	2.0	0.36978530362917716
EG	2.0	0.09932177506288178
EG	2.0	0.14848634567014013
EG	2.0	0.5958138699245418
EG	2.0	0.20208857348185413
EG	2.0	0.36307042759611924
EG	2.0	0.18334531081566655
EG	2.0	0.4702164929931728
EG	2.0	0.086300754581387
EG	2.0	0.33889687387711104
EG	2.0	0.17873248293208768
EG	2.0	0.7164480776140855
EG	2.0	0.5549991016888249
EG	2.0	0.8251706791232484
EG	2.0	0.2927102048149479
EG	2.0	0.4725521020481495
EG	2.0	0.39915558749550845
EG	2.0	0.5323436938555516
EG	2.0	0.15000449155587495
EG	2.0	0.1646604383758534
EG	2.0	0.29142561983471077
EG	2.0	0.4059288537549407
EG	2.0	0.5178629177146964
EG	2.0	0.39121451670858787
EG	2.0	0.38864534674811363
EG	2.0	0.2687702120014373
EG	2.0	0.1964247215235357
EG	2.0	0.11537908731584622
EG	2.0	0.10025601868487242
EG	2.0	0.17271828961552282
EG	2.0	0.23735627021200142
EG	2.0	0.2857617678763924
EG	2.0	0.09295724038807043
EG	2.0	0.27297430830039526
EG	2.0	0.869605641394179
EG	2.0	0.6735896514552642
EG	2.0	0.515410528206971
EG	2.0	0.680888429752066
EG	2.0	0.6259432267337406
EG	2.0	0.2918927416457061
EG	2.0	0.398396514552641
EG	2.0	0.2275467121810995
EG	2.0	0.1559602946460654
EG	2.0	0.13318810636004313
EG	2.0	0.41141753503413586
EG	2.0	0.1661201940352138
EG	2.0	0.16664570607258355
EG	2.0	0.2492678763923823
EG	2.0	0.05582105641394179
EG	2.0	0.07520661157024794
EG	2.0	0.15327434423284225
EG	2.0	0.03520930650377291
EG	2.0	0.2749595759971254
EG	2.0	0.22550305425799497
EG	2.0	0.5614804168163852
EG	2.0	0.11724757455982752
EG	2.0	0.3704275961192957
EG	2.0	0.299600251527129
EG	2.0	0.3802371541501977
EG	2.0	0.47839112468559103
EG	2.0	0.5285483291412145
EG	2.0	0.20489130434782607
EG	2.0	0.4962585339561624
EG	2.0	0.2416771469637082
EG	2.0	0.31256288178224934
EG	2.0	0.4464516708587855
EG	2.0	0.23075817463169243
EG	2.0	0.09383309378368666
EG	2.0	0.17306863097376932
EG	2.0	0.8385420409629895
EG	2.0	0.20296442687747035
EG	2.0	0.1255389867049946
EG	2.0	0.15280722242184694
EG	2.0	0.26065397053539346
EG	2.0	0.3686758893280632
EG	2.0	0.5190307222421846
EG	2.0	0.3425754581386993
EG	2.0	0.2871631333093784
EG	2.0	0.5446640316205534
EG	2.0	0.31221254042400287
EG	2.0	0.7813196191160617
EG	2.0	0.7956252245777938
EG	2.0	0.4754716133668703
EG	2.0	0.35349443047071505
EG	2.0	0.20693496227093064
EG	2.0	0.6233740567732662
EG	2.0	0.14136273805246136
EG	2.0	0.12694035213798058
EG	2.0	0.08688465684513116
EG	2.0	0.21464247215235358
EG	2.0	0.25942777578153076
EG	2.0	0.09698616600790513
EG	2.0	0.1193496227093065
EG	2.0	0.058273445921667257
EG	2.0	0.20419062163133309
EG	2.0	0.15823751347466763
EG	2.0	0.23122529644268777
EG	2.0	0.2187297879985627
EG	2.0	0.23671397772188288
EG	2.0	0.23986704994610134
EG	2.0	0.536197448796263
EG	2.0	0.22795544376572044
EG	2.0	0.34169960474308303
EG	2.0	0.48399658641753496
EG	2.0	0.2997170319798778
EG	2.0	0.16051473230326985
EG	2.0	0.2897906934962271
EG	2.0	0.5259791591807401
EG	2.0	0.16559468199784408
EG	2.0	0.18509701760689903
EG	2.0	0.18597287100251528
EG	2.0	0.2864624505928854
EG	2.0	0.12232752425440171
EG	2.0	0.325700682716493
EG	2.0	0.187899748472871
EG	2.0	0.08151275601868488
EG	2.0	0.22322583542939275
EG	2.0	0.34386004311893636
EG	2.0	0.17190082644628096
EG	2.0	0.0627694933524973
EG	2.0	0.12051742723679484
EG	2.0	0.8725835429392743
EG	2.0	0.6130389867049947
EG	2.0	0.8782473948975924
EG	2.0	0.197300574919152
EG	2.0	0.25113636363636366
EG	2.0	0.7473948975925261
EG	2.0	0.2865792310456342
EG	2.0	0.12174362199065757
EG	2.0	0.41124236435501255
EG	2.0	0.4629177146963707
EG	2.0	0.5770706072583544
EG	2.0	0.405403341717571
EG	2.0	0.43675889328063244
EG	2.0	0.6525691699604742
EG	2.0	0.7559198706431908
EG	2.0	0.11765630614444844
EG	2.0	0.2117229608336328
EG	2.0	0.3679752066115703
EG	2.0	0.08057851239669421
EG	2.0	0.10697089471793028
EG	2.0	0.3564139417894358
EG	2.0	0.29913312971613365
EG	2.0	0.1995194035213798
EG	2.0	0.14801922385914482
EG	2.0	0.07859324469996407
EG	2.0	0.92449245418613
EG	2.0	0.581800215594682
EG	2.0	0.23075817463169243
EG	2.0	0.14054527488321952
EG	2.0	0.557101149838304
EG	2.0	0.33901365432985986
EG	2.0	0.10936489399928136
EG	2.0	0.15385824649658641
EG	2.0	0.10446011498383038
EG	2.0	0.4203512396694215
EG	2.0	0.3301383399209486
EG	2.0	0.3038627380524614
EG	2.0	0.2812073302191879
EG	2.0	0.09879626302551203
EG	2.0	0.13365522817103845
EG	2.0	0.17762306863097377
EG	2.0	0.21014642472152353
EG	2.0	0.09850431189363995
EG	2.0	0.10650377290693495
EG	2.0	0.28745508444125045
EG	2.0	0.04344232842256558
EG	2.0	0.025691699604743084
EG	2.0	0.16156575637800935
EG	2.0	0.12308659719726914
EG	2.0	0.4722601509162774
EG	2.0	0.3842076895436579
EG	2.0	0.4211103126122889
EG	2.0	0.2636902623068631
EG	2.0	0.17604653251886454
EG	2.0	0.7096748113546534
EG	2.0	0.28745508444125045
EG	2.0	0.11537908731584622
EG	2.0	0.26970445562342793
EG	2.0	0.21318271649299317
EG	2.0	0.04046442687747035
EG	2.0	0.313905856988861
EG	2.0	0.5192642831476824
EG	2.0	0.32044556234279553
EG	2.0	0.14883668702838665
EG	2.0	0.16582824290334172
EG	2.0	0.08892831476823572
EG	2.0	0.1222691340280273
EG	2.0	0.17750628817822495
EG	2.0	0.30549766439094506
EG	2.0	0.22538627380524615
EG	2.0	0.17353575278476463
EG	2.0	0.2840684513115343
EG	2.0	0.28780542579949697
EG	2.0	0.21055515630614444
EG	2.0	0.2374146604383759
EG	2.0	0.14912863816025873
EG	2.0	0.30450503054258
EG	2.0	0.3013519583183615
EG	2.0	0.14924541861300755
EG	2.0	0.22030632411067194
EG	2.0	0.16267517067912327
EG	2.0	0.1808929213079411
EG	2.0	0.19782608695652174
EG	2.0	0.23350251527128996
EG	2.0	0.2966807402084082
EG	2.0	0.1831701401365433
EG	2.0	0.28727991376212725
EG	2.0	0.2121316924182537
EG	2.0	0.16711282788357887
EG	2.0	0.18001706791232486
EG	2.0	0.3448526769673015
EG	2.0	0.40195831836148044
EG	2.0	0.9087854832914122
EG	2.0	0.6308480057491916
EG	2.0	0.3862513474667625
EG	2.0	0.36015091627739854
EG	2.0	0.3329410707869206
EG	2.0	0.13610761767876395
EG	2.0	0.14165468918433347
EG	2.0	0.20039525691699603
EG	2.0	0.26976284584980237
EG	2.0	0.30012576356449877
EG	2.0	0.2607123607617679
EG	2.0	0.2862288896873877
EG	2.0	0.17610492274523895
EG	2.0	0.12302820697089471
EG	2.0	0.22351778656126484
EG	2.0	0.26328153072224214
EG	2.0	0.26223050664750275
EG	2.0	0.3216717570966583
EG	2.0	0.44937118217750627
EG	2.0	0.22760510240747397
EG	2.0	0.0395301832554797
EG	2.0	0.18865882141573848
EG	2.0	0.16828063241106717
EG	2.0	0.17628009342436218
EG	2.0	0.47383668702838666
EG	2.0	0.3822224218469278
EG	2.0	0.5882231404958678
EG	2.0	0.7384028027308659
EG	2.0	0.5883399209486166
EG	2.0	0.09902982393100969
EG	2.0	0.17890765361121092
EG	2.0	0.21143100970176068
EG	2.0	0.24973499820337763
EG	2.0	0.611404060366511
EG	2.0	0.26771918792669785
EG	2.0	0.0946505569529285
EG	2.0	0.21890495867768595
EG	2.0	0.21797071505569532
EG	2.0	0.5111480416816385
EG	2.0	0.29697269134028026
EG	2.0	0.3249416097736256
EG	2.0	0.13902712899748473
EG	2.0	0.1396110312612289
EG	2.0	0.1276410348544736
EG	2.0	0.07970265900107798
EG	2.0	0.17651365432985988
EG	2.0	0.09459216672655409
EG	2.0	0.28786381602587136
EG	2.0	0.7497888968738772
EG	2.0	0.4539256198347108
EG	2.0	0.7953332734459216
EG	2.0	0.41649748472871
EG	2.0	0.9049901185770752
EG	2.0	0.4143370463528567
EG	2.0	0.6787279913762128
EG	2.0	0.3907473948975926
EG	2.0	0.4536920589292131
EG	2.0	0.12991825368307583
EG	2.0	0.215401545095221
EG	2.0	0.11707240388070428
EG	2.0	0.18136004311893641
EG	2.0	0.7012082285303629
EG	2.0	0.43477362558390226
EG	2.0	0.15339112468559107
EG	2.0	0.25417265540783324
EG	2.0	0.27069708947179305
EG	2.0	0.31945292849443047
EG	2.0	0.20401545095220983
EG	2.0	0.30117678763923816
EG	2.0	0.8427461372619476
EG	2.0	0.9388564498742364
EG	2.0	0.8004132231404959
EG	2.0	0.3857258354293928
EG	2.0	0.2839516708587855
EG	2.0	0.16559468199784408
EG	2.0	0.2977317642831477
EG	2.0	0.09190621631333094
EG	2.0	0.16781351060007185
EG	2.0	0.42478889687387705
EG	2.0	0.273499820337765
EG	2.0	0.1947897951850521
EG	2.0	0.18258623787279912
EG	2.0	0.18900916277398488
EG	2.0	0.2931189363995688
EG	2.0	0.31653341717570965
EG	2.0	0.40610402443406396
EG	2.0	0.24582285303629178
EG	2.0	0.20687657204455623
EG	2.0	0.6472556593604025
EG	2.0	0.6180605461731944
EG	2.0	0.610703377650018
EG	2.0	0.08116241466043837
EG	2.0	0.4618083003952569
EG	2.0	0.40341807402084084
EG	2.0	0.37965325188645355
EG	2.0	0.5148266259432267
EG	2.0	0.7945158102766798
EG	2.0	0.6966537908731584
EG	2.0	0.3009432267337405
EG	2.0	0.19823481854114267
EG	2.0	0.26941250449155585
EG	2.0	0.29037459575997127
EG	2.0	0.3973454904779015
EG	2.0	0.3184602946460654
EG	2.0	0.16045634207689544
EG	2.0	0.1360492274523895
EG	2.0	0.1432896155228171
EG	2.0	0.12337854832914122
EG	2.0	0.17966672655407834
EG	2.0	0.5359638878907653
EG	2.0	0.33375853395616245
EG	2.0	0.30847556593604025
EG	2.0	0.24179392741645706
EG	2.0	0.11812342795544377
EG	2.0	0.24623158462091269
EG	2.0	0.05523715415019763
EG	2.0	0.26602587136183975
EG	2.0	0.11304347826086956
EG	2.0	0.1581791232482932
EG	2.0	0.3425170679123249
EG	2.0	0.24313690262306858
EG	2.0	0.22030632411067194
EG	2.0	0.1953736974487963
EG	2.0	0.8951805605461732
EG	2.0	0.33054707150556956
EG	2.0	0.35565486884656844
EG	2.0	0.3786606180380884
EG	2.0	0.8032159540064677
EG	2.0	0.22918163851958318
EG	2.0	0.4972511678045275
EG	2.0	0.40429392741645703
EG	2.0	0.2128323751347467
EG	2.0	0.09832914121451672
EG	2.0	0.10562791951131872
EG	2.0	0.21697808120733025
EG	2.0	0.45322493711821776
EG	2.0	0.7473365073661518
EG	2.0	0.17873248293208768
EG	2.0	0.19227901545095222
EG	2.0	0.1472601509162774
EG	2.0	0.22672924901185773
EG	2.0	0.2836597197269134
EG	2.0	0.2277218828602228
EG	2.0	0.3695517427236795
EG	2.0	0.588398311174991
EG	2.0	0.3567642831476824
EG	2.0	0.8745688106360042
EG	2.0	0.41462899748472876
EG	2.0	0.22357617678763922
EG	2.0	0.2924766439094502
EG	2.0	0.40411875673733383
EG	2.0	0.3654644268774703
EG	2.0	0.12530542579949697
EG	2.0	0.3445607258354294
EG	2.0	0.3448526769673015
EG	2.0	0.13307132590729429
EG	2.0	0.3464292130794107
EG	2.0	0.3275107797340999
EG	2.0	0.35577164929931726
EG	2.0	0.060725835429392735
EG	2.0	0.13546532518864535
EG	2.0	0.14901185770750988
EG	2.0	0.39536022278117144
EG	2.0	0.14889507725476103
EG	2.0	0.3049721523535753
EG	2.0	0.26042040962989577
EG	2.0	0.06895885734818541
EG	2.0	0.37731764283147695
EG	2.0	0.5753189004671218
EG	2.0	0.2528296802012217
EG	2.0	0.16524434063959756
EG	2.0	0.3653476464247215
EG	2.0	0.2002784764642472
EG	2.0	0.4986525332375135
EG	2.0	0.20220535393460295
EG	2.0	0.9254850880344953
EG	2.0	0.8186893639956881
EG	2.0	0.08238860941430111
EG	2.0	0.3474218469277757
EG	2.0	0.20775242544017247
EG	2.0	0.14749371182177506
EG	2.0	0.2097376931369026
EG	2.0	0.09342436219906576
EG	2.0	0.32505839022637445
EG	2.0	0.8406440891124687
EG	2.0	0.40032339202299677
EG	2.0	0.3808210564139418
EG	2.0	0.4013160258713619
EG	2.0	0.6067912324829321
EG	2.0	0.5666771469637082
EG	2.0	0.19076086956521737
EG	2.0	0.15555156306144446
EG	2.0	0.20588393819619116
EG	2.0	0.25294646065397053
EG	2.0	0.15689453826805605
EG	2.0	0.22894807761408553
EG	2.0	0.0711192957240388
EG	2.0	0.2008623787279914
EG	2.0	0.09435860582105642
EG	2.0	0.15940531800215596
EG	2.0	0.09167265540783327
EG	2.0	0.1389103485447359
EG	2.0	0.07298778296802012
EG	2.0	0.2085114983830399
EG	2.0	0.17265989938914839
EG	2.0	0.0780093424362199
EG	2.0	0.6855012576356451
EG	2.0	0.8450817463169241
EG	2.0	0.5796397772188288
EG	2.0	0.25247933884297524
EG	2.0	0.17674721523535752
EG	2.0	0.2638070427596119
EG	2.0	0.02452389507725476
EG	2.0	0.4159135824649659
EG	2.0	0.26713528566295364
EG	2.0	0.4130524613726195
EG	2.0	0.16676248652533238
EG	2.0	0.10405138339920948
EG	2.0	0.25434782608695655
EG	2.0	0.6022367948257277
EG	2.0	0.12799137621272008
EG	2.0	0.4887261947538627
EG	2.0	0.14679302910528205
EG	2.0	0.10527757815307222
EG	2.0	0.22748832195472513
EG	2.0	0.21008803449514912
EG	2.0	0.17721433704635284
EG	2.0	0.1591717570966583
EG	2.0	0.15064678404599355
EG	2.0	0.10790513833992095
EG	2.0	0.7904868846568451
EG	2.0	0.2655587495508444
EG	2.0	0.26042040962989577
EG	2.0	0.5002874595759971
EG	2.0	0.10778835788717211
EG	2.0	0.2778790873158462
EG	2.0	0.31705892921307943
EG	2.0	0.17376931369026233
EG	2.0	0.20716852317642834
EG	2.0	0.425898311174991
EG	2.0	0.16372619475386274
EG	2.0	0.09482572763205174
EG	2.0	0.3222556593604024
EG	2.0	0.2830758174631693
EG	2.0	0.1004311893639957
EG	2.0	0.335101509162774
EG	2.0	0.01629087315846209
EG	2.0	0.18556413941789437
EG	2.0	0.1331297161336687
EG	2.0	0.2182626661875674
EG	2.0	0.5076446280991735
EG	2.0	0.5488681279195113
EG	2.0	0.4735447358965146
EG	2.0	0.30596478620194034
EG	2.0	0.3412908731584621
EG	2.0	0.11753952569169962
EG	2.0	0.13283776500179661
EG	2.0	0.1331297161336687
EG	2.0	0.2695292849443047
EG	2.0	0.15263205174272365
EG	2.0	0.348297700323392
EG	2.0	0.3572897951850521
EG	2.0	0.46601239669421496
EG	2.0	0.21248203377650016
EG	2.0	0.5159944304707151
EG	2.0	0.21394178943586056
EG	2.0	0.09780362917714697
EG	2.0	0.1734189723320158
EG	2.0	0.2635734818541143
EG	2.0	0.2006288178224937
EG	2.0	0.1867319439453827
EG	2.0	0.10276679841897234
EG	2.0	0.21067193675889326
EG	2.0	0.9191789435860582
EG	2.0	0.7640361121092345
EG	2.0	0.629796981674452
EG	2.0	0.6615612648221344
EG	2.0	0.4202344592166727
EG	2.0	0.6982887172116421
EG	2.0	0.17995867768595045
EG	2.0	0.23011588214157383
EG	2.0	0.27968918433345313
EG	2.0	0.08787729069349623
EG	2.0	0.39226554078332726
EG	2.0	0.32126302551203745
EG	2.0	0.2692373338124327
EG	2.0	0.5105641394178944
EG	2.0	0.4879671218109954
EG	2.0	0.06901724757455983
EG	2.0	0.40645436579231053
EG	2.0	0.24745777937477545
EG	2.0	0.16676248652533238
EG	2.0	0.2542310456342077
EG	2.0	0.22322583542939275
EG	2.0	0.18474667624865249
EG	2.0	0.36820876751706794
EG	2.0	0.20074559827524258
EG	2.0	0.3633623787279913
EG	2.0	0.21499281351060007
EG	2.0	0.4999371182177506
EG	2.0	0.7197763205174272
EG	2.0	0.47284405318002154
EG	2.0	0.8058435141933166
EG	2.0	0.4095490477901545
EG	2.0	0.41316924182536835
EG	2.0	0.29037459575997127
EG	2.0	0.353903162055336
EG	2.0	0.4160303629177146
EG	2.0	0.35349443047071505
EG	2.0	0.6184108875314409
EG	2.0	0.38525871361839736
EG	2.0	0.252304168163852
EG	2.0	0.18836687028386637
EG	2.0	0.3257590729428674
EG	2.0	0.26374865253323754
EG	2.0	0.28155767157743444
EG	2.0	0.37556593604024435
EG	2.0	0.5745598275242545
EG	2.0	0.5595535393460295
EG	2.0	0.5308255479698167
EG	2.0	0.28126572044556236
EG	2.0	0.4316205533596838
EG	2.0	0.21989759252605104
EG	2.0	0.3307806324110672
EG	2.0	0.19262935680919868
EG	2.0	0.5434378368666907
EG	2.0	0.29539615522817103
EG	2.0	0.6285707869205892
EG	2.0	0.8995014372978799
EG	2.0	0.3891708587854833
EG	2.0	0.3610267696730147
EG	2.0	0.24909270571325912
EG	2.0	0.20489130434782607
EG	2.0	0.19735896514552637
EG	2.0	0.21219008264462808
EG	2.0	0.03964696370822854
EG	2.0	0.3091762486525332
EG	2.0	0.11689723320158102
EG	2.0	0.2413851958318361
EG	2.0	0.931791232482932
EG	2.0	0.5563420768954366
EG	2.0	0.5495104204096298
EG	2.0	0.8440891124685591
EG	2.0	0.28593693855551566
EG	2.0	0.3545454545454546
EG	2.0	0.2941115702479339
EG	2.0	0.3920903701042041
EG	2.0	0.44843693855551564
EG	2.0	0.17055785123966943
EG	2.0	0.09348275242544017
EG	2.0	0.14194664031620555
EG	2.0	0.21049676607977003
EG	2.0	0.21090549766439096
EG	2.0	0.1541501976284585
EG	2.0	0.1058614804168164
EG	2.0	0.248800754581387
EG	2.0	0.11788986704994611
EG	2.0	0.09529284944304706
EG	2.0	0.08618397412863815
EG	2.0	0.22007276320517424
EG	2.0	0.14165468918433347
EG	2.0	0.012203557312252963
EG	2.0	0.048931009701760696
EG	2.0	0.8417535034135823
EG	2.0	0.42116870283866337
EG	2.0	0.4654868846568451
EG	2.0	0.482303269852677
EG	2.0	0.512899748472871
EG	2.0	0.6804796981674451
EG	2.0	0.8727587136183974
EG	2.0	0.33381692418253683
EG	2.0	0.2896739130434783
EG	2.0	0.5294825727632052
EG	2.0	0.6180605461731944
EG	2.0	0.40061534315486885
EG	2.0	0.4968424362199066
EG	2.0	0.5523715415019763
EG	2.0	0.3513339920948617
EG	2.0	0.32780273086597195
EG	2.0	0.41316924182536835
EG	2.0	0.17990028745957598
EG	2.0	0.7758893280632411
EG	2.0	0.3209126841537909
EG	2.0	0.21832105641394178
EG	2.0	0.6265271289974848
EG	2.0	0.3136722960833633
EG	2.0	0.24716582824290334
EG	2.0	0.7591313330937836
EG	2.0	0.5160528206970895
EG	2.0	0.4177820697089472
EG	2.0	0.5413357887172117
EG	2.0	0.2402173913043478
EG	2.0	0.2548733381243263
EG	2.0	0.11555425799496948
EG	2.0	0.33924721523535756
EG	2.0	0.4525242544017248
EG	2.0	0.22853934602946463
EG	2.0	0.1748203377650018
EG	2.0	0.410308120733022
EG	2.0	0.2788133309378369
EG	2.0	0.29072493711821773
EG	2.0	0.6913986704994609
EG	2.0	0.27192328422565576
EG	2.0	0.3265765361121092
EG	2.0	0.16273356090549768
EG	2.0	0.15455892921307943
EG	2.0	0.12641484010061085
EG	2.0	0.1646604383758534
EG	2.0	0.26258084800574916
EG	2.0	0.12571415738411787
EG	2.0	0.2030228171038448
EG	2.0	0.8442058929213079
EG	2.0	0.5841358246496586
EG	2.0	0.2816160618038088
EG	2.0	0.5537145167085878
EG	2.0	0.5903251886453468
EG	2.0	0.6006602587136184
EG	2.0	0.605798598634567
EG	2.0	0.14918702838663314
EG	2.0	0.23554617319439453
EG	2.0	0.2583767517067912
EG	2.0	0.3974622709306504
EG	2.0	0.08904509522098454
EG	2.0	0.42519762845849807
EG	2.0	0.21867139777218828
EG	2.0	0.5708228530362918
EG	2.0	0.3241241466043838
EG	2.0	0.07176158821415739
EG	2.0	0.09914660438375855
EG	2.0	0.09278206970894719
EG	2.0	0.26754401724757454
EG	2.0	0.07783417175709667
EG	2.0	0.1674631692418254
EG	2.0	0.10469367588932807
EG	2.0	0.31740927057132595
EG	2.0	0.7117184692777578
EG	2.0	0.69799676607977
EG	2.0	0.5141259432267338
EG	2.0	0.25732572763205175
EG	2.0	0.19624955084441253
EG	2.0	0.44131333093783687
EG	2.0	0.2970894717930291
EG	2.0	0.4958498023715415
EG	2.0	0.2906081566654689
EG	2.0	0.3089426877470356
EG	2.0	0.21925530003593244
EG	2.0	0.10311713977721881
EG	2.0	0.47185141933165653
EG	2.0	0.2329770032339202
EG	2.0	0.17394448436938556
EG	2.0	0.27647772188286024
EG	2.0	0.1346478620194035
EG	2.0	0.06218559108875314
EG	2.0	0.33942238591448076
EG	2.0	0.34549496945742014
EG	2.0	0.23583812432626658
EG	2.0	0.2465819259791592
EG	2.0	0.2560411426518146
EG	2.0	0.4164390945023357
EG	2.0	0.348297700323392
EG	2.0	0.23537100251527132
EG	2.0	0.3635375494071147
EG	2.0	0.6855596478620194
EG	2.0	0.3670993532159541
EG	2.0	0.372296083363277
EG	2.0	0.881400467121811
EG	2.0	0.23215954006467843
EG	2.0	0.26333992094861663
EG	2.0	0.3325907294286741
EG	2.0	0.12402084081925979
EG	2.0	0.26427416457060726
EG	2.0	0.07316295364714337
EG	2.0	0.4339561624146605
EG	2.0	0.3978126122888969
EG	2.0	0.29119205892921307
EG	2.0	0.08828602227811712
EG	2.0	0.16687926697808123
EG	2.0	0.3587495508444125
EG	2.0	0.06586417535034136
EG	2.0	0.10405138339920948
EG	2.0	0.2136498383039885
EG	2.0	0.17873248293208768
EG	2.0	0.32248922026590005
EG	2.0	0.6995733021918793
EG	2.0	0.7605326985267697
EG	2.0	0.33416726554078335
EG	2.0	0.38893729787998566
EG	2.0	0.46315127560186853
EG	2.0	0.26859504132231404
EG	2.0	0.5212495508444125
EG	2.0	0.1131602587136184
EG	2.0	0.12086776859504132
EG	2.0	0.1664705353934603
EG	2.0	0.23461192957240387
EG	2.0	0.19677506288178226
EG	2.0	0.04069798778296802
EG	2.0	0.03696101329500539
EG	2.0	0.1721343873517787
EG	2.0	0.2638070427596119
EG	2.0	0.4404374775422206
EG	2.0	0.06849173553719008
EG	2.0	0.20238052461372624
EG	2.0	0.039880524613726195
EG	2.0	0.7024928135106001
EG	2.0	0.8591537908731587
EG	2.0	0.7121855910887531
EG	2.0	0.6949020840819259
EG	2.0	0.48983560905497664
EG	2.0	0.10270840819259792
EG	2.0	0.26328153072224214
EG	2.0	0.4651949335249731
EG	2.0	0.2006288178224937
EG	2.0	0.6743487243981315
EG	2.0	0.3141394178943586
EG	2.0	0.2361300754581387
EG	2.0	0.2509611929572404
EG	2.0	0.13242903341717574
EG	2.0	0.11275152712899748
EG	2.0	0.1635510240747395
EG	2.0	0.137800934243622
EG	2.0	0.16074829320876755
EG	2.0	0.13943586058210566
EG	2.0	0.15689453826805605
EG	2.0	0.0569304707150557
EG	2.0	0.20401545095220983
EG	2.0	0.07053539346029465
EG	2.0	0.16232482932087675
EG	2.0	0.21026320517427236
EG	2.0	0.44294825727632053
EG	2.0	0.5781216313330938
EG	2.0	0.5074110671936759
EG	2.0	0.5249281351060007
EG	2.0	0.5221837944664032
EG	2.0	0.8233021918792669
EG	2.0	0.37959486166007905
EG	2.0	0.12320337765001796
EG	2.0	0.31460653970535396
EG	2.0	0.3599757455982752
EG	2.0	0.13400556952928497
EG	2.0	0.27729518505210204
EG	2.0	0.5008713618397412
EG	2.0	0.2569753862738053
EG	2.0	0.2716313330937837
EG	2.0	0.23011588214157383
EG	2.0	0.3553629177146964
EG	2.0	0.14118756737333812
EG	2.0	0.18223589651455266
EG	2.0	0.06259432267337406
EG	2.0	0.31162863816025876
EG	2.0	0.4390361121092346
EG	2.0	0.4097242184692778
EG	2.0	0.3949514911965505
EG	2.0	0.16179931728350702
EG	2.0	0.22486076176787642
EG	2.0	0.6247170319798779
EG	2.0	0.6423508803449515
EG	2.0	0.42776679841897236
EG	2.0	0.07847646424721524
EG	2.0	0.23764822134387353
EG	2.0	0.1265900107797341
EG	2.0	0.10113187208048867
EG	2.0	0.07806773266259431
EG	2.0	0.2823167445203018
EG	2.0	0.222700323392023
EG	2.0	0.2783462091268415
EG	2.0	0.12904240028745959
EG	2.0	0.37906934962270933
EG	2.0	0.13359683794466404
EG	2.0	0.03573481854114265
EG	2.0	0.13704186130075457
EG	2.0	0.2656171397772188
EG	2.0	0.19414750269493353
EG	2.0	0.9432941070786921
EG	2.0	0.48242005030542584
EG	2.0	0.4195337765001797
EG	2.0	0.4877919511318721
EG	2.0	0.420000898311175
EG	2.0	0.1482527847646425
EG	2.0	0.5585609054976645
EG	2.0	0.6961282788357888
EG	2.0	0.19905228171038444
EG	2.0	0.5450727632051743
EG	2.0	0.20915379087315847
EG	2.0	0.5764283147682357
EG	2.0	0.23058300395256917
EG	2.0	0.06090100610851599
EG	2.0	0.20886183974128636
EG	2.0	0.31460653970535396
EG	2.0	0.2024389148401006
EG	2.0	0.34549496945742014
EG	2.0	0.12203557312252965
EG	2.0	0.05325188645346748
EG	2.0	0.3009432267337405
EG	2.0	0.19934423284225655
EG	2.0	0.17890765361121092
EG	2.0	0.15409180740208406
EG	2.0	0.306899029823931
EG	2.0	0.18731584620912686
EG	2.0	0.4504805964786202
EG	2.0	0.16518595041322312
EG	2.0	0.42163582464965865
EG	2.0	0.38975476104922746
EG	2.0	0.826104922745239
EG	2.0	0.3244744879626303
EG	2.0	0.7221119295724039
EG	2.0	0.7827793747754221
EG	2.0	0.29463708228530366
EG	2.0	0.38753593244699963
EG	2.0	0.1863232123607618
EG	2.0	0.2820831836148042
EG	2.0	0.4143954365792311
EG	2.0	0.19695023356090555
EG	2.0	0.09686938555515631
EG	2.0	0.23513744160977362
EG	2.0	0.26713528566295364
EG	2.0	0.16419331656485806
EG	2.0	0.2699964067553
EG	2.0	0.5174541861300755
EG	2.0	0.3950098814229249
EG	2.0	0.7453512396694216
EG	2.0	0.4360582105641394
EG	2.0	0.822893460294646
EG	2.0	0.102299676607977
EG	2.0	0.12933435141933164
EG	2.0	0.12682357168523176
EG	2.0	0.2231674452030183
EG	2.0	0.21493442328422566
EG	2.0	0.27367499101688825
EG	2.0	0.16483560905497666
EG	2.0	0.2085114983830399
EG	2.0	0.19560725835429393
EG	2.0	0.05243442328422565
EG	2.0	0.22153251886453462
EG	2.0	0.16997394897592527
EG	2.0	0.4900691699604743
EG	2.0	0.4122933884297521
EG	2.0	0.13038537549407117
EG	2.0	0.2549317283507007
EG	2.0	0.07847646424721524
EG	2.0	0.12337854832914122
EG	2.0	0.426307042759612
EG	2.0	0.6194619116061805
EG	2.0	0.5955219187926698
EG	2.0	0.1875494071146245
EG	2.0	0.1483695652173913
EG	2.0	0.14521649299317282
EG	2.0	0.17032429033417176
EG	2.0	0.13844322673374057
EG	2.0	0.34783057851239674
EG	2.0	0.4260150916277398
EG	2.0	0.3811130075458139
EG	2.0	0.16308390226374417
EG	2.0	0.07853485447358965
EG	2.0	0.1432312252964427
EG	2.0	0.386601688825009
EG	2.0	0.4821280991735537
EG	2.0	0.1569529284944305
EG	2.0	0.4002650017966224
EG	2.0	0.30427146963708235
EG	2.0	0.19029374775422206
EG	2.0	0.05599622709306505
EG	2.0	0.2843604024434064
EG	2.0	0.2915424002874596
EG	2.0	0.1435815666546892
EG	2.0	0.8187477542220626
EG	2.0	0.4902443406395976
EG	2.0	0.4376347466762487
EG	2.0	0.15111390585698886
EG	2.0	0.3786606180380884
EG	2.0	0.12180201221703198
EG	2.0	0.2651500179662235
EG	2.0	0.22258354293927418
EG	2.0	0.2702299676607977
EG	2.0	0.2256198347107438
EG	2.0	0.29282698526769674
EG	2.0	0.24144358605821056
EG	2.0	0.04151545095220984
EG	2.0	0.24319529284944305
EG	2.0	0.3217885375494071
EG	2.0	0.14165468918433347
EG	2.0	0.34146604383758533
EG	2.0	0.21528476464247218
EG	2.0	0.47950053898670497
EG	2.0	0.2592526051024075
EG	2.0	0.2955129356809199
EG	2.0	0.09494250808480056
EG	2.0	0.2404509522098455
EG	2.0	0.16804707150556952
EG	2.0	0.8283821415738413
EG	2.0	0.5059513115343155
EG	2.0	0.509104383758534
EG	2.0	0.8275646784045994
EG	2.0	0.15537639238232126
EG	2.0	0.44131333093783687
EG	2.0	0.35250179662235
EG	2.0	0.2349622709306504
EG	2.0	0.4202344592166727
EG	2.0	0.4117678763923823
EG	2.0	0.9156755300035934
EG	2.0	0.5757276320517427
EG	2.0	0.3609099892202659
EG	2.0	0.289498742364355
EG	2.0	0.3715370104204096
EG	2.0	0.33621092346388787
EG	2.0	0.3998562702120015
EG	2.0	0.16536112109234638
EG	2.0	0.2778206970894718
EG	2.0	0.13219547251167804
EG	2.0	0.16781351060007185
EG	2.0	0.6382635644987423
EG	2.0	0.589507725476105
EG	2.0	0.21236525332375134
EG	2.0	0.1483695652173913
EG	2.0	0.25119475386273804
EG	2.0	0.6080174272367949
EG	2.0	0.12956791232482934
EG	2.0	0.25942777578153076
EG	2.0	0.7316295364714336
EG	2.0	0.3136722960833633
EG	2.0	0.22410168882500903
EG	2.0	0.27262396694214874
EG	2.0	0.9008444125044915
EG	2.0	0.3895212001437298
EG	2.0	0.08349802371541502
EG	2.0	0.26141304347826083
EG	2.0	0.13202030183255478
EG	2.0	0.16203287818900466
EG	2.0	0.5252784764642472
EG	2.0	0.12378727991376214
EG	2.0	0.26328153072224214
EG	2.0	0.4273580668343514
EG	2.0	0.3824559827524255
EG	2.0	0.08992094861660078
EG	2.0	0.139202299676608
EG	2.0	0.772794646065397
EG	2.0	0.6272278117139778
EG	2.0	0.16028117139777218
EG	2.0	0.6940846209126842
EG	2.0	0.5829096298957959
EG	2.0	0.16419331656485806
EG	2.0	0.2245104204096299
EG	2.0	0.2306413941789436
EG	2.0	0.14982932087675174
EG	2.0	0.3481225296442688
EG	2.0	0.3014687387711103
EG	2.0	0.17692238591448078
EG	2.0	0.4636183974128638
EG	2.0	0.26269762845849803
EG	2.0	0.20150467121810994
EG	2.0	0.3213214157384118
EG	2.0	0.13622439813151277
EG	2.0	0.427299676607977
EG	2.0	0.22509432267337406
EG	2.0	0.2148176428314768
EG	2.0	0.29002425440172475
EG	2.0	0.26374865253323754
EG	2.0	0.49065307222421845
EG	2.0	0.36201940352137985
EG	2.0	0.4172565576715774
EG	2.0	0.6807716492993174
EG	2.0	0.15315756378009343
EG	2.0	0.2147592526051024
EG	2.0	0.5164615522817104
EG	2.0	0.5013968738771111
EG	2.0	0.13003503413582465
EG	2.0	0.3523266259432267
EG	2.0	0.693909450233561
EG	2.0	0.11561264822134389
EG	2.0	0.44907923104563424
EG	2.0	0.18270301832554794
EG	2.0	0.32441609773625585
EG	2.0	0.11940801293568092
EG	2.0	0.1095400646784046
EG	2.0	0.046069888609414314
EG	2.0	0.15362468559108877
EG	2.0	0.21832105641394178
EG	2.0	0.13505659360402444
EG	2.0	0.15899658641753506
EG	2.0	0.7597736255839024
EG	2.0	0.5810411426518146
EG	2.0	0.5634656845131153
EG	2.0	0.4444080129356809
EG	2.0	0.30602317642831484
EG	2.0	0.23718109953287816
EG	2.0	0.57450143729788
EG	2.0	0.6593424362199066
EG	2.0	0.4972511678045275
EG	2.0	0.3484144807761409
EG	2.0	0.6756916996047431
EG	2.0	0.37235447358965146
EG	2.0	0.44674362199065765
EG	2.0	0.39728710025152714
EG	2.0	0.23618846568451313
EG	2.0	0.1904105282069709
EG	2.0	0.40481943945382676
EG	2.0	0.32517517067912327
EG	2.0	0.49380614444843696
EG	2.0	0.2343199784405318
EG	2.0	0.8435052102048147
EG	2.0	0.3867768595041322
EG	2.0	0.8363232123607618
EG	2.0	0.621213618397413
EG	2.0	0.45188196191160623
EG	2.0	0.465895616241466
EG	2.0	0.36248652533237513
EG	2.0	0.6807716492993174
EG	2.0	0.13727542220625225
EG	2.0	0.07228710025152714
EG	2.0	0.0809288537549407
EG	2.0	0.01991106719367589
EG	2.0	0.5330443765720445
EG	2.0	0.7414974847287101
EG	2.0	0.4637935680919871
EG	2.0	0.2722152353575279
EG	2.0	0.17966672655407834
EG	2.0	0.04974847287100251
EG	2.0	0.1403117139777219
EG	2.0	0.120400646784046
EG	2.0	0.09984728710025152
EG	2.0	0.2118397412863816
EG	2.0	0.08016978081207331
EG	2.0	0.07170319798778296
EG	2.0	0.9293388429752066
EG	2.0	0.4839381961911606
EG	2.0	0.7840639597556592
EG	2.0	0.17628009342436218
EG	2.0	0.3177596119295724
EG	2.0	0.39565217391304347
EG	2.0	0.32523356090549765
EG	2.0	0.5784719726913403
EG	2.0	0.2508444125044916
EG	2.0	0.5079949694574201
EG	2.0	0.5270885734818541
EG	2.0	0.5384162773984909
EG	2.0	0.3136139058569889
EG	2.0	0.3224308300395257
EG	2.0	0.3254087315846209
EG	2.0	0.2000449155587496
EG	2.0	0.4785079051383399
EG	2.0	0.9208138699245418
EG	2.0	0.950300934243622
EG	2.0	0.3165918074020841
EG	2.0	0.2670768954365792
EG	2.0	0.7650287459575997
EG	2.0	0.2806818181818182
EG	2.0	0.3684423284225656
EG	2.0	0.36248652533237513
EG	2.0	0.3202120014372979
EG	2.0	0.717499101688825
EG	2.0	0.35834081925979167
EG	2.0	0.46338483650736617
EG	2.0	0.49001077973409995
EG	2.0	0.4822448796263025
EG	2.0	0.18281979877829685
EG	2.0	0.2500269493352497
EG	2.0	0.22982393100970178
EG	2.0	0.2687702120014373
EG	2.0	0.16028117139777218
EG	2.0	0.31291322314049586
EG	2.0	0.23548778296802012
EG	2.0	0.08215504850880344
EG	2.0	0.2502605102407474
EG	2.0	0.10615343154868846
EG	2.0	0.12694035213798058
EG	2.0	0.3317148760330579
EG	2.0	0.1345310815666547
EG	2.0	0.07923553719008264
EG	2.0	0.13056054617319438
EG	2.0	0.9132231404958678
EG	2.0	0.7918882500898313
EG	2.0	0.43740118577075104
EG	2.0	0.559495149119655
EG	2.0	0.3377290693496227
EG	2.0	0.32231404958677684
EG	2.0	0.28704635285662955
EG	2.0	0.4711507366151635
EG	2.0	0.6141484010061085
EG	2.0	0.12664840100610852
EG	2.0	0.129100790513834
EG	2.0	0.2836597197269134
EG	2.0	0.16845580309019045
EG	2.0	0.09832914121451672
EG	2.0	0.15531800215594682
EG	2.0	0.23595490477901546
EG	2.0	0.1535079051383399
EG	2.0	0.13073571685231766
EG	2.0	0.5162279913762128
EG	2.0	0.08343963348904061
EG	2.0	0.04332554796981675
EG	2.0	0.2335609054976644
EG	2.0	0.1567777578153072
EG	2.0	0.38484998203377646
EG	2.0	0.07292939274164571
EG	2.0	0.566093244699964
EG	2.0	0.12419601149838302
EG	2.0	0.2973814229249012
EG	2.0	0.451298059647862
EG	2.0	0.2642157743442328
EG	2.0	0.25907743442328424
EG	2.0	0.44335698886094144
EG	2.0	0.4038851958318362
EG	2.0	0.2075772547610492
EG	2.0	0.3989220265900108
EG	2.0	0.25411426518145885
EG	2.0	0.20039525691699603
EG	2.0	0.16781351060007185
EG	2.0	0.1403117139777219
EG	2.0	0.17534584980237153
EG	2.0	0.16833902263744163
EG	2.0	0.4810770750988142
EG	2.0	0.05780632411067194
EG	2.0	0.0711192957240388
EG	2.0	0.6544376572044557
EG	2.0	0.1559602946460654
EG	2.0	0.14702659001077975
EG	2.0	0.19064408911246855
EG	2.0	0.29697269134028026
EG	2.0	0.7753638160258715
EG	2.0	0.3485896514552641
EG	2.0	0.5578602227811714
EG	2.0	0.3166501976284585
EG	2.0	0.27939723320158105
EG	2.0	0.07065217391304347
EG	2.0	0.19595759971254043
EG	2.0	0.2777623068630974
EG	2.0	0.24360402443406395
EG	2.0	0.18404599353215953
EG	2.0	0.07841807402084082
EG	2.0	0.21721164211282787
EG	2.0	0.1076715774344233
EG	2.0	0.07900197628458498
EG	2.0	0.27957240388070426
EG	2.0	0.2956881063600431
EG	2.0	0.21318271649299317
EG	2.0	0.3010600071864894
EG	2.0	0.1544421487603306
EG	2.0	0.4439408911246856
EG	2.0	0.2398086597197269
EG	2.0	0.2927102048149479
EG	2.0	0.5054841897233202
EG	2.0	0.15537639238232126
EG	2.0	0.9563151275601869
EG	2.0	0.28675440172475747
EG	2.0	0.5561085159899389
EG	2.0	0.1312612288896874
EG	2.0	0.33883848365073665
EG	2.0	0.22643729787998562
EG	2.0	0.11053269852676968
EG	2.0	0.5893325547969817
EG	2.0	0.3102856629536471
EG	2.0	0.2086282788357887
EG	2.0	0.7541681638519583
EG	2.0	0.3680335968379446
EG	2.0	0.39471793029105273
EG	2.0	0.6143819619116062
EG	2.0	0.39337495508444126
EG	2.0	0.27256557671577436
EG	2.0	0.27577703916636725
EG	2.0	0.23583812432626658
EG	2.0	0.3325907294286741
EG	2.0	0.27396694214876033
EG	2.0	0.11391933165648581
EG	2.0	0.30549766439094506
EG	2.0	0.06919241825368308
EG	2.0	0.36137711103126124
EG	2.0	0.08863636363636365
EG	2.0	0.6610357527847646
EG	2.0	0.11041591807402085
EG	2.0	0.21113905856988863
EG	2.0	0.5380659360402443
EG	2.0	0.14971254042400284
EG	2.0	0.8634746676248651
EG	2.0	0.7065801293568093
EG	2.0	0.8658686669062163
EG	2.0	0.17651365432985988
EG	2.0	0.5183884297520661
EG	2.0	0.12804976643909452
EG	2.0	0.3609099892202659
EG	2.0	0.31892741645706074
EG	2.0	0.5217166726554079
EG	2.0	0.48843424362199067
EG	2.0	0.6066744520301833
EG	2.0	0.5897412863816026
EG	2.0	0.3495238950772548
EG	2.0	0.5796397772188288
EG	2.0	0.32330668343514196
EG	2.0	0.17639687387711106
EG	2.0	0.5344457420050306
EG	2.0	0.6162504491555876
EG	2.0	0.4820697089471794
EG	2.0	0.2411516349263385
EG	2.0	0.548692957240388
EG	2.0	0.7569125044915559
EG	2.0	0.16740477901545095
EG	2.0	0.3850251527128997
EG	2.0	0.8175215594681998
EG	2.0	0.5046667265540783
EG	2.0	0.8124416097736257
EG	2.0	0.2844187926697808
EG	2.0	0.3689678404599353
EG	2.0	0.5823257276320518
EG	2.0	0.16874775422206253
EG	2.0	0.35302730865971976
EG	2.0	0.22340100610851601
EG	2.0	0.11876572044556236
EG	2.0	0.24903431548688465
EG	2.0	0.12448796263025512
EG	2.0	0.14212181099532878
EG	2.0	0.15584351419331655
EG	2.0	0.8265136543298599
EG	2.0	0.6373877111031261
EG	2.0	0.22462720086237872
EG	2.0	0.3889956881063601
EG	2.0	0.41848275242544025
EG	2.0	0.6067328422565577
EG	2.0	0.317701221703198
EG	2.0	0.4984189723320159
EG	2.0	0.35250179662235
EG	2.0	0.6672835070068271
EG	2.0	0.4703916636722961
EG	2.0	0.31437297879985626
EG	2.0	0.7399209486166008
EG	2.0	0.424905677326626
EG	2.0	0.3459620912684153
EG	2.0	0.15029644268774703
EG	2.0	0.1995194035213798
EG	2.0	0.2844771828961552
EG	2.0	0.18492184692777577
EG	2.0	0.872700323392023
EG	2.0	0.26614265181458857
EG	2.0	0.2837181099532878
EG	2.0	0.30298688465684515
EG	2.0	0.31040244340639594
EG	2.0	0.5074110671936759
EG	2.0	0.36488052461372616
EG	2.0	0.1791412145167086
EG	2.0	0.42829231045634203
EG	2.0	0.11701401365432988
EG	2.0	0.14369834710743803
EG	2.0	0.48977721882860226
EG	2.0	0.21808749550844414
EG	2.0	0.3646469637082285
EG	2.0	0.19636633129716136
EG	2.0	0.18509701760689903
EG	2.0	0.19461462450592887
EG	2.0	0.31910258713618395
EG	2.0	0.2006872080488681
EG	2.0	0.10352587136183976
EG	2.0	0.5612468559108876
EG	2.0	0.10837226015091628
EG	2.0	0.1019493352497305
EG	2.0	0.08857797340998921
EG	2.0	0.04852227811713978
EG	2.0	0.3283866331297161
EG	2.0	0.12840010779734098
EG	2.0	0.23554617319439453
EG	2.0	0.5135420409629896
EG	2.0	0.4807851239669422
EG	2.0	0.2834845490477902
EG	2.0	0.6052146963708228
EG	2.0	0.3839741286381603
EG	2.0	0.31063600431189364
EG	2.0	0.21697808120733025
EG	2.0	0.29078332734459217
EG	2.0	0.4943900467121811
EG	2.0	0.13383039885016168
EG	2.0	0.10749640675530003
EG	2.0	0.20109593963348904
EG	2.0	0.7441250449155588
EG	2.0	0.7949245418613008
EG	2.0	0.3136139058569889
EG	2.0	0.11146694214876032
EG	2.0	0.3376706791232483
EG	2.0	0.21458408192597916
EG	2.0	0.45643639956881066
EG	2.0	0.43056952928494435
EG	2.0	0.17797340998922026
EG	2.0	0.23671397772188288
EG	2.0	0.2586103126122889
EG	2.0	0.29510420409629895
EG	2.0	0.11847376931369026
EG	2.0	0.2386408551922386
EG	2.0	0.23630524613726195
EG	2.0	0.22246676248652536
EG	2.0	0.11082464965864176
EG	2.0	0.1505300035932447
EG	2.0	0.08542490118577076
EG	2.0	0.0827389507725476
EG	2.0	0.07894358605821056
EG	2.0	0.11181728350700683
EG	2.0	0.49117858426158817
EG	2.0	0.8840280273086597
EG	2.0	0.3515091627739849
EG	2.0	0.16360941430111392
EG	2.0	0.6205129356809199
EG	2.0	0.4603485447358965
EG	2.0	0.10580309019044196
EG	2.0	0.6336507366151635
EG	2.0	0.16699604743083005
EG	2.0	0.19461462450592887
EG	2.0	0.3988052461372619
EG	2.0	0.4652533237513475
EG	2.0	0.16407653611210923
EG	2.0	0.3244744879626303
EG	2.0	0.3448526769673015
EG	2.0	0.06481315127560187
EG	2.0	0.19146155228171038
EG	2.0	0.317000538986705
EG	2.0	0.18959306503772907
EG	2.0	0.06300305425799498
EG	2.0	0.07246227093065037
EG	2.0	0.17230955803090192
EG	2.0	0.08122080488681278
EG	2.0	0.1460923463887891
EG	2.0	0.13978620194035213
EG	2.0	0.2685366510959396
EG	2.0	0.5559333453108157
EG	2.0	0.4699245418613008
EG	2.0	0.3970535393460295
EG	2.0	0.6359863456701402
EG	2.0	0.06849173553719008
EG	2.0	0.2626392382321236
EG	2.0	0.5067687747035573
EG	2.0	0.1685141933165649
EG	2.0	0.14971254042400284
EG	2.0	0.263106360043119
EG	2.0	0.1411291771469637
EG	2.0	0.15566834351419334
EG	2.0	0.18591448077614087
EG	2.0	0.30707420050305423
EG	2.0	0.4852811713977722
EG	2.0	0.2856449874236436
EG	2.0	0.5638160258713619
EG	2.0	0.15245688106360045
EG	2.0	0.2478081207330219
EG	2.0	0.49380614444843696
EG	2.0	0.09441699604743083
EG	2.0	0.38070427596119294
EG	2.0	0.8087630255120374
EG	2.0	0.31746766079770034
EG	2.0	0.29381961911606175
EG	2.0	0.44505030542579954
EG	2.0	0.44335698886094144
EG	2.0	0.40651275601868486
EG	2.0	0.7249730506647503
EG	2.0	0.40149119655048515
EG	2.0	0.4617499101688825
EG	2.0	0.32190531800215594
EG	2.0	0.37369744879626304
EG	2.0	0.06586417535034136
EG	2.0	0.34286740927057135
EG	2.0	0.3144313690262307
EG	2.0	0.4892517067912325
EG	2.0	0.3485896514552641
EG	2.0	0.17195921667265543
EG	2.0	0.06983471074380165
EG	2.0	0.14556683435141934
EG	2.0	0.06405407833273447
EG	2.0	0.07222871002515273
EG	2.0	0.08005300035932447
EG	2.0	0.12337854832914122
EG	2.0	0.7002739849083722
EG	2.0	0.27811264822134385
EG	2.0	0.16168253683075817
EG	2.0	0.7181997844053181
EG	2.0	0.35477901545095225
EG	2.0	0.13254581386992456
EG	2.0	0.5173957959037011
EG	2.0	0.5115567732662595
EG	2.0	0.5048418972332016
EG	2.0	0.20378189004671218
EG	2.0	0.18684872439813152
EG	2.0	0.1929213079410708
EG	2.0	0.3762666187567373
EG	2.0	0.19315486884656843
EG	2.0	0.26333992094861663
EG	2.0	0.1428808839381962
EG	2.0	0.34088214157384117
EG	2.0	0.21931369026230688
EG	2.0	0.2713393819619116
EG	2.0	0.17744789795185048
EG	2.0	0.3717121810995329
EG	2.0	0.24827524254401728
EG	2.0	0.33661965504850877
EG	2.0	0.40680470715055705
EG	2.0	0.7115432985986345
EG	2.0	0.7680650377290694
EG	2.0	0.3121541501976285
EG	2.0	0.21832105641394178
EG	2.0	0.6991645706072585
EG	2.0	0.28284225655767153
EG	2.0	0.09453377650017965
EG	2.0	0.1091313330937837
EG	2.0	0.44966313330937846
EG	2.0	0.32535034135824653
EG	2.0	0.26596748113546537
EG	2.0	0.18871721164211283
EG	2.0	0.23537100251527132
EG	2.0	0.2159854473589651
EG	2.0	0.4410797700323392
EG	2.0	0.051500179662234996
EG	2.0	0.25072763205174275
EG	2.0	0.09780362917714697
EG	2.0	0.26170499461013297
EG	2.0	0.15566834351419334
EG	2.0	0.1247799137621272
EG	2.0	0.20553359683794467
EG	2.0	0.08460743801652894
EG	2.0	0.5350880344951491
EG	2.0	0.45795454545454545
EG	2.0	0.6465549766439094
EG	2.0	0.7152802730865971
EG	2.0	0.3404150197628459
EG	2.0	0.6251257635644987
EG	2.0	0.18118487243981318
EG	2.0	0.2823167445203018
EG	2.0	0.19735896514552637
EG	2.0	0.41281890046712183
EG	2.0	0.2832509881422925
EG	2.0	0.5360222781171399
EG	2.0	0.46297610492274527
EG	2.0	0.24739938914840098
EG	2.0	0.29872439813151275
EG	2.0	0.26123787279913757
EG	2.0	0.09237333812432624
EG	2.0	0.10556952928494431
EG	2.0	0.1657114624505929
EG	2.0	0.3457285303629178
EG	2.0	0.6532698526769672
EG	2.0	0.2055919870643191
EG	2.0	0.4347152353575279
EG	2.0	0.11643011139058569
EG	2.0	0.332999461013295
EG	2.0	0.5039076536112109
EG	2.0	0.3032204455623428
EG	2.0	0.21119744879626304
EG	2.0	0.5782384117858426
EG	2.0	0.13756737333812433
EG	2.0	0.3484728710025153
EG	2.0	0.1924541861300755
EG	2.0	0.0790603665109594
EG	2.0	0.3481809198706432
EG	2.0	0.07152802730865972
EG	2.0	0.12939274164570605
EG	2.0	0.17248472871002513
EG	2.0	0.22357617678763922
EG	2.0	0.2012127200862379
EG	2.0	0.32535034135824653
EG	2.0	0.15794556234279555
EG	2.0	0.35489579590370096
EG	2.0	0.03269852676967302
EG	2.0	0.2592526051024075
EG	2.0	0.13114444843693857
EG	2.0	0.0837899748472871
EG	2.0	0.15064678404599355
EG	2.0	0.2927102048149479
EG	2.0	0.7426068990298239
EG	2.0	0.34753862738052466
EG	2.0	0.16314229249011855
EG	2.0	0.4384522098454905
EG	2.0	0.2078692058929213
EG	2.0	0.4847556593604025
EG	2.0	0.19181189363995685
EG	2.0	0.21166457060725835
EG	2.0	0.2074604743083004
EG	2.0	0.37223769313690264
EG	2.0	0.18165199425080852
EG	2.0	0.3068406395975566
EG	2.0	0.09260689902982393
EG	2.0	0.40376841537908736
EG	2.0	0.5890406036651096
EG	2.0	0.19566564858066837
EG	2.0	0.3292040962989579
EG	2.0	0.1661201940352138
EG	2.0	0.3094681997844053
EG	2.0	0.16004761049227453
EG	2.0	0.14486615163492633
EG	2.0	0.20646784045993533
EG	2.0	0.28932357168523176
EG	2.0	0.14451581027667987
EG	2.0	0.7595984549047792
EG	2.0	0.24237782968020125
EG	2.0	0.31676697808120735
EG	2.0	0.136399568810636
EG	2.0	0.40645436579231053
EG	2.0	0.2258533956162415
EG	2.0	0.21271559468199785
EG	2.0	0.7498472871002516
EG	2.0	0.44779464606539704
EG	2.0	0.35898311174991016
EG	2.0	0.15666097736255838
EG	2.0	0.2614714337046353
EG	2.0	0.22252515271289977
EG	2.0	0.08595041322314048
EG	2.0	0.326401365432986
EG	2.0	0.2552236794825728
EG	2.0	0.03894628099173554
EG	2.0	0.09891304347826087
EG	2.0	0.32651814588573486
EG	2.0	0.2056503772906935
EG	2.0	0.10732123607617679
EG	2.0	0.17371092346388786
EG	2.0	0.25294646065397053
EG	2.0	0.2217076895436579
EG	2.0	0.2631647502694933
EG	2.0	0.6336507366151635
EG	2.0	0.37585788717211643
EG	2.0	0.621388789076536
EG	2.0	0.14393190801293568
EG	2.0	0.42210294646065394
EG	2.0	0.31022727272727274
EG	2.0	0.14971254042400284
EG	2.0	0.1971837944664032
EG	2.0	0.35968379446640314
EG	2.0	0.2822583542939274
EG	2.0	0.09914660438375855
EG	2.0	0.41842436219906576
EG	2.0	0.21983920229967663
EG	2.0	0.05068271649299318
EG	2.0	0.20553359683794467
EG	2.0	0.2201895436579231
EG	2.0	0.10124865253323753
EG	2.0	0.1432312252964427
EG	2.0	0.22299227452389506
EG	2.0	0.5213079410707869
EG	2.0	0.653912145167086
EG	2.0	0.5066519942508085
EG	2.0	0.5626482213438735
EG	2.0	0.37235447358965146
EG	2.0	0.3950098814229249
EG	2.0	0.5357303269852677
EG	2.0	0.41813241106719373
EG	2.0	0.5912594322673375
EG	2.0	0.9037055335968378
EG	2.0	0.526796622349982
EG	2.0	0.2746676248652533
EG	2.0	0.5680785123966943
EG	2.0	0.26894538268056056
EG	2.0	0.21645256916996047
EG	2.0	0.04402623068630974
EG	2.0	0.09523445921667265
[truncated: 2,288 more rows]
