# Supplementary material for: Effect of malaria parasite shape on its alignment at erythrocyte membrane
Source: eLife. 2021 Jul 21;10:e68818. doi: 10.7554/eLife.68818 (PMC8331178; doi:10.7554/eLife.68818)
Supplement: Figure 1—source data 1. [file elife-68818-fig1-data1.zip › Fig1/fig1_e.csv]

shape	bond_type	bond_density
EG	long	0.0008130081300813008
EG	long	0.0016260162601626016
EG	long	0.0016260162601626016
EG	long	0.0024390243902439024
EG	long	0.0008130081300813008
EG	long	0.0
EG	long	0.0016260162601626016
EG	long	0.0024390243902439024
EG	long	0.0016260162601626016
EG	long	0.0016260162601626016
EG	long	0.0032520325203252032
EG	long	0.0024390243902439024
EG	long	0.0016260162601626016
EG	long	0.0008130081300813008
EG	long	0.0016260162601626016
EG	long	0.0016260162601626016
EG	long	0.0016260162601626016
EG	long	0.0016260162601626016
EG	long	0.0032520325203252032
EG	long	0.0040650406504065045
EG	long	0.004878048780487805
EG	long	0.0065040650406504065
EG	long	0.004878048780487805
EG	long	0.005691056910569106
EG	long	0.0024390243902439024
EG	long	0.0032520325203252032
EG	long	0.0032520325203252032
EG	long	0.0040650406504065045
EG	long	0.0040650406504065045
EG	long	0.0032520325203252032
EG	long	0.0016260162601626016
EG	long	0.0016260162601626016
EG	long	0.0032520325203252032
EG	long	0.0032520325203252032
EG	long	0.0024390243902439024
EG	long	0.0024390243902439024
EG	long	0.0024390243902439024
EG	long	0.0
EG	long	0.0008130081300813008
EG	long	0.0032520325203252032
EG	long	0.0024390243902439024
EG	long	0.0024390243902439024
EG	long	0.0016260162601626016
EG	long	0.0024390243902439024
EG	long	0.0024390243902439024
EG	long	0.0016260162601626016
EG	long	0.0032520325203252032
EG	long	0.0040650406504065045
EG	long	0.0040650406504065045
EG	long	0.0016260162601626016
EG	long	0.004878048780487805
EG	long	0.004878048780487805
EG	long	0.004878048780487805
EG	long	0.0032520325203252032
EG	long	0.0008130081300813008
EG	long	0.0016260162601626016
EG	long	0.0016260162601626016
EG	long	0.0008130081300813008
EG	long	0.004878048780487805
EG	long	0.0024390243902439024
EG	long	0.0040650406504065045
EG	long	0.0032520325203252032
EG	long	0.004878048780487805
EG	long	0.004878048780487805
EG	long	0.0024390243902439024
EG	long	0.0040650406504065045
EG	long	0.0032520325203252032
EG	long	0.0024390243902439024
EG	long	0.0016260162601626016
EG	long	0.0016260162601626016
EG	long	0.0008130081300813008
EG	long	0.0032520325203252032
EG	long	0.0024390243902439024
EG	long	0.0032520325203252032
EG	long	0.007317073170731708
EG	long	0.005691056910569106
EG	long	0.0032520325203252032
EG	long	0.0024390243902439024
EG	long	0.0024390243902439024
EG	long	0.0024390243902439024
EG	long	0.0032520325203252032
EG	long	0.0065040650406504065
EG	long	0.007317073170731708
EG	long	0.007317073170731708
EG	long	0.0040650406504065045
EG	long	0.005691056910569106
EG	long	0.004878048780487805
EG	long	0.004878048780487805
EG	long	0.004878048780487805
EG	long	0.0040650406504065045
EG	long	0.008130081300813009
EG	long	0.007317073170731708
EG	long	0.004878048780487805
EG	long	0.0040650406504065045
EG	long	0.005691056910569106
EG	long	0.005691056910569106
EG	long	0.005691056910569106
EG	long	0.0040650406504065045
EG	long	0.0040650406504065045
EG	long	0.0032520325203252032
EG	long	0.0040650406504065045
EG	long	0.004878048780487805
EG	long	0.004878048780487805
EG	long	0.0040650406504065045
EG	long	0.005691056910569106
EG	long	0.005691056910569106
EG	long	0.0016260162601626016
EG	long	0.0016260162601626016
EG	long	0.0016260162601626016
EG	long	0.0040650406504065045
EG	long	0.005691056910569106
EG	long	0.004878048780487805
EG	long	0.0065040650406504065
EG	long	0.0065040650406504065
EG	long	0.0016260162601626016
EG	long	0.0016260162601626016
EG	long	0.0032520325203252032
EG	long	0.0032520325203252032
EG	long	0.0032520325203252032
EG	long	0.0040650406504065045
EG	long	0.0040650406504065045
EG	long	0.0040650406504065045
EG	long	0.0024390243902439024
EG	long	0.0040650406504065045
EG	long	0.005691056910569106
EG	long	0.004878048780487805
EG	long	0.0040650406504065045
EG	long	0.004878048780487805
EG	long	0.005691056910569106
EG	long	0.005691056910569106
EG	long	0.007317073170731708
EG	long	0.007317073170731708
EG	long	0.007317073170731708
EG	long	0.005691056910569106
EG	long	0.005691056910569106
EG	long	0.0065040650406504065
EG	long	0.0065040650406504065
EG	long	0.008130081300813009
EG	long	0.004878048780487805
EG	long	0.005691056910569106
EG	long	0.0065040650406504065
EG	long	0.004878048780487805
EG	long	0.005691056910569106
EG	long	0.004878048780487805
EG	long	0.0024390243902439024
EG	long	0.0040650406504065045
EG	long	0.004878048780487805
EG	long	0.0040650406504065045
EG	long	0.0016260162601626016
EG	long	0.0032520325203252032
EG	long	0.0040650406504065045
EG	long	0.0016260162601626016
EG	long	0.0040650406504065045
EG	long	0.004878048780487805
EG	long	0.007317073170731708
EG	long	0.0065040650406504065
EG	long	0.0065040650406504065
EG	long	0.008130081300813009
EG	long	0.008130081300813009
EG	long	0.0065040650406504065
EG	long	0.0065040650406504065
EG	long	0.008130081300813009
EG	long	0.0065040650406504065
EG	long	0.0065040650406504065
EG	long	0.007317073170731708
EG	long	0.0065040650406504065
EG	long	0.00975609756097561
EG	long	0.00975609756097561
EG	long	0.00894308943089431
EG	long	0.00975609756097561
EG	long	0.0065040650406504065
EG	long	0.004878048780487805
EG	long	0.0065040650406504065
EG	long	0.00894308943089431
EG	long	0.00975609756097561
EG	long	0.007317073170731708
EG	long	0.007317073170731708
EG	long	0.004878048780487805
EG	long	0.007317073170731708
EG	long	0.007317073170731708
EG	long	0.012195121951219513
EG	long	0.014634146341463415
EG	long	0.013008130081300813
EG	long	0.011382113821138212
EG	long	0.00894308943089431
EG	long	0.01056910569105691
EG	long	0.00894308943089431
EG	long	0.00975609756097561
EG	long	0.008130081300813009
EG	long	0.00894308943089431
EG	long	0.011382113821138212
EG	long	0.004878048780487805
EG	long	0.0065040650406504065
EG	long	0.0032520325203252032
EG	long	0.0040650406504065045
EG	long	0.004878048780487805
EG	long	0.004878048780487805
EG	long	0.004878048780487805
EG	long	0.007317073170731708
EG	long	0.007317073170731708
EG	long	0.005691056910569106
EG	long	0.005691056910569106
EG	long	0.0065040650406504065
EG	long	0.0065040650406504065
EG	long	0.007317073170731708
EG	long	0.0065040650406504065
EG	long	0.004878048780487805
EG	long	0.007317073170731708
EG	long	0.0065040650406504065
EG	long	0.007317073170731708
EG	long	0.0040650406504065045
EG	long	0.004878048780487805
EG	long	0.0024390243902439024
EG	long	0.0040650406504065045
EG	long	0.004878048780487805
EG	long	0.004878048780487805
EG	long	0.0065040650406504065
EG	long	0.00894308943089431
EG	long	0.008130081300813009
EG	long	0.008130081300813009
EG	long	0.005691056910569106
EG	long	0.005691056910569106
EG	long	0.008130081300813009
EG	long	0.00975609756097561
EG	long	0.008130081300813009
EG	long	0.00894308943089431
EG	long	0.007317073170731708
EG	long	0.008130081300813009
EG	long	0.008130081300813009
EG	long	0.01056910569105691
EG	long	0.01056910569105691
EG	long	0.007317073170731708
EG	long	0.011382113821138212
EG	long	0.011382113821138212
EG	long	0.00894308943089431
EG	long	0.00975609756097561
EG	long	0.00894308943089431
EG	long	0.0065040650406504065
EG	long	0.0065040650406504065
EG	long	0.008130081300813009
EG	long	0.00894308943089431
EG	long	0.00894308943089431
EG	long	0.007317073170731708
EG	long	0.004878048780487805
EG	long	0.0065040650406504065
EG	long	0.0040650406504065045
EG	long	0.0040650406504065045
EG	long	0.007317073170731708
EG	long	0.00894308943089431
EG	long	0.0032520325203252032
EG	long	0.005691056910569106
EG	long	0.0065040650406504065
EG	long	0.0040650406504065045
EG	long	0.0065040650406504065
EG	long	0.005691056910569106
EG	long	0.004878048780487805
EG	long	0.005691056910569106
EG	long	0.007317073170731708
EG	long	0.008130081300813009
EG	long	0.0065040650406504065
EG	long	0.004878048780487805
EG	long	0.004878048780487805
EG	long	0.0040650406504065045
EG	long	0.004878048780487805
EG	long	0.007317073170731708
EG	long	0.011382113821138212
EG	long	0.012195121951219513
EG	long	0.013008130081300813
EG	long	0.015447154471544716
EG	long	0.01707317073170732
EG	long	0.013008130081300813
EG	long	0.014634146341463415
EG	long	0.014634146341463415
EG	long	0.014634146341463415
EG	long	0.01056910569105691
EG	long	0.011382113821138212
EG	long	0.0065040650406504065
EG	long	0.0040650406504065045
EG	long	0.005691056910569106
EG	long	0.00894308943089431
EG	long	0.00975609756097561
EG	long	0.011382113821138212
EG	long	0.007317073170731708
EG	long	0.013008130081300813
EG	long	0.011382113821138212
EG	long	0.011382113821138212
EG	long	0.00894308943089431
EG	long	0.0065040650406504065
EG	long	0.005691056910569106
EG	long	0.004878048780487805
EG	long	0.007317073170731708
EG	long	0.00894308943089431
EG	long	0.00975609756097561
EG	long	0.00894308943089431
EG	long	0.013821138211382113
EG	long	0.008130081300813009
EG	long	0.01056910569105691
EG	long	0.00894308943089431
EG	long	0.00894308943089431
EG	long	0.00975609756097561
EG	long	0.012195121951219513
EG	long	0.008130081300813009
EG	long	0.012195121951219513
EG	long	0.008130081300813009
EG	long	0.007317073170731708
EG	long	0.007317073170731708
EG	long	0.008130081300813009
EG	long	0.0065040650406504065
EG	long	0.008130081300813009
EG	long	0.00975609756097561
EG	long	0.011382113821138212
EG	long	0.007317073170731708
EG	long	0.008130081300813009
EG	long	0.011382113821138212
EG	long	0.013821138211382113
EG	long	0.01056910569105691
EG	long	0.00894308943089431
EG	long	0.0065040650406504065
EG	long	0.012195121951219513
EG	long	0.008130081300813009
EG	long	0.005691056910569106
EG	long	0.005691056910569106
EG	long	0.00894308943089431
EG	long	0.01056910569105691
EG	long	0.007317073170731708
EG	long	0.0065040650406504065
EG	long	0.0065040650406504065
EG	long	0.007317073170731708
EG	long	0.005691056910569106
EG	long	0.007317073170731708
EG	long	0.00894308943089431
EG	long	0.015447154471544716
EG	long	0.00975609756097561
EG	long	0.0040650406504065045
EG	long	0.008130081300813009
EG	long	0.00894308943089431
EG	long	0.0065040650406504065
EG	long	0.007317073170731708
EG	long	0.007317073170731708
EG	long	0.00894308943089431
EG	long	0.0065040650406504065
EG	long	0.005691056910569106
EG	long	0.00894308943089431
EG	long	0.011382113821138212
EG	long	0.01056910569105691
EG	long	0.01056910569105691
EG	long	0.00894308943089431
EG	long	0.00894308943089431
EG	long	0.013008130081300813
EG	long	0.012195121951219513
EG	long	0.011382113821138212
EG	long	0.015447154471544716
EG	long	0.01869918699186992
EG	long	0.016260162601626018
EG	long	0.016260162601626018
EG	long	0.015447154471544716
EG	long	0.016260162601626018
EG	long	0.015447154471544716
EG	long	0.014634146341463415
EG	long	0.016260162601626018
EG	long	0.016260162601626018
EG	long	0.012195121951219513
EG	long	0.013821138211382113
EG	long	0.015447154471544716
EG	long	0.01788617886178862
EG	long	0.016260162601626018
EG	long	0.013821138211382113
EG	long	0.01056910569105691
EG	long	0.00975609756097561
EG	long	0.012195121951219513
EG	long	0.013821138211382113
EG	long	0.015447154471544716
EG	long	0.01788617886178862
EG	long	0.014634146341463415
EG	long	0.01788617886178862
EG	long	0.015447154471544716
EG	long	0.015447154471544716
EG	long	0.01788617886178862
EG	long	0.014634146341463415
EG	long	0.01707317073170732
EG	long	0.012195121951219513
EG	long	0.012195121951219513
EG	long	0.013008130081300813
EG	long	0.01056910569105691
EG	long	0.012195121951219513
EG	long	0.01869918699186992
EG	long	0.014634146341463415
EG	long	0.012195121951219513
EG	long	0.00894308943089431
EG	long	0.00975609756097561
EG	long	0.00975609756097561
EG	long	0.00975609756097561
EG	long	0.013008130081300813
EG	long	0.013821138211382113
EG	long	0.013008130081300813
EG	long	0.015447154471544716
EG	long	0.015447154471544716
EG	long	0.015447154471544716
EG	long	0.014634146341463415
EG	long	0.015447154471544716
EG	long	0.012195121951219513
EG	long	0.013821138211382113
EG	long	0.012195121951219513
EG	long	0.01056910569105691
EG	long	0.012195121951219513
EG	long	0.00975609756097561
EG	long	0.013821138211382113
EG	long	0.02195121951219512
EG	long	0.02032520325203252
EG	long	0.016260162601626018
EG	long	0.01951219512195122
EG	long	0.013821138211382113
EG	long	0.011382113821138212
EG	long	0.01788617886178862
EG	long	0.013821138211382113
EG	long	0.014634146341463415
EG	long	0.016260162601626018
EG	long	0.016260162601626018
EG	long	0.01869918699186992
EG	long	0.01951219512195122
EG	long	0.023577235772357725
EG	long	0.02113821138211382
EG	long	0.01951219512195122
EG	long	0.01869918699186992
EG	long	0.016260162601626018
EG	long	0.01869918699186992
EG	long	0.015447154471544716
EG	long	0.016260162601626018
EG	long	0.013821138211382113
EG	long	0.014634146341463415
EG	long	0.013008130081300813
EG	long	0.013008130081300813
EG	long	0.011382113821138212
EG	long	0.00975609756097561
EG	long	0.011382113821138212
EG	long	0.015447154471544716
EG	long	0.01707317073170732
EG	long	0.014634146341463415
EG	long	0.015447154471544716
EG	long	0.01707317073170732
EG	long	0.02113821138211382
EG	long	0.01951219512195122
EG	long	0.01788617886178862
EG	long	0.01869918699186992
EG	long	0.014634146341463415
EG	long	0.016260162601626018
EG	long	0.01788617886178862
EG	long	0.008130081300813009
EG	long	0.013008130081300813
EG	long	0.016260162601626018
EG	long	0.013821138211382113
EG	long	0.015447154471544716
EG	long	0.015447154471544716
EG	long	0.013821138211382113
EG	long	0.01788617886178862
EG	long	0.013821138211382113
EG	long	0.02032520325203252
EG	long	0.02113821138211382
EG	long	0.01707317073170732
EG	long	0.01788617886178862
EG	long	0.014634146341463415
EG	long	0.013008130081300813
EG	long	0.01869918699186992
EG	long	0.01788617886178862
EG	long	0.014634146341463415
EG	long	0.012195121951219513
EG	long	0.01707317073170732
EG	long	0.015447154471544716
EG	long	0.012195121951219513
EG	long	0.013821138211382113
EG	long	0.016260162601626018
EG	long	0.011382113821138212
EG	long	0.011382113821138212
EG	long	0.011382113821138212
EG	long	0.013821138211382113
EG	long	0.012195121951219513
EG	long	0.013821138211382113
EG	long	0.013821138211382113
EG	long	0.01869918699186992
EG	long	0.01707317073170732
EG	long	0.02113821138211382
EG	long	0.02032520325203252
EG	long	0.02032520325203252
EG	long	0.01869918699186992
EG	long	0.014634146341463415
EG	long	0.02032520325203252
EG	long	0.025203252032520326
EG	long	0.01951219512195122
EG	long	0.01869918699186992
EG	long	0.01869918699186992
EG	long	0.015447154471544716
EG	long	0.014634146341463415
EG	long	0.012195121951219513
EG	long	0.01056910569105691
EG	long	0.015447154471544716
EG	long	0.01869918699186992
EG	long	0.01707317073170732
EG	long	0.013008130081300813
EG	long	0.01951219512195122
EG	long	0.01951219512195122
EG	long	0.02032520325203252
EG	long	0.01869918699186992
EG	long	0.016260162601626018
EG	long	0.02032520325203252
EG	long	0.013821138211382113
EG	long	0.01707317073170732
EG	long	0.014634146341463415
EG	long	0.014634146341463415
EG	long	0.02195121951219512
EG	long	0.01707317073170732
EG	long	0.01788617886178862
EG	long	0.01869918699186992
EG	long	0.016260162601626018
EG	long	0.016260162601626018
EG	long	0.014634146341463415
EG	long	0.02113821138211382
EG	long	0.025203252032520326
EG	long	0.02195121951219512
EG	long	0.01869918699186992
EG	long	0.02032520325203252
EG	long	0.015447154471544716
EG	long	0.015447154471544716
EG	long	0.011382113821138212
EG	long	0.014634146341463415
EG	long	0.013821138211382113
EG	long	0.015447154471544716
EG	long	0.016260162601626018
EG	long	0.02113821138211382
EG	long	0.02195121951219512
EG	long	0.01951219512195122
EG	long	0.022764227642276424
EG	long	0.02032520325203252
EG	long	0.02195121951219512
EG	long	0.02032520325203252
EG	long	0.01707317073170732
EG	long	0.02032520325203252
EG	long	0.022764227642276424
EG	long	0.026829268292682926
EG	long	0.01788617886178862
EG	long	0.01951219512195122
EG	long	0.023577235772357725
EG	long	0.015447154471544716
EG	long	0.01869918699186992
EG	long	0.013821138211382113
EG	long	0.013008130081300813
EG	long	0.011382113821138212
EG	long	0.014634146341463415
EG	long	0.01788617886178862
EG	long	0.013008130081300813
EG	long	0.013008130081300813
EG	long	0.013821138211382113
EG	long	0.011382113821138212
EG	long	0.013821138211382113
EG	long	0.01707317073170732
EG	long	0.01707317073170732
EG	long	0.016260162601626018
EG	long	0.01869918699186992
EG	long	0.00975609756097561
EG	long	0.011382113821138212
EG	long	0.00975609756097561
EG	long	0.011382113821138212
EG	long	0.011382113821138212
EG	long	0.00975609756097561
EG	long	0.012195121951219513
EG	long	0.013008130081300813
EG	long	0.012195121951219513
EG	long	0.016260162601626018
EG	long	0.016260162601626018
EG	long	0.01788617886178862
EG	long	0.016260162601626018
EG	long	0.014634146341463415
EG	long	0.01951219512195122
EG	long	0.01707317073170732
EG	long	0.02195121951219512
EG	long	0.01788617886178862
EG	long	0.013008130081300813
EG	long	0.011382113821138212
EG	long	0.011382113821138212
EG	long	0.012195121951219513
EG	long	0.012195121951219513
EG	long	0.016260162601626018
EG	long	0.016260162601626018
EG	long	0.014634146341463415
EG	long	0.013821138211382113
EG	long	0.013821138211382113
EG	long	0.015447154471544716
EG	long	0.013008130081300813
EG	long	0.016260162601626018
EG	long	0.01869918699186992
EG	long	0.01788617886178862
EG	long	0.013008130081300813
EG	long	0.013008130081300813
EG	long	0.013821138211382113
EG	long	0.014634146341463415
EG	long	0.01951219512195122
EG	long	0.01707317073170732
EG	long	0.023577235772357725
EG	long	0.01951219512195122
EG	long	0.01951219512195122
EG	long	0.026016260162601626
EG	long	0.03008130081300813
EG	long	0.024390243902439025
EG	long	0.022764227642276424
EG	long	0.01951219512195122
EG	long	0.014634146341463415
EG	long	0.01788617886178862
EG	long	0.02032520325203252
EG	long	0.01707317073170732
EG	long	0.01788617886178862
EG	long	0.012195121951219513
EG	long	0.01788617886178862
EG	long	0.016260162601626018
EG	long	0.01707317073170732
EG	long	0.01707317073170732
EG	long	0.012195121951219513
EG	long	0.016260162601626018
EG	long	0.014634146341463415
EG	long	0.015447154471544716
EG	long	0.01788617886178862
EG	long	0.013821138211382113
EG	long	0.01869918699186992
EG	long	0.01869918699186992
EG	long	0.023577235772357725
EG	long	0.01869918699186992
EG	long	0.02113821138211382
EG	long	0.01707317073170732
EG	long	0.014634146341463415
EG	long	0.015447154471544716
EG	long	0.015447154471544716
EG	long	0.014634146341463415
EG	long	0.01869918699186992
EG	long	0.016260162601626018
EG	long	0.01869918699186992
EG	long	0.014634146341463415
EG	long	0.015447154471544716
EG	long	0.01869918699186992
EG	long	0.01788617886178862
EG	long	0.01788617886178862
EG	long	0.014634146341463415
EG	long	0.014634146341463415
EG	long	0.014634146341463415
EG	long	0.01951219512195122
EG	long	0.02195121951219512
EG	long	0.02195121951219512
EG	long	0.01707317073170732
EG	long	0.01788617886178862
EG	long	0.01869918699186992
EG	long	0.01869918699186992
EG	long	0.01788617886178862
EG	long	0.01707317073170732
EG	long	0.012195121951219513
EG	long	0.014634146341463415
EG	long	0.012195121951219513
EG	long	0.013821138211382113
EG	long	0.013008130081300813
EG	long	0.016260162601626018
EG	long	0.014634146341463415
EG	long	0.01788617886178862
EG	long	0.02032520325203252
EG	long	0.014634146341463415
EG	long	0.01707317073170732
EG	long	0.016260162601626018
EG	long	0.015447154471544716
EG	long	0.01707317073170732
EG	long	0.013821138211382113
EG	long	0.014634146341463415
EG	long	0.01707317073170732
EG	long	0.013821138211382113
EG	long	0.01951219512195122
EG	long	0.011382113821138212
EG	long	0.01951219512195122
EG	long	0.01869918699186992
EG	long	0.01707317073170732
EG	long	0.016260162601626018
EG	long	0.014634146341463415
EG	long	0.015447154471544716
EG	long	0.014634146341463415
EG	long	0.015447154471544716
EG	long	0.02032520325203252
EG	long	0.015447154471544716
EG	long	0.016260162601626018
EG	long	0.016260162601626018
EG	long	0.012195121951219513
EG	long	0.015447154471544716
EG	long	0.016260162601626018
EG	long	0.013008130081300813
EG	long	0.013821138211382113
EG	long	0.015447154471544716
EG	long	0.013821138211382113
EG	long	0.011382113821138212
EG	long	0.013821138211382113
EG	long	0.013821138211382113
EG	long	0.013821138211382113
EG	long	0.01707317073170732
EG	long	0.016260162601626018
EG	long	0.015447154471544716
EG	long	0.016260162601626018
EG	long	0.01707317073170732
EG	long	0.013821138211382113
EG	long	0.013821138211382113
EG	long	0.013008130081300813
EG	long	0.012195121951219513
EG	long	0.012195121951219513
EG	long	0.01056910569105691
EG	long	0.014634146341463415
EG	long	0.01707317073170732
EG	long	0.015447154471544716
EG	long	0.00894308943089431
EG	long	0.012195121951219513
EG	long	0.011382113821138212
EG	long	0.012195121951219513
EG	long	0.00894308943089431
EG	long	0.012195121951219513
EG	long	0.011382113821138212
EG	long	0.013821138211382113
EG	long	0.011382113821138212
EG	long	0.01056910569105691
EG	long	0.015447154471544716
EG	long	0.013821138211382113
EG	long	0.00975609756097561
EG	long	0.014634146341463415
EG	long	0.014634146341463415
EG	long	0.012195121951219513
EG	long	0.011382113821138212
EG	long	0.00975609756097561
EG	long	0.014634146341463415
EG	long	0.00975609756097561
EG	long	0.01056910569105691
EG	long	0.013821138211382113
EG	long	0.013821138211382113
EG	long	0.015447154471544716
EG	long	0.02195121951219512
EG	long	0.014634146341463415
EG	long	0.013008130081300813
EG	long	0.013821138211382113
EG	long	0.015447154471544716
EG	long	0.012195121951219513
EG	long	0.01056910569105691
EG	long	0.013008130081300813
EG	long	0.01788617886178862
EG	long	0.013821138211382113
EG	long	0.012195121951219513
EG	long	0.013821138211382113
EG	long	0.013008130081300813
EG	long	0.01951219512195122
EG	long	0.012195121951219513
EG	long	0.01707317073170732
EG	long	0.01707317073170732
EG	long	0.013008130081300813
EG	long	0.013821138211382113
EG	long	0.01707317073170732
EG	long	0.01707317073170732
EG	long	0.013008130081300813
EG	long	0.00975609756097561
EG	long	0.012195121951219513
EG	long	0.015447154471544716
EG	long	0.014634146341463415
EG	long	0.013008130081300813
EG	long	0.016260162601626018
EG	long	0.016260162601626018
EG	long	0.02113821138211382
EG	long	0.02032520325203252
EG	long	0.016260162601626018
EG	long	0.016260162601626018
EG	long	0.01707317073170732
EG	long	0.023577235772357725
EG	long	0.01788617886178862
EG	long	0.01869918699186992
EG	long	0.024390243902439025
EG	long	0.022764227642276424
EG	long	0.02113821138211382
EG	long	0.01869918699186992
EG	long	0.015447154471544716
EG	long	0.012195121951219513
EG	long	0.016260162601626018
EG	long	0.02113821138211382
EG	long	0.02032520325203252
EG	long	0.02113821138211382
EG	long	0.02113821138211382
EG	long	0.022764227642276424
EG	long	0.022764227642276424
EG	long	0.016260162601626018
EG	long	0.016260162601626018
EG	long	0.01951219512195122
EG	long	0.01707317073170732
EG	long	0.015447154471544716
EG	long	0.015447154471544716
EG	long	0.013821138211382113
EG	long	0.011382113821138212
EG	long	0.012195121951219513
EG	long	0.013008130081300813
EG	long	0.01707317073170732
EG	long	0.014634146341463415
EG	long	0.013008130081300813
EG	long	0.01707317073170732
EG	long	0.01788617886178862
EG	long	0.01707317073170732
EG	long	0.015447154471544716
EG	long	0.01707317073170732
EG	long	0.016260162601626018
EG	long	0.011382113821138212
EG	long	0.013821138211382113
EG	long	0.014634146341463415
EG	long	0.014634146341463415
EG	long	0.013821138211382113
EG	long	0.013821138211382113
EG	long	0.01788617886178862
EG	long	0.01951219512195122
EG	long	0.01788617886178862
EG	long	0.016260162601626018
EG	long	0.013008130081300813
EG	long	0.015447154471544716
EG	long	0.016260162601626018
EG	long	0.023577235772357725
EG	long	0.01869918699186992
EG	long	0.024390243902439025
EG	long	0.016260162601626018
EG	long	0.01869918699186992
EG	long	0.016260162601626018
EG	long	0.013008130081300813
EG	long	0.014634146341463415
EG	long	0.016260162601626018
EG	long	0.012195121951219513
EG	long	0.013008130081300813
EG	long	0.013821138211382113
EG	long	0.01951219512195122
EG	long	0.015447154471544716
EG	long	0.02113821138211382
EG	long	0.01869918699186992
EG	long	0.01869918699186992
EG	long	0.016260162601626018
EG	long	0.015447154471544716
EG	long	0.013821138211382113
EG	long	0.01788617886178862
EG	long	0.01788617886178862
EG	long	0.01869918699186992
EG	long	0.016260162601626018
EG	long	0.02032520325203252
EG	long	0.013821138211382113
EG	long	0.016260162601626018
EG	long	0.013821138211382113
EG	long	0.01869918699186992
EG	long	0.016260162601626018
EG	long	0.013821138211382113
EG	long	0.016260162601626018
EG	long	0.014634146341463415
EG	long	0.013008130081300813
EG	long	0.015447154471544716
EG	long	0.016260162601626018
EG	long	0.014634146341463415
EG	long	0.013008130081300813
EG	long	0.012195121951219513
EG	long	0.016260162601626018
EG	long	0.01707317073170732
EG	long	0.015447154471544716
EG	long	0.01951219512195122
EG	long	0.02113821138211382
EG	long	0.01869918699186992
EG	long	0.015447154471544716
EG	long	0.016260162601626018
EG	long	0.01951219512195122
EG	long	0.01951219512195122
EG	long	0.016260162601626018
EG	long	0.015447154471544716
EG	long	0.015447154471544716
EG	long	0.016260162601626018
EG	long	0.016260162601626018
EG	long	0.012195121951219513
EG	long	0.00975609756097561
EG	long	0.016260162601626018
EG	long	0.012195121951219513
EG	long	0.016260162601626018
EG	long	0.012195121951219513
EG	long	0.012195121951219513
EG	long	0.01951219512195122
EG	long	0.02032520325203252
EG	long	0.022764227642276424
EG	long	0.014634146341463415
EG	long	0.01869918699186992
EG	long	0.01056910569105691
EG	long	0.016260162601626018
EG	long	0.016260162601626018
EG	long	0.013821138211382113
EG	long	0.014634146341463415
EG	long	0.016260162601626018
EG	long	0.015447154471544716
EG	long	0.014634146341463415
EG	long	0.00975609756097561
EG	long	0.016260162601626018
EG	long	0.012195121951219513
EG	long	0.016260162601626018
EG	long	0.016260162601626018
EG	long	0.01788617886178862
EG	long	0.015447154471544716
EG	long	0.012195121951219513
EG	long	0.01788617886178862
EG	long	0.01951219512195122
EG	long	0.014634146341463415
EG	long	0.01951219512195122
EG	long	0.02032520325203252
EG	long	0.01951219512195122
EG	long	0.01869918699186992
EG	long	0.01869918699186992
EG	long	0.014634146341463415
EG	long	0.012195121951219513
EG	long	0.016260162601626018
EG	long	0.016260162601626018
EG	long	0.01707317073170732
EG	long	0.013821138211382113
EG	long	0.013008130081300813
EG	long	0.01788617886178862
EG	long	0.01707317073170732
EG	long	0.013821138211382113
EG	long	0.022764227642276424
EG	long	0.024390243902439025
EG	long	0.02113821138211382
EG	long	0.024390243902439025
EG	long	0.01951219512195122
EG	long	0.015447154471544716
EG	long	0.01707317073170732
EG	long	0.013821138211382113
EG	long	0.016260162601626018
EG	long	0.016260162601626018
EG	long	0.01707317073170732
EG	long	0.01951219512195122
EG	long	0.016260162601626018
EG	long	0.01707317073170732
EG	long	0.01707317073170732
EG	long	0.016260162601626018
EG	long	0.01707317073170732
EG	long	0.015447154471544716
EG	long	0.01056910569105691
EG	long	0.014634146341463415
EG	long	0.013008130081300813
EG	long	0.013008130081300813
EG	long	0.01788617886178862
EG	long	0.015447154471544716
EG	long	0.016260162601626018
EG	long	0.013008130081300813
EG	long	0.013008130081300813
EG	long	0.014634146341463415
EG	long	0.014634146341463415
EG	long	0.01788617886178862
EG	long	0.023577235772357725
EG	long	0.016260162601626018
EG	long	0.015447154471544716
EG	long	0.013008130081300813
EG	long	0.016260162601626018
EG	long	0.015447154471544716
EG	long	0.014634146341463415
EG	long	0.014634146341463415
EG	long	0.015447154471544716
EG	long	0.016260162601626018
EG	long	0.02195121951219512
EG	long	0.01951219512195122
EG	long	0.016260162601626018
EG	long	0.01869918699186992
EG	long	0.015447154471544716
EG	long	0.013008130081300813
EG	long	0.016260162601626018
EG	long	0.01707317073170732
EG	long	0.01869918699186992
EG	long	0.01707317073170732
EG	long	0.01707317073170732
EG	long	0.012195121951219513
EG	long	0.02113821138211382
EG	long	0.023577235772357725
EG	long	0.013008130081300813
EG	long	0.015447154471544716
EG	long	0.02032520325203252
EG	long	0.01951219512195122
EG	long	0.013821138211382113
EG	long	0.013821138211382113
EG	long	0.013008130081300813
EG	long	0.016260162601626018
EG	long	0.016260162601626018
EG	long	0.016260162601626018
EG	long	0.01788617886178862
EG	long	0.01951219512195122
EG	long	0.01707317073170732
EG	long	0.01788617886178862
EG	long	0.01869918699186992
EG	long	0.01788617886178862
EG	long	0.02032520325203252
EG	long	0.02032520325203252
EG	long	0.013821138211382113
EG	long	0.016260162601626018
EG	long	0.013821138211382113
EG	long	0.015447154471544716
EG	long	0.014634146341463415
EG	long	0.016260162601626018
EG	long	0.015447154471544716
EG	long	0.01707317073170732
EG	long	0.02113821138211382
EG	long	0.02032520325203252
EG	long	0.02032520325203252
EG	long	0.02195121951219512
EG	long	0.02195121951219512
EG	long	0.01788617886178862
EG	long	0.01951219512195122
EG	long	0.02032520325203252
EG	long	0.01869918699186992
EG	long	0.02113821138211382
EG	long	0.01788617886178862
EG	long	0.022764227642276424
EG	long	0.01788617886178862
EG	long	0.013821138211382113
EG	long	0.015447154471544716
EG	long	0.01869918699186992
EG	long	0.026016260162601626
EG	long	0.02032520325203252
EG	long	0.01951219512195122
EG	long	0.02113821138211382
EG	long	0.01869918699186992
EG	long	0.013821138211382113
EG	long	0.012195121951219513
EG	long	0.013008130081300813
EG	long	0.013821138211382113
EG	long	0.016260162601626018
EG	long	0.014634146341463415
EG	long	0.013821138211382113
EG	long	0.01951219512195122
EG	long	0.014634146341463415
EG	long	0.013008130081300813
EG	long	0.013821138211382113
EG	long	0.015447154471544716
EG	long	0.014634146341463415
EG	long	0.014634146341463415
EG	long	0.013008130081300813
EG	long	0.01869918699186992
EG	long	0.02032520325203252
EG	long	0.01707317073170732
EG	long	0.01788617886178862
EG	long	0.016260162601626018
EG	long	0.02032520325203252
EG	long	0.01788617886178862
EG	long	0.01707317073170732
EG	long	0.02032520325203252
EG	long	0.01951219512195122
EG	long	0.02032520325203252
EG	long	0.02113821138211382
EG	long	0.016260162601626018
EG	long	0.01869918699186992
EG	long	0.01869918699186992
EG	long	0.016260162601626018
EG	long	0.023577235772357725
EG	long	0.026016260162601626
EG	long	0.02113821138211382
EG	long	0.023577235772357725
EG	long	0.02195121951219512
EG	long	0.022764227642276424
EG	long	0.02032520325203252
EG	long	0.015447154471544716
EG	long	0.01869918699186992
EG	long	0.01707317073170732
EG	long	0.014634146341463415
EG	long	0.02113821138211382
EG	long	0.01788617886178862
EG	long	0.02113821138211382
EG	long	0.01707317073170732
EG	long	0.01788617886178862
EG	long	0.016260162601626018
EG	long	0.01788617886178862
EG	long	0.01788617886178862
EG	long	0.00975609756097561
EG	long	0.014634146341463415
EG	long	0.014634146341463415
EG	long	0.016260162601626018
EG	long	0.02113821138211382
EG	long	0.01788617886178862
EG	long	0.01788617886178862
EG	long	0.02195121951219512
EG	long	0.024390243902439025
EG	long	0.025203252032520326
EG	long	0.01869918699186992
EG	long	0.02032520325203252
EG	long	0.012195121951219513
EG	long	0.01788617886178862
EG	long	0.01951219512195122
EG	long	0.01788617886178862
EG	long	0.016260162601626018
EG	long	0.01951219512195122
EG	long	0.02032520325203252
EG	long	0.02032520325203252
EG	long	0.016260162601626018
EG	long	0.014634146341463415
EG	long	0.013821138211382113
EG	long	0.016260162601626018
EG	long	0.013821138211382113
EG	long	0.011382113821138212
EG	long	0.014634146341463415
EG	long	0.016260162601626018
EG	long	0.01869918699186992
EG	long	0.02113821138211382
EG	long	0.02195121951219512
EG	long	0.01869918699186992
EG	long	0.02032520325203252
EG	long	0.015447154471544716
EG	long	0.012195121951219513
EG	long	0.015447154471544716
EG	long	0.013008130081300813
EG	long	0.013008130081300813
EG	long	0.014634146341463415
EG	long	0.015447154471544716
EG	long	0.013008130081300813
EG	long	0.01788617886178862
EG	long	0.02195121951219512
EG	long	0.01951219512195122
EG	long	0.01869918699186992
EG	long	0.011382113821138212
EG	long	0.012195121951219513
EG	long	0.013008130081300813
EG	long	0.013008130081300813
EG	long	0.013821138211382113
EG	long	0.013008130081300813
EG	long	0.013008130081300813
EG	long	0.012195121951219513
EG	long	0.013008130081300813
EG	long	0.013821138211382113
EG	long	0.012195121951219513
EG	long	0.014634146341463415
EG	long	0.014634146341463415
EG	long	0.01788617886178862
EG	long	0.01788617886178862
EG	long	0.01788617886178862
EG	long	0.01869918699186992
EG	long	0.01869918699186992
EG	long	0.02113821138211382
EG	long	0.016260162601626018
EG	long	0.01707317073170732
EG	long	0.01869918699186992
EG	long	0.01869918699186992
EG	long	0.01788617886178862
EG	long	0.01951219512195122
EG	long	0.02032520325203252
EG	long	0.01951219512195122
EG	long	0.013821138211382113
EG	long	0.013821138211382113
EG	long	0.013821138211382113
EG	long	0.012195121951219513
EG	long	0.01869918699186992
EG	long	0.01788617886178862
EG	long	0.01788617886178862
EG	long	0.015447154471544716
EG	long	0.012195121951219513
EG	long	0.015447154471544716
EG	long	0.01707317073170732
EG	long	0.016260162601626018
EG	long	0.011382113821138212
EG	long	0.011382113821138212
EG	long	0.00975609756097561
EG	long	0.012195121951219513
EG	long	0.015447154471544716
EG	long	0.014634146341463415
EG	long	0.014634146341463415
EG	long	0.014634146341463415
EG	long	0.013008130081300813
EG	long	0.011382113821138212
EG	long	0.014634146341463415
EG	long	0.01869918699186992
EG	long	0.02032520325203252
EG	long	0.02195121951219512
EG	long	0.013821138211382113
EG	long	0.02032520325203252
EG	long	0.01707317073170732
EG	long	0.01951219512195122
EG	long	0.022764227642276424
EG	long	0.02032520325203252
EG	long	0.013821138211382113
EG	long	0.014634146341463415
EG	long	0.01951219512195122
EG	long	0.01707317073170732
EG	long	0.01707317073170732
EG	long	0.008130081300813009
EG	long	0.013008130081300813
EG	long	0.013821138211382113
EG	long	0.012195121951219513
EG	long	0.013821138211382113
EG	long	0.01707317073170732
EG	long	0.012195121951219513
EG	long	0.01869918699186992
EG	long	0.022764227642276424
EG	long	0.02113821138211382
EG	long	0.01951219512195122
EG	long	0.01788617886178862
EG	long	0.014634146341463415
EG	long	0.01707317073170732
EG	long	0.01707317073170732
EG	long	0.016260162601626018
EG	long	0.01788617886178862
EG	long	0.013821138211382113
EG	long	0.012195121951219513
EG	long	0.011382113821138212
EG	long	0.01707317073170732
EG	long	0.01707317073170732
EG	long	0.01788617886178862
EG	long	0.01788617886178862
EG	long	0.015447154471544716
EG	long	0.01707317073170732
EG	long	0.016260162601626018
EG	long	0.012195121951219513
EG	long	0.00975609756097561
EG	long	0.012195121951219513
EG	long	0.013821138211382113
EG	long	0.013821138211382113
EG	long	0.01056910569105691
EG	long	0.00894308943089431
EG	long	0.01056910569105691
EG	long	0.01056910569105691
EG	long	0.00975609756097561
EG	long	0.012195121951219513
EG	long	0.01951219512195122
EG	long	0.02195121951219512
EG	long	0.02195121951219512
EG	long	0.02113821138211382
EG	long	0.02032520325203252
EG	long	0.01869918699186992
EG	long	0.02195121951219512
EG	long	0.01788617886178862
EG	long	0.01707317073170732
EG	long	0.01707317073170732
EG	long	0.016260162601626018
EG	long	0.015447154471544716
EG	long	0.015447154471544716
EG	long	0.012195121951219513
EG	long	0.013008130081300813
EG	long	0.014634146341463415
EG	long	0.014634146341463415
EG	long	0.01788617886178862
EG	long	0.01788617886178862
EG	long	0.01707317073170732
EG	long	0.01788617886178862
EG	long	0.022764227642276424
EG	long	0.01788617886178862
EG	long	0.01951219512195122
EG	long	0.01788617886178862
EG	long	0.02032520325203252
EG	long	0.02113821138211382
EG	long	0.02032520325203252
EG	long	0.01869918699186992
EG	long	0.016260162601626018
EG	long	0.014634146341463415
EG	long	0.01707317073170732
EG	long	0.01951219512195122
EG	long	0.01788617886178862
EG	long	0.014634146341463415
EG	long	0.013821138211382113
EG	long	0.014634146341463415
EG	long	0.013008130081300813
EG	long	0.01869918699186992
EG	long	0.02032520325203252
EG	long	0.01788617886178862
EG	long	0.013821138211382113
EG	long	0.011382113821138212
EG	long	0.013821138211382113
EG	long	0.013008130081300813
EG	long	0.016260162601626018
EG	long	0.02195121951219512
EG	long	0.01951219512195122
EG	long	0.014634146341463415
EG	long	0.01707317073170732
EG	long	0.00894308943089431
EG	long	0.00975609756097561
EG	long	0.013008130081300813
EG	long	0.015447154471544716
EG	long	0.016260162601626018
EG	long	0.01788617886178862
EG	long	0.02195121951219512
EG	long	0.01951219512195122
EG	long	0.012195121951219513
EG	long	0.01056910569105691
EG	long	0.011382113821138212
EG	long	0.013008130081300813
EG	long	0.01788617886178862
EG	long	0.013008130081300813
EG	long	0.01707317073170732
EG	long	0.013821138211382113
EG	long	0.01056910569105691
EG	long	0.014634146341463415
EG	long	0.01707317073170732
EG	long	0.01707317073170732
EG	long	0.02032520325203252
EG	long	0.01869918699186992
EG	long	0.016260162601626018
EG	long	0.014634146341463415
EG	long	0.01788617886178862
EG	long	0.01951219512195122
EG	long	0.016260162601626018
EG	long	0.02195121951219512
EG	long	0.026016260162601626
EG	long	0.01788617886178862
EG	long	0.02032520325203252
EG	long	0.025203252032520326
EG	long	0.01707317073170732
EG	long	0.02032520325203252
EG	long	0.01869918699186992
EG	long	0.013821138211382113
EG	long	0.01951219512195122
EG	long	0.01951219512195122
EG	long	0.016260162601626018
EG	long	0.01951219512195122
EG	long	0.01869918699186992
EG	long	0.02032520325203252
EG	long	0.01869918699186992
EG	long	0.016260162601626018
EG	long	0.01788617886178862
EG	long	0.01788617886178862
EG	long	0.01707317073170732
EG	long	0.01707317073170732
EG	long	0.01869918699186992
EG	long	0.01869918699186992
EG	long	0.016260162601626018
EG	long	0.02032520325203252
EG	long	0.01951219512195122
EG	long	0.024390243902439025
EG	long	0.024390243902439025
EG	long	0.025203252032520326
EG	long	0.026016260162601626
EG	long	0.024390243902439025
EG	long	0.01869918699186992
EG	long	0.014634146341463415
EG	long	0.01869918699186992
EG	long	0.012195121951219513
EG	long	0.01707317073170732
EG	long	0.015447154471544716
EG	long	0.01788617886178862
EG	long	0.01869918699186992
EG	long	0.016260162601626018
EG	long	0.01707317073170732
EG	long	0.02195121951219512
EG	long	0.02113821138211382
EG	long	0.01951219512195122
EG	long	0.022764227642276424
EG	long	0.02113821138211382
EG	long	0.028455284552845527
EG	long	0.02113821138211382
EG	long	0.01869918699186992
EG	long	0.013821138211382113
EG	long	0.02032520325203252
EG	long	0.02032520325203252
EG	long	0.01951219512195122
EG	long	0.01951219512195122
EG	long	0.02195121951219512
EG	long	0.025203252032520326
EG	long	0.02032520325203252
EG	long	0.01707317073170732
EG	long	0.015447154471544716
EG	long	0.01869918699186992
EG	long	0.022764227642276424
EG	long	0.02032520325203252
EG	long	0.01869918699186992
EG	long	0.01788617886178862
EG	long	0.015447154471544716
EG	long	0.016260162601626018
EG	long	0.01951219512195122
EG	long	0.02195121951219512
EG	long	0.01788617886178862
EG	long	0.01869918699186992
EG	long	0.026016260162601626
EG	long	0.01869918699186992
EG	long	0.016260162601626018
EG	long	0.015447154471544716
EG	long	0.01869918699186992
EG	long	0.022764227642276424
EG	long	0.01707317073170732
EG	long	0.013008130081300813
EG	long	0.01707317073170732
EG	long	0.013821138211382113
EG	long	0.01707317073170732
EG	long	0.02032520325203252
EG	long	0.02113821138211382
EG	long	0.02113821138211382
EG	long	0.02195121951219512
EG	long	0.02113821138211382
EG	long	0.01951219512195122
EG	long	0.01951219512195122
EG	long	0.01788617886178862
EG	long	0.01788617886178862
EG	long	0.01869918699186992
EG	long	0.016260162601626018
EG	long	0.01788617886178862
EG	long	0.01869918699186992
EG	long	0.02113821138211382
EG	long	0.02032520325203252
EG	long	0.016260162601626018
EG	long	0.016260162601626018
EG	long	0.02195121951219512
EG	long	0.022764227642276424
EG	long	0.01869918699186992
EG	long	0.01869918699186992
EG	long	0.01869918699186992
EG	long	0.01707317073170732
EG	long	0.016260162601626018
EG	long	0.02113821138211382
EG	long	0.01951219512195122
EG	long	0.01707317073170732
EG	long	0.02113821138211382
EG	long	0.02032520325203252
EG	long	0.02032520325203252
EG	long	0.02113821138211382
EG	long	0.014634146341463415
EG	long	0.014634146341463415
EG	long	0.014634146341463415
EG	long	0.014634146341463415
EG	long	0.016260162601626018
EG	long	0.01951219512195122
EG	long	0.02113821138211382
EG	long	0.016260162601626018
EG	long	0.01707317073170732
EG	long	0.016260162601626018
EG	long	0.01869918699186992
EG	long	0.022764227642276424
EG	long	0.02032520325203252
EG	long	0.01788617886178862
EG	long	0.013008130081300813
EG	long	0.01951219512195122
EG	long	0.024390243902439025
EG	long	0.02113821138211382
EG	long	0.02032520325203252
EG	long	0.016260162601626018
EG	long	0.01707317073170732
EG	long	0.026016260162601626
EG	long	0.025203252032520326
EG	long	0.028455284552845527
EG	long	0.02195121951219512
EG	long	0.01869918699186992
EG	long	0.02113821138211382
EG	long	0.025203252032520326
EG	long	0.01951219512195122
EG	long	0.02113821138211382
EG	long	0.01951219512195122
EG	long	0.014634146341463415
EG	long	0.02113821138211382
EG	long	0.02195121951219512
EG	long	0.02032520325203252
EG	long	0.016260162601626018
EG	long	0.015447154471544716
EG	long	0.01707317073170732
EG	long	0.013821138211382113
EG	long	0.015447154471544716
EG	long	0.024390243902439025
EG	long	0.02195121951219512
EG	long	0.023577235772357725
EG	long	0.01951219512195122
EG	long	0.01788617886178862
EG	long	0.01788617886178862
EG	long	0.016260162601626018
EG	long	0.01869918699186992
EG	long	0.013821138211382113
EG	long	0.01951219512195122
EG	long	0.014634146341463415
EG	long	0.01869918699186992
EG	long	0.02113821138211382
EG	long	0.02032520325203252
EG	long	0.01788617886178862
EG	long	0.01707317073170732
EG	long	0.01707317073170732
EG	long	0.016260162601626018
EG	long	0.015447154471544716
EG	long	0.016260162601626018
EG	long	0.016260162601626018
EG	long	0.02032520325203252
EG	long	0.022764227642276424
EG	long	0.022764227642276424
EG	long	0.02195121951219512
EG	long	0.02195121951219512
EG	long	0.02032520325203252
EG	long	0.02113821138211382
EG	long	0.02113821138211382
EG	long	0.014634146341463415
EG	long	0.016260162601626018
EG	long	0.02113821138211382
EG	long	0.012195121951219513
EG	long	0.015447154471544716
EG	long	0.015447154471544716
EG	long	0.014634146341463415
EG	long	0.02113821138211382
EG	long	0.01951219512195122
EG	long	0.02113821138211382
EG	long	0.01869918699186992
EG	long	0.02032520325203252
EG	long	0.01788617886178862
EG	long	0.01707317073170732
EG	long	0.01869918699186992
EG	long	0.01707317073170732
EG	long	0.023577235772357725
EG	long	0.01788617886178862
EG	long	0.02195121951219512
EG	long	0.022764227642276424
EG	long	0.02032520325203252
EG	long	0.02113821138211382
EG	long	0.02032520325203252
EG	long	0.016260162601626018
EG	long	0.01707317073170732
EG	long	0.02032520325203252
EG	long	0.01788617886178862
EG	long	0.01707317073170732
EG	long	0.01869918699186992
EG	long	0.01951219512195122
EG	long	0.02032520325203252
EG	long	0.02113821138211382
EG	long	0.01869918699186992
EG	long	0.02113821138211382
EG	long	0.024390243902439025
EG	long	0.02032520325203252
EG	long	0.022764227642276424
EG	long	0.025203252032520326
EG	long	0.01788617886178862
EG	long	0.02195121951219512
EG	long	0.02113821138211382
EG	long	0.02195121951219512
EG	long	0.01788617886178862
EG	long	0.01951219512195122
EG	long	0.013008130081300813
EG	long	0.015447154471544716
EG	long	0.012195121951219513
EG	long	0.02032520325203252
EG	long	0.01788617886178862
EG	long	0.015447154471544716
EG	long	0.012195121951219513
EG	long	0.013821138211382113
EG	long	0.015447154471544716
EG	long	0.02195121951219512
EG	long	0.01951219512195122
EG	long	0.01869918699186992
EG	long	0.012195121951219513
EG	long	0.011382113821138212
EG	long	0.013008130081300813
EG	long	0.012195121951219513
EG	long	0.011382113821138212
EG	long	0.014634146341463415
EG	long	0.014634146341463415
EG	long	0.02032520325203252
EG	long	0.01788617886178862
EG	long	0.01788617886178862
EG	long	0.01788617886178862
EG	long	0.02032520325203252
EG	long	0.01951219512195122
EG	long	0.01056910569105691
EG	long	0.016260162601626018
EG	long	0.016260162601626018
EG	long	0.015447154471544716
EG	long	0.022764227642276424
EG	long	0.01707317073170732
EG	long	0.01707317073170732
EG	long	0.01951219512195122
EG	long	0.016260162601626018
EG	long	0.016260162601626018
EG	long	0.01707317073170732
EG	long	0.01951219512195122
EG	long	0.016260162601626018
EG	long	0.012195121951219513
EG	long	0.013821138211382113
EG	long	0.01951219512195122
EG	long	0.016260162601626018
EG	long	0.01951219512195122
EG	long	0.01869918699186992
EG	long	0.015447154471544716
EG	long	0.013821138211382113
EG	long	0.014634146341463415
EG	long	0.013821138211382113
EG	long	0.013008130081300813
EG	long	0.013821138211382113
EG	long	0.014634146341463415
EG	long	0.013821138211382113
EG	long	0.013821138211382113
EG	long	0.014634146341463415
EG	long	0.01707317073170732
EG	long	0.016260162601626018
EG	long	0.01869918699186992
EG	long	0.01788617886178862
EG	long	0.015447154471544716
EG	long	0.00894308943089431
EG	long	0.012195121951219513
EG	long	0.014634146341463415
EG	long	0.015447154471544716
EG	long	0.016260162601626018
EG	long	0.013821138211382113
EG	long	0.016260162601626018
EG	long	0.014634146341463415
EG	long	0.01707317073170732
EG	long	0.016260162601626018
EG	long	0.023577235772357725
EG	long	0.016260162601626018
EG	long	0.01707317073170732
EG	long	0.01707317073170732
EG	long	0.015447154471544716
EG	long	0.016260162601626018
EG	long	0.01707317073170732
EG	long	0.01951219512195122
EG	long	0.023577235772357725
EG	long	0.02195121951219512
EG	long	0.01869918699186992
EG	long	0.01869918699186992
EG	long	0.023577235772357725
EG	long	0.01869918699186992
EG	long	0.015447154471544716
EG	long	0.01707317073170732
EG	long	0.013008130081300813
EG	long	0.015447154471544716
EG	long	0.01869918699186992
EG	long	0.013008130081300813
EG	long	0.00894308943089431
EG	long	0.011382113821138212
EG	long	0.011382113821138212
EG	long	0.013008130081300813
EG	long	0.01056910569105691
EG	long	0.012195121951219513
EG	long	0.01788617886178862
EG	long	0.016260162601626018
EG	long	0.015447154471544716
EG	long	0.01707317073170732
EG	long	0.01869918699186992
EG	long	0.01788617886178862
EG	long	0.022764227642276424
EG	long	0.01707317073170732
EG	long	0.01951219512195122
EG	long	0.01951219512195122
EG	long	0.01788617886178862
EG	long	0.01788617886178862
EG	long	0.01951219512195122
EG	long	0.01788617886178862
EG	long	0.01788617886178862
EG	long	0.02032520325203252
EG	long	0.01951219512195122
EG	long	0.01951219512195122
EG	long	0.02195121951219512
EG	long	0.023577235772357725
EG	long	0.01869918699186992
EG	long	0.02113821138211382
EG	long	0.01788617886178862
EG	long	0.02032520325203252
EG	long	0.01707317073170732
EG	long	0.02113821138211382
EG	long	0.022764227642276424
EG	long	0.023577235772357725
EG	long	0.02113821138211382
EG	long	0.016260162601626018
EG	long	0.01707317073170732
EG	long	0.01707317073170732
EG	long	0.01707317073170732
EG	long	0.02032520325203252
EG	long	0.02032520325203252
EG	long	0.02113821138211382
EG	long	0.02113821138211382
EG	long	0.02032520325203252
EG	long	0.02032520325203252
EG	long	0.023577235772357725
EG	long	0.022764227642276424
EG	long	0.02195121951219512
EG	long	0.01788617886178862
EG	long	0.02195121951219512
EG	long	0.01707317073170732
EG	long	0.01869918699186992
EG	long	0.022764227642276424
EG	long	0.01951219512195122
EG	long	0.023577235772357725
EG	long	0.02032520325203252
EG	long	0.023577235772357725
EG	long	0.02113821138211382
EG	long	0.026016260162601626
EG	long	0.025203252032520326
EG	long	0.016260162601626018
EG	long	0.016260162601626018
EG	long	0.01951219512195122
EG	long	0.02032520325203252
EG	long	0.016260162601626018
EG	long	0.01707317073170732
EG	long	0.016260162601626018
EG	long	0.024390243902439025
EG	long	0.026829268292682926
EG	long	0.022764227642276424
EG	long	0.025203252032520326
EG	long	0.01869918699186992
EG	long	0.01869918699186992
EG	long	0.01869918699186992
EG	long	0.01788617886178862
EG	long	0.02113821138211382
EG	long	0.016260162601626018
EG	long	0.023577235772357725
EG	long	0.02032520325203252
EG	long	0.02032520325203252
EG	long	0.01788617886178862
EG	long	0.01707317073170732
EG	long	0.015447154471544716
EG	long	0.014634146341463415
EG	long	0.016260162601626018
EG	long	0.013821138211382113
EG	long	0.01951219512195122
EG	long	0.015447154471544716
EG	long	0.01951219512195122
EG	long	0.02032520325203252
EG	long	0.02195121951219512
EG	long	0.01869918699186992
EG	long	0.016260162601626018
EG	long	0.01869918699186992
EG	long	0.01869918699186992
EG	long	0.01951219512195122
EG	long	0.01707317073170732
EG	long	0.01707317073170732
EG	long	0.01869918699186992
EG	long	0.023577235772357725
EG	long	0.014634146341463415
EG	long	0.016260162601626018
EG	long	0.02113821138211382
EG	long	0.01707317073170732
EG	long	0.01869918699186992
EG	long	0.01788617886178862
EG	long	0.014634146341463415
EG	long	0.022764227642276424
EG	long	0.01707317073170732
EG	long	0.01788617886178862
EG	long	0.02032520325203252
EG	long	0.01707317073170732
EG	long	0.02113821138211382
EG	long	0.01951219512195122
EG	long	0.01951219512195122
EG	long	0.01788617886178862
EG	long	0.013821138211382113
EG	long	0.01707317073170732
EG	long	0.016260162601626018
EG	long	0.013821138211382113
EG	long	0.016260162601626018
EG	long	0.01056910569105691
EG	long	0.012195121951219513
EG	long	0.013008130081300813
EG	long	0.012195121951219513
EG	long	0.016260162601626018
EG	long	0.01788617886178862
EG	long	0.013008130081300813
EG	long	0.011382113821138212
EG	long	0.016260162601626018
EG	long	0.013008130081300813
EG	long	0.016260162601626018
EG	long	0.016260162601626018
EG	long	0.011382113821138212
EG	long	0.015447154471544716
EG	long	0.01788617886178862
EG	long	0.016260162601626018
EG	long	0.01707317073170732
EG	long	0.01869918699186992
EG	long	0.01707317073170732
EG	long	0.01869918699186992
EG	long	0.012195121951219513
EG	long	0.013008130081300813
EG	long	0.01951219512195122
EG	long	0.02032520325203252
EG	long	0.013008130081300813
EG	long	0.015447154471544716
EG	long	0.013008130081300813
EG	long	0.01788617886178862
EG	long	0.014634146341463415
EG	long	0.016260162601626018
EG	long	0.014634146341463415
EG	long	0.01869918699186992
EG	long	0.02195121951219512
EG	long	0.02113821138211382
EG	long	0.025203252032520326
EG	long	0.01951219512195122
EG	long	0.015447154471544716
EG	long	0.01869918699186992
EG	long	0.02195121951219512
EG	long	0.02113821138211382
EG	long	0.02032520325203252
EG	long	0.01869918699186992
EG	long	0.01951219512195122
EG	long	0.01788617886178862
EG	long	0.01951219512195122
EG	long	0.02113821138211382
EG	long	0.012195121951219513
EG	long	0.015447154471544716
EG	long	0.02032520325203252
EG	long	0.015447154471544716
EG	long	0.02032520325203252
EG	long	0.01869918699186992
EG	long	0.015447154471544716
EG	long	0.014634146341463415
EG	long	0.01788617886178862
EG	long	0.01707317073170732
EG	long	0.02032520325203252
EG	long	0.02113821138211382
EG	long	0.01951219512195122
EG	long	0.02113821138211382
EG	long	0.02113821138211382
EG	long	0.01869918699186992
EG	long	0.023577235772357725
EG	long	0.02195121951219512
EG	long	0.016260162601626018
EG	long	0.01707317073170732
EG	long	0.01788617886178862
EG	long	0.01788617886178862
EG	long	0.025203252032520326
EG	long	0.024390243902439025
EG	long	0.01788617886178862
EG	long	0.02032520325203252
EG	long	0.01951219512195122
EG	long	0.013821138211382113
EG	long	0.013821138211382113
EG	long	0.014634146341463415
EG	long	0.02195121951219512
EG	long	0.02032520325203252
EG	long	0.02113821138211382
EG	long	0.01951219512195122
EG	long	0.01869918699186992
EG	long	0.01707317073170732
EG	long	0.014634146341463415
EG	long	0.02032520325203252
EG	long	0.01707317073170732
EG	long	0.013821138211382113
EG	long	0.015447154471544716
EG	long	0.022764227642276424
EG	long	0.022764227642276424
EG	long	0.02195121951219512
EG	long	0.01707317073170732
EG	long	0.016260162601626018
EG	long	0.01951219512195122
EG	long	0.014634146341463415
EG	long	0.013821138211382113
EG	long	0.01707317073170732
EG	long	0.014634146341463415
EG	long	0.011382113821138212
EG	long	0.012195121951219513
EG	long	0.013821138211382113
EG	long	0.016260162601626018
EG	long	0.02032520325203252
EG	long	0.016260162601626018
EG	long	0.014634146341463415
EG	long	0.015447154471544716
EG	long	0.016260162601626018
EG	long	0.01788617886178862
EG	long	0.01869918699186992
EG	long	0.015447154471544716
EG	long	0.014634146341463415
EG	long	0.014634146341463415
EG	long	0.023577235772357725
EG	long	0.02032520325203252
EG	long	0.02195121951219512
EG	long	0.01951219512195122
EG	long	0.015447154471544716
EG	long	0.014634146341463415
EG	long	0.01951219512195122
EG	long	0.022764227642276424
EG	long	0.025203252032520326
EG	long	0.022764227642276424
EG	long	0.022764227642276424
EG	long	0.02113821138211382
EG	long	0.014634146341463415
EG	long	0.013821138211382113
EG	long	0.013821138211382113
EG	long	0.016260162601626018
EG	long	0.01707317073170732
EG	long	0.014634146341463415
EG	long	0.01951219512195122
EG	long	0.016260162601626018
EG	long	0.01951219512195122
EG	long	0.013821138211382113
EG	long	0.01707317073170732
EG	long	0.015447154471544716
EG	long	0.015447154471544716
EG	long	0.01707317073170732
EG	long	0.01951219512195122
EG	long	0.01788617886178862
EG	long	0.01707317073170732
EG	long	0.02032520325203252
EG	long	0.01951219512195122
EG	long	0.01788617886178862
EG	long	0.02113821138211382
EG	long	0.01869918699186992
EG	long	0.02113821138211382
EG	long	0.02032520325203252
EG	long	0.022764227642276424
EG	long	0.02113821138211382
EG	long	0.01788617886178862
EG	long	0.016260162601626018
EG	long	0.024390243902439025
EG	long	0.022764227642276424
EG	long	0.02113821138211382
EG	long	0.02032520325203252
EG	long	0.01707317073170732
EG	long	0.01788617886178862
EG	long	0.016260162601626018
EG	long	0.01951219512195122
EG	long	0.01951219512195122
EG	long	0.02195121951219512
EG	long	0.02113821138211382
EG	long	0.014634146341463415
EG	long	0.01788617886178862
EG	long	0.01788617886178862
EG	long	0.01951219512195122
EG	long	0.01788617886178862
EG	long	0.016260162601626018
EG	long	0.01707317073170732
EG	long	0.01869918699186992
EG	long	0.02032520325203252
EG	long	0.025203252032520326
EG	long	0.024390243902439025
EG	long	0.025203252032520326
EG	long	0.026016260162601626
EG	long	0.023577235772357725
EG	long	0.02195121951219512
EG	long	0.02195121951219512
EG	long	0.02195121951219512
EG	long	0.02195121951219512
EG	long	0.024390243902439025
EG	long	0.01707317073170732
EG	long	0.02113821138211382
EG	long	0.024390243902439025
EG	long	0.02195121951219512
EG	long	0.024390243902439025
EG	long	0.02195121951219512
EG	long	0.02032520325203252
EG	long	0.02032520325203252
EG	long	0.02032520325203252
EG	long	0.022764227642276424
EG	long	0.01788617886178862
EG	long	0.022764227642276424
EG	long	0.02113821138211382
EG	long	0.01707317073170732
EG	long	0.01707317073170732
EG	long	0.01788617886178862
EG	long	0.01707317073170732
EG	long	0.01951219512195122
EG	long	0.02113821138211382
EG	long	0.022764227642276424
EG	long	0.01869918699186992
EG	long	0.013008130081300813
EG	long	0.013008130081300813
EG	long	0.013008130081300813
EG	long	0.013008130081300813
EG	long	0.014634146341463415
EG	long	0.016260162601626018
EG	long	0.01788617886178862
EG	long	0.022764227642276424
EG	long	0.016260162601626018
EG	long	0.01707317073170732
EG	long	0.016260162601626018
EG	long	0.01707317073170732
EG	long	0.016260162601626018
EG	long	0.01788617886178862
EG	long	0.01869918699186992
EG	long	0.01869918699186992
EG	long	0.02113821138211382
EG	long	0.02113821138211382
EG	long	0.02032520325203252
EG	long	0.024390243902439025
EG	long	0.02113821138211382
EG	long	0.02113821138211382
EG	long	0.01869918699186992
EG	long	0.023577235772357725
EG	long	0.01869918699186992
EG	long	0.015447154471544716
EG	long	0.02195121951219512
EG	long	0.01951219512195122
EG	long	0.015447154471544716
EG	long	0.022764227642276424
EG	long	0.022764227642276424
EG	long	0.022764227642276424
EG	long	0.01951219512195122
EG	long	0.016260162601626018
EG	long	0.01951219512195122
EG	long	0.01869918699186992
EG	long	0.01707317073170732
EG	long	0.016260162601626018
EG	long	0.01869918699186992
EG	long	0.01869918699186992
EG	long	0.016260162601626018
EG	long	0.01707317073170732
EG	long	0.02113821138211382
EG	long	0.022764227642276424
EG	long	0.022764227642276424
EG	long	0.02113821138211382
EG	long	0.025203252032520326
EG	long	0.02113821138211382
EG	long	0.02113821138211382
EG	long	0.02195121951219512
EG	long	0.01788617886178862
EG	long	0.02032520325203252
EG	long	0.01869918699186992
EG	long	0.02113821138211382
EG	long	0.023577235772357725
EG	long	0.02113821138211382
EG	long	0.026016260162601626
EG	long	0.01788617886178862
EG	long	0.01951219512195122
EG	long	0.01788617886178862
EG	long	0.01951219512195122
EG	long	0.01788617886178862
EG	long	0.013821138211382113
EG	long	0.016260162601626018
EG	long	0.015447154471544716
EG	long	0.01869918699186992
EG	long	0.02195121951219512
EG	long	0.024390243902439025
EG	long	0.03008130081300813
EG	long	0.026829268292682926
EG	long	0.01869918699186992
EG	long	0.02113821138211382
EG	long	0.022764227642276424
EG	long	0.01707317073170732
[truncated: 998,000+ more rows]
