# Supplementary material for: Effect of malaria parasite shape on its alignment at erythrocyte membrane
Source: eLife. 2021 Jul 21;10:e68818. doi: 10.7554/eLife.68818 (PMC8331178; doi:10.7554/eLife.68818)
Supplement: Figure 1—source data 1. [file elife-68818-fig1-data1.zip › Fig1/fig1_d.csv]

shape	koff/kon_long	total deformation energy (Delta E / k_B T)
EG	2.0	80.78008
EG	2.0	66.74485
EG	2.0	83.02615
EG	2.0	136.25108
EG	2.0	91.22577
EG	2.0	55.59516
EG	2.0	87.92441
EG	2.0	101.49864000000001
EG	2.0	47.61331
EG	2.0	60.1944
EG	2.0	76.17768000000001
EG	2.0	69.19745
EG	2.0	61.70751
EG	2.0	149.8562
EG	2.0	72.21929
EG	2.0	57.37155
EG	2.0	147.35076999999998
EG	2.0	69.06318
EG	2.0	170.09113
EG	2.0	282.58102
EG	2.0	193.14202
EG	2.0	152.2531
EG	2.0	119.62586
EG	2.0	221.88168
EG	2.0	128.41155
EG	2.0	105.32316000000002
EG	2.0	126.72373999999999
EG	2.0	112.84188999999999
EG	2.0	230.31196
EG	2.0	144.27607
EG	2.0	158.77604
EG	2.0	75.6194
EG	2.0	60.85325
EG	2.0	129.30423000000002
EG	2.0	144.60267
EG	2.0	88.19929
EG	2.0	116.05313000000001
EG	2.0	154.33195
EG	2.0	46.47757
EG	2.0	250.50776000000002
EG	2.0	102.16168
EG	2.0	157.41414
EG	2.0	74.22671
EG	2.0	244.58595
EG	2.0	107.09825
EG	2.0	265.91534
EG	2.0	171.5012
EG	2.0	141.33053
EG	2.0	151.8541
EG	2.0	94.53941999999999
EG	2.0	50.081759999999996
EG	2.0	72.55372
EG	2.0	336.90727000000004
EG	2.0	183.06249
EG	2.0	143.95403000000002
EG	2.0	173.75595
EG	2.0	128.25226
EG	2.0	124.02701
EG	2.0	101.90737
EG	2.0	150.95556000000002
EG	2.0	106.9392
EG	2.0	124.89177
EG	2.0	101.41945
EG	2.0	167.74391
EG	2.0	307.17156
EG	2.0	167.36393
EG	2.0	86.99396
EG	2.0	166.44905
EG	2.0	184.85546000000002
EG	2.0	96.84172
EG	2.0	150.29921000000002
EG	2.0	269.32253
EG	2.0	297.36617
EG	2.0	232.19526000000002
EG	2.0	195.39207
EG	2.0	219.49377
EG	2.0	244.88457000000002
EG	2.0	142.24471
EG	2.0	213.23651
EG	2.0	142.01273999999998
EG	2.0	271.28039
EG	2.0	143.37938
EG	2.0	317.78966
EG	2.0	332.20277000000004
EG	2.0	296.1728
EG	2.0	338.50946
EG	2.0	188.00967
EG	2.0	213.65012000000002
EG	2.0	141.07381
EG	2.0	228.2093
EG	2.0	212.76952999999997
EG	2.0	263.83811000000003
EG	2.0	253.5288
EG	2.0	153.23006
EG	2.0	208.78886
EG	2.0	254.25343999999998
EG	2.0	217.4903
EG	2.0	227.82587999999998
EG	2.0	192.81351999999998
EG	2.0	223.47026
EG	2.0	260.89787
EG	2.0	206.56261
EG	2.0	356.75618
EG	2.0	164.13181
EG	2.0	143.75184
EG	2.0	133.68776
EG	2.0	96.64517
EG	2.0	163.83523
EG	2.0	182.16579
EG	2.0	121.68526999999999
EG	2.0	201.87776000000002
EG	2.0	262.61097
EG	2.0	151.05498
EG	2.0	48.6316
EG	2.0	60.63665
EG	2.0	281.21135
EG	2.0	153.36728
EG	2.0	122.76948999999999
EG	2.0	48.68332
EG	2.0	154.37545
EG	2.0	50.78933
EG	2.0	212.02587000000003
EG	2.0	190.51778000000002
EG	2.0	105.37898
EG	2.0	155.42756
EG	2.0	95.83856999999999
EG	2.0	180.94132
EG	2.0	67.36158
EG	2.0	146.17485
EG	2.0	92.97046999999999
EG	2.0	81.99358000000001
EG	2.0	176.84478000000001
EG	2.0	184.73745
EG	2.0	184.64828
EG	2.0	151.01021
EG	2.0	198.02496000000002
EG	2.0	211.11289
EG	2.0	215.95536
EG	2.0	293.99638
EG	2.0	124.33971000000001
EG	2.0	251.67122999999998
EG	2.0	104.88495
EG	2.0	263.35003
EG	2.0	294.37573
EG	2.0	271.14549
EG	2.0	159.06866000000002
EG	2.0	177.24105
EG	2.0	76.58771999999999
EG	2.0	44.568490000000004
EG	2.0	130.97987
EG	2.0	335.49469
EG	2.0	184.34941
EG	2.0	183.28628
EG	2.0	154.91589
EG	2.0	275.32752999999997
EG	2.0	241.74436
EG	2.0	215.91107999999997
EG	2.0	296.01782000000003
EG	2.0	197.9628
EG	2.0	242.39732
EG	2.0	326.39279
EG	2.0	291.4893
EG	2.0	209.7591
EG	2.0	279.31977
EG	2.0	198.36941000000002
EG	2.0	193.21894
EG	2.0	198.80641
EG	2.0	128.82538
EG	2.0	236.85946
EG	2.0	164.06972
EG	2.0	206.27667
EG	2.0	264.19672
EG	2.0	312.56774
EG	2.0	248.68743999999998
EG	2.0	251.98875
EG	2.0	238.89084
EG	2.0	193.34382
EG	2.0	227.39871000000002
EG	2.0	302.33831000000004
EG	2.0	215.99568
EG	2.0	239.87543
EG	2.0	242.25987999999998
EG	2.0	286.85499
EG	2.0	253.46742999999998
EG	2.0	232.61274
EG	2.0	209.00157
EG	2.0	340.20005
EG	2.0	306.20205
EG	2.0	157.06939
EG	2.0	313.56658
EG	2.0	330.74352999999996
EG	2.0	368.23582000000005
EG	2.0	232.85304
EG	2.0	322.72992999999997
EG	2.0	269.38743
EG	2.0	191.76859
EG	2.0	351.41022999999996
EG	2.0	192.49661
EG	2.0	239.94888999999998
EG	2.0	160.09014
EG	2.0	271.36933
EG	2.0	390.29277
EG	2.0	301.6237
EG	2.0	319.35482
EG	2.0	180.57443
EG	2.0	286.03417
EG	2.0	395.29437
EG	2.0	248.12517000000003
EG	2.0	192.28396
EG	2.0	162.18069
EG	2.0	104.17885
EG	2.0	143.39371
EG	2.0	136.77515
EG	2.0	157.81443000000002
EG	2.0	272.41991
EG	2.0	270.78182000000004
EG	2.0	93.5823
EG	2.0	133.57121
EG	2.0	186.45207
EG	2.0	47.303979999999996
EG	2.0	147.95859
EG	2.0	178.61954
EG	2.0	104.45326999999999
EG	2.0	103.04115999999999
EG	2.0	119.67766999999999
EG	2.0	120.0458
EG	2.0	167.64216000000002
EG	2.0	46.61905
EG	2.0	102.22502
EG	2.0	147.91976
EG	2.0	119.728
EG	2.0	297.6607
EG	2.0	191.75149
EG	2.0	164.60195
EG	2.0	208.20954
EG	2.0	222.45477999999997
EG	2.0	196.10753
EG	2.0	274.13906000000003
EG	2.0	154.27289
EG	2.0	130.22077
EG	2.0	183.23953999999998
EG	2.0	210.73234
EG	2.0	114.62908999999999
EG	2.0	230.55965
EG	2.0	214.00487
EG	2.0	278.98299
EG	2.0	163.95068
EG	2.0	387.20221000000004
EG	2.0	340.62102000000004
EG	2.0	276.83877
EG	2.0	433.80543
EG	2.0	270.69205
EG	2.0	371.48741
EG	2.0	283.71822000000003
EG	2.0	272.79128
EG	2.0	229.15705
EG	2.0	357.58246
EG	2.0	321.61199
EG	2.0	531.54037
EG	2.0	387.31224
EG	2.0	472.13725999999997
EG	2.0	414.56543999999997
EG	2.0	342.39389
EG	2.0	473.263
EG	2.0	354.16549
EG	2.0	272.05653
EG	2.0	368.00644
EG	2.0	377.61214
EG	2.0	426.12557000000004
EG	2.0	391.60849
EG	2.0	321.04041
EG	2.0	445.43835
EG	2.0	265.93605
EG	2.0	374.51031
EG	2.0	355.22864
EG	2.0	403.12976000000003
EG	2.0	483.20183
EG	2.0	493.83682999999996
EG	2.0	370.01265
EG	2.0	268.40705
EG	2.0	438.31813
EG	2.0	446.25057000000004
EG	2.0	472.21349000000004
EG	2.0	370.12207
EG	2.0	454.70463
EG	2.0	487.45903
EG	2.0	475.7118
EG	2.0	399.86863999999997
EG	2.0	427.02209000000005
EG	2.0	472.47294000000005
EG	2.0	448.13857
EG	2.0	387.91209
EG	2.0	496.65819000000005
EG	2.0	381.27499
EG	2.0	397.32014
EG	2.0	514.6927099999999
EG	2.0	433.37635
EG	2.0	552.4812099999999
EG	2.0	458.45513
EG	2.0	589.12964
EG	2.0	541.9579200000001
EG	2.0	489.53357
EG	2.0	532.63755
EG	2.0	495.3597
EG	2.0	478.12964000000005
EG	2.0	410.10415
EG	2.0	360.39297999999997
EG	2.0	588.69728
EG	2.0	557.82188
EG	2.0	349.77884
EG	2.0	526.9287099999999
EG	2.0	492.73883
EG	2.0	552.048
EG	2.0	331.22118
EG	2.0	430.75490999999994
EG	2.0	519.12829
EG	2.0	524.4411200000001
EG	2.0	488.14677
EG	2.0	602.87023
EG	2.0	412.59269
EG	2.0	538.93765
EG	2.0	420.28935
EG	2.0	490.01980999999995
EG	2.0	267.14209
EG	2.0	306.80114
EG	2.0	462.44339
EG	2.0	426.17015999999995
EG	2.0	475.39394000000004
EG	2.0	653.36742
EG	2.0	542.0241
EG	2.0	377.048
EG	2.0	583.70694
EG	2.0	453.11903
EG	2.0	507.24425999999994
EG	2.0	455.78533
EG	2.0	559.83214
EG	2.0	399.37817
EG	2.0	581.36189
EG	2.0	699.55849
EG	2.0	529.31317
EG	2.0	375.48404
EG	2.0	490.24592
EG	2.0	628.6131
EG	2.0	544.7697900000001
EG	2.0	550.27214
EG	2.0	580.87621
EG	2.0	374.80564
EG	2.0	398.44372999999996
EG	2.0	514.22683
EG	2.0	432.15225999999996
EG	2.0	489.75358
EG	2.0	392.95986
EG	2.0	453.78197
EG	2.0	431.01111
EG	2.0	530.16431
EG	2.0	458.89610999999996
EG	2.0	458.19767
EG	2.0	496.16687
EG	2.0	381.23491
EG	2.0	398.62709
EG	2.0	338.3122
EG	2.0	297.86332999999996
EG	2.0	438.8469
EG	2.0	340.72996
EG	2.0	480.67395999999997
EG	2.0	281.68496
EG	2.0	336.28574
EG	2.0	253.34572999999997
EG	2.0	337.1996
EG	2.0	396.95219
EG	2.0	370.24305
EG	2.0	416.54841
EG	2.0	471.53598
EG	2.0	321.39171
EG	2.0	293.06507
EG	2.0	345.45878999999996
EG	2.0	342.69036
EG	2.0	408.87438
EG	2.0	353.25142
EG	2.0	319.42506000000003
EG	2.0	427.09379
EG	2.0	514.95028
EG	2.0	514.28177
EG	2.0	324.18332999999996
EG	2.0	583.95628
EG	2.0	510.23714
EG	2.0	691.42195
EG	2.0	535.60148
EG	2.0	626.36896
EG	2.0	555.63938
EG	2.0	458.41539000000006
EG	2.0	462.28164000000004
EG	2.0	511.65984000000003
EG	2.0	473.96281
EG	2.0	501.6637
EG	2.0	591.0010900000001
EG	2.0	476.29162
EG	2.0	554.82285
EG	2.0	389.81207
EG	2.0	265.70044
EG	2.0	454.67616
EG	2.0	442.49345
EG	2.0	538.9115099999999
EG	2.0	524.28499
EG	2.0	453.01925
EG	2.0	481.43114
EG	2.0	513.40304
EG	2.0	483.70218
EG	2.0	371.36106
EG	2.0	411.78386
EG	2.0	457.31534000000005
EG	2.0	365.93665
EG	2.0	447.96942
EG	2.0	390.72711
EG	2.0	393.46442
EG	2.0	402.60332999999997
EG	2.0	360.99557000000004
EG	2.0	373.80544
EG	2.0	384.65972
EG	2.0	493.82349000000005
EG	2.0	634.16967
EG	2.0	424.37137
EG	2.0	471.19132
EG	2.0	566.44534
EG	2.0	473.74300999999997
EG	2.0	408.71182999999996
EG	2.0	355.87135
EG	2.0	374.08925
EG	2.0	446.59167
EG	2.0	436.02344000000005
EG	2.0	423.67779
EG	2.0	546.97858
EG	2.0	263.03056000000004
EG	2.0	352.06352999999996
EG	2.0	389.76117
EG	2.0	457.4604
EG	2.0	395.39205
EG	2.0	369.77951
EG	2.0	515.70632
EG	2.0	390.18984
EG	2.0	384.73488
EG	2.0	459.29637
EG	2.0	478.58303
EG	2.0	480.61737
EG	2.0	398.50894
EG	2.0	464.66380999999996
EG	2.0	492.41365999999994
EG	2.0	440.39772
EG	2.0	436.57009000000005
EG	2.0	593.7691
EG	2.0	474.89685999999995
EG	2.0	369.60116
EG	2.0	434.75415999999996
EG	2.0	516.2266400000001
EG	2.0	511.4544
EG	2.0	451.74251
EG	2.0	397.7157
EG	2.0	414.62666
EG	2.0	335.66718
EG	2.0	453.77974000000006
EG	2.0	427.62133
EG	2.0	499.91815999999994
EG	2.0	497.45273
EG	2.0	606.26372
EG	2.0	577.1618
EG	2.0	651.43149
EG	2.0	577.75642
EG	2.0	566.15169
EG	2.0	264.87724
EG	2.0	549.7394099999999
EG	2.0	672.1430799999999
EG	2.0	590.4746200000001
EG	2.0	712.88084
EG	2.0	668.01539
EG	2.0	567.5183900000001
EG	2.0	593.93847
EG	2.0	514.61678
EG	2.0	642.654
EG	2.0	599.8523700000001
EG	2.0	625.6560599999999
EG	2.0	551.8945
EG	2.0	583.4984900000001
EG	2.0	634.43239
EG	2.0	631.94305
EG	2.0	635.4420299999999
EG	2.0	504.01389000000006
EG	2.0	473.57775999999996
EG	2.0	560.29597
EG	2.0	504.70790999999997
EG	2.0	540.21744
EG	2.0	553.33433
EG	2.0	404.18961
EG	2.0	436.11357000000004
EG	2.0	542.4307299999999
EG	2.0	511.49118
EG	2.0	458.23258
EG	2.0	463.87268
EG	2.0	429.57765
EG	2.0	451.11954000000003
EG	2.0	544.30418
EG	2.0	529.22606
EG	2.0	483.06417999999996
EG	2.0	434.93525
EG	2.0	499.41533
EG	2.0	329.25766
EG	2.0	415.12278
EG	2.0	400.46098
EG	2.0	420.81904000000003
EG	2.0	489.48477
EG	2.0	553.05468
EG	2.0	497.00895
EG	2.0	362.83364
EG	2.0	449.38919000000004
EG	2.0	354.47285
EG	2.0	447.63768
EG	2.0	452.55571
EG	2.0	416.457
EG	2.0	498.32565
EG	2.0	377.51412999999997
EG	2.0	420.00609000000003
EG	2.0	431.28717
EG	2.0	387.5361
EG	2.0	462.92231
EG	2.0	567.2753799999999
EG	2.0	524.27093
EG	2.0	609.9231599999999
EG	2.0	639.69437
EG	2.0	465.83187999999996
EG	2.0	515.0487
EG	2.0	569.34136
EG	2.0	435.02826
EG	2.0	526.61904
EG	2.0	507.20207999999997
EG	2.0	556.41031
EG	2.0	596.9096900000001
EG	2.0	483.64165
EG	2.0	472.15693
EG	2.0	563.65621
EG	2.0	434.89584
EG	2.0	613.6954099999999
EG	2.0	493.51682999999997
EG	2.0	380.30764
EG	2.0	364.91721
EG	2.0	260.11501
EG	2.0	267.72297000000003
EG	2.0	399.47357
EG	2.0	372.77659
EG	2.0	504.10775
EG	2.0	472.31337
EG	2.0	379.82273
EG	2.0	480.96092000000004
EG	2.0	498.72504000000004
EG	2.0	459.07512
EG	2.0	489.91183
EG	2.0	471.98194000000007
EG	2.0	486.01133
EG	2.0	380.27831000000003
EG	2.0	427.9249
EG	2.0	456.51154
EG	2.0	505.95115999999996
EG	2.0	519.14913
EG	2.0	430.13948
EG	2.0	472.49445999999995
EG	2.0	533.31386
EG	2.0	394.74189
EG	2.0	323.3064
EG	2.0	358.80877000000004
EG	2.0	308.40575
EG	2.0	254.80497000000003
EG	2.0	226.74105
EG	2.0	276.71369
EG	2.0	439.25435
EG	2.0	399.07915
EG	2.0	375.97387000000003
EG	2.0	385.78008
EG	2.0	368.45297
EG	2.0	333.47999
EG	2.0	312.25762000000003
EG	2.0	335.76695
EG	2.0	400.13396
EG	2.0	322.73386
EG	2.0	344.71935
EG	2.0	360.87652
EG	2.0	329.62751000000003
EG	2.0	300.66042999999996
EG	2.0	425.65945
EG	2.0	394.33078
EG	2.0	240.77017
EG	2.0	321.83919
EG	2.0	206.88473
EG	2.0	258.98001
EG	2.0	255.83902
EG	2.0	248.00945
EG	2.0	331.12195
EG	2.0	300.06691
EG	2.0	228.77066000000002
EG	2.0	272.99767
EG	2.0	311.64398
EG	2.0	342.83549
EG	2.0	322.35624
EG	2.0	318.91836
EG	2.0	385.81877000000003
EG	2.0	275.99196
EG	2.0	556.63806
EG	2.0	431.74187
EG	2.0	433.51592
EG	2.0	372.8629
EG	2.0	428.16852
EG	2.0	516.85817
EG	2.0	398.70896
EG	2.0	301.5235
EG	2.0	186.53533000000002
EG	2.0	390.74408
EG	2.0	341.84022999999996
EG	2.0	340.21395
EG	2.0	394.88114
EG	2.0	189.69543000000002
EG	2.0	294.78783
EG	2.0	236.94782999999998
EG	2.0	253.64674
EG	2.0	254.64285
EG	2.0	258.0268
EG	2.0	289.72979
EG	2.0	213.74627
EG	2.0	198.57326
EG	2.0	419.98958
EG	2.0	322.02058999999997
EG	2.0	513.63307
EG	2.0	340.23757
EG	2.0	377.5366
EG	2.0	337.50319
EG	2.0	298.401
EG	2.0	226.4908
EG	2.0	248.43666000000002
EG	2.0	278.08692
EG	2.0	446.13965999999994
EG	2.0	404.71092999999996
EG	2.0	472.68725
EG	2.0	436.18478
EG	2.0	503.52467
EG	2.0	430.22505
EG	2.0	482.50052999999997
EG	2.0	425.35965
EG	2.0	413.14596
EG	2.0	481.41282
EG	2.0	492.78747999999996
EG	2.0	475.26550999999995
EG	2.0	372.21481
EG	2.0	381.43297
EG	2.0	408.19667000000004
EG	2.0	377.58982000000003
EG	2.0	421.75069
EG	2.0	443.46868
EG	2.0	546.66183
EG	2.0	392.69239
EG	2.0	364.96731
EG	2.0	504.19600999999994
EG	2.0	592.04707
EG	2.0	497.43837
EG	2.0	399.33225
EG	2.0	464.2054
EG	2.0	510.03649
EG	2.0	394.07045
EG	2.0	478.00962000000004
EG	2.0	372.12125
EG	2.0	339.06111
EG	2.0	278.00135
EG	2.0	323.23822
EG	2.0	388.38406000000003
EG	2.0	353.42839
EG	2.0	302.5044
EG	2.0	318.25472
EG	2.0	285.01558
EG	2.0	333.81991
EG	2.0	290.96257
EG	2.0	251.98462999999998
EG	2.0	151.37831
EG	2.0	338.94959
EG	2.0	409.8954
EG	2.0	437.86675999999994
EG	2.0	462.4426
EG	2.0	280.89487
EG	2.0	453.40312
EG	2.0	436.0273
EG	2.0	297.43241
EG	2.0	334.32877
EG	2.0	294.0058
EG	2.0	398.06108
EG	2.0	395.21445
EG	2.0	484.62245
EG	2.0	509.48284
EG	2.0	331.96747999999997
EG	2.0	406.34918999999996
EG	2.0	426.948
EG	2.0	386.28751
EG	2.0	392.73681
EG	2.0	350.90821
EG	2.0	362.64771
EG	2.0	407.07782000000003
EG	2.0	306.65151000000003
EG	2.0	377.24512999999996
EG	2.0	245.78565
EG	2.0	269.15997000000004
EG	2.0	201.46806999999998
EG	2.0	354.49429
EG	2.0	340.87256
EG	2.0	330.64977000000005
EG	2.0	282.04442
EG	2.0	401.94785
EG	2.0	483.32375
EG	2.0	554.67743
EG	2.0	438.06389
EG	2.0	466.28125
EG	2.0	509.33602
EG	2.0	472.82080999999994
EG	2.0	523.82982
EG	2.0	442.84302
EG	2.0	472.59854
EG	2.0	503.86008
EG	2.0	485.53157000000004
EG	2.0	535.3829
EG	2.0	565.57557
EG	2.0	530.16643
EG	2.0	543.8204900000001
EG	2.0	435.9105
EG	2.0	378.79908
EG	2.0	406.0842
EG	2.0	274.1034
EG	2.0	367.70468
EG	2.0	390.89367000000004
EG	2.0	378.70362
EG	2.0	312.62004
EG	2.0	433.71262
EG	2.0	402.88968
EG	2.0	309.98032
EG	2.0	262.22513
EG	2.0	474.48342
EG	2.0	412.99406
EG	2.0	362.68352000000004
EG	2.0	387.1652
EG	2.0	408.40145
EG	2.0	359.13345
EG	2.0	335.77735
EG	2.0	436.23172999999997
EG	2.0	397.38497
EG	2.0	292.05827999999997
EG	2.0	157.05936
EG	2.0	225.73743
EG	2.0	238.32847
EG	2.0	327.07653999999997
EG	2.0	340.28132999999997
EG	2.0	316.41702999999995
EG	2.0	336.78337999999997
EG	2.0	576.36865
EG	2.0	470.43095
EG	2.0	455.68102000000005
EG	2.0	547.24009
EG	2.0	558.03426
EG	2.0	428.85345
EG	2.0	407.24002
EG	2.0	306.57648
EG	2.0	351.50068
EG	2.0	469.93788
EG	2.0	344.41449
EG	2.0	428.66774000000004
EG	2.0	381.6262
EG	2.0	424.35645999999997
EG	2.0	425.76327000000003
EG	2.0	462.12032999999997
EG	2.0	517.5576599999999
EG	2.0	465.3034
EG	2.0	399.19407
EG	2.0	400.06471
EG	2.0	324.72586
EG	2.0	385.98066
EG	2.0	429.24807999999996
EG	2.0	458.05864
EG	2.0	461.05054
EG	2.0	466.82934000000006
EG	2.0	430.77767
EG	2.0	515.46953
EG	2.0	530.43892
EG	2.0	560.18466
EG	2.0	529.21078
EG	2.0	298.63446
EG	2.0	491.4934
EG	2.0	493.45950999999997
EG	2.0	421.21520999999996
EG	2.0	460.98895999999996
EG	2.0	457.78905999999995
EG	2.0	328.74973
EG	2.0	377.99658999999997
EG	2.0	448.34893
EG	2.0	259.88781
EG	2.0	281.9214
EG	2.0	354.29287999999997
EG	2.0	394.92207
EG	2.0	322.86762999999996
EG	2.0	381.72422
EG	2.0	308.85794
EG	2.0	397.26596
EG	2.0	268.06297
EG	2.0	370.94961
EG	2.0	281.90006
EG	2.0	403.79612000000003
EG	2.0	320.95676000000003
EG	2.0	513.6316
EG	2.0	382.02285
EG	2.0	406.79239
EG	2.0	601.6587099999999
EG	2.0	460.35212
EG	2.0	448.58052999999995
EG	2.0	447.94755999999995
EG	2.0	538.0129400000001
EG	2.0	357.14707000000004
EG	2.0	306.54079
EG	2.0	281.30702
EG	2.0	376.68217999999996
EG	2.0	423.58554000000004
EG	2.0	465.86903
EG	2.0	475.43132
EG	2.0	413.10517999999996
EG	2.0	451.77399
EG	2.0	611.0354
EG	2.0	534.29988
EG	2.0	552.653
EG	2.0	479.58352
EG	2.0	275.62105
EG	2.0	417.18436
EG	2.0	393.51172
EG	2.0	395.25022
EG	2.0	556.2814599999999
EG	2.0	434.11054
EG	2.0	552.7719400000001
EG	2.0	456.27049000000005
EG	2.0	324.92947000000004
EG	2.0	417.95769
EG	2.0	449.19516
EG	2.0	371.5796
EG	2.0	430.85478
EG	2.0	368.76339
EG	2.0	405.4856
EG	2.0	302.38563
EG	2.0	394.91782
EG	2.0	512.2776700000001
EG	2.0	495.51311
EG	2.0	534.64709
EG	2.0	542.5930900000001
EG	2.0	366.83632
EG	2.0	445.88498
EG	2.0	492.02662000000004
EG	2.0	533.26907
EG	2.0	420.37206
EG	2.0	380.70661
EG	2.0	384.12135
EG	2.0	399.8731
EG	2.0	352.6971
EG	2.0	406.36294
EG	2.0	420.93269000000004
EG	2.0	402.41231
EG	2.0	381.4218
EG	2.0	264.57202
EG	2.0	310.65013
EG	2.0	377.76952
EG	2.0	480.33497
EG	2.0	532.72428
EG	2.0	529.21789
EG	2.0	650.5192599999999
EG	2.0	564.69466
EG	2.0	515.10288
EG	2.0	503.07775
EG	2.0	595.6243400000001
EG	2.0	514.21878
EG	2.0	536.39817
EG	2.0	602.04979
EG	2.0	556.38085
EG	2.0	464.18609000000004
EG	2.0	526.82823
EG	2.0	468.12197000000003
EG	2.0	399.4654
EG	2.0	517.2402599999999
EG	2.0	709.8149599999999
EG	2.0	552.14169
EG	2.0	409.63376
EG	2.0	514.07151
EG	2.0	598.89113
EG	2.0	339.71301
EG	2.0	566.53155
EG	2.0	480.42729
EG	2.0	522.18782
EG	2.0	468.8498
EG	2.0	559.93552
EG	2.0	646.14482
EG	2.0	680.52365
EG	2.0	695.58151
EG	2.0	522.1281
EG	2.0	498.77389000000005
EG	2.0	515.72289
EG	2.0	455.40200999999996
EG	2.0	488.68167
EG	2.0	525.4349900000001
EG	2.0	551.7670400000001
EG	2.0	532.1858599999999
EG	2.0	560.23036
EG	2.0	525.07144
EG	2.0	490.43467999999996
EG	2.0	585.6754900000001
EG	2.0	520.6891099999999
EG	2.0	413.01981
EG	2.0	547.70455
EG	2.0	598.5495
EG	2.0	482.22189000000003
EG	2.0	351.10852
EG	2.0	449.70398
EG	2.0	414.76071
EG	2.0	301.86891
EG	2.0	374.11014
EG	2.0	406.48326000000003
EG	2.0	382.89409
EG	2.0	441.13645999999994
EG	2.0	350.70392000000004
EG	2.0	452.47199000000006
EG	2.0	381.61258
EG	2.0	274.40893
EG	2.0	417.45559
EG	2.0	296.1705
EG	2.0	394.48305
EG	2.0	285.31651
EG	2.0	363.74137
EG	2.0	303.50329
EG	2.0	290.59812999999997
EG	2.0	379.21473
EG	2.0	336.56653
EG	2.0	423.09895
EG	2.0	459.65560999999997
EG	2.0	449.9787
EG	2.0	390.19097999999997
EG	2.0	278.13172000000003
EG	2.0	278.40295
EG	2.0	516.2386
EG	2.0	373.86149
EG	2.0	546.38085
EG	2.0	315.84639
EG	2.0	398.74292
EG	2.0	294.81408
EG	2.0	242.53061
EG	2.0	412.12222
EG	2.0	431.95721
EG	2.0	349.39855
EG	2.0	402.69642000000005
EG	2.0	259.49782999999996
EG	2.0	315.119
EG	2.0	330.08333
EG	2.0	318.55568
EG	2.0	508.09050999999994
EG	2.0	326.9034
EG	2.0	203.37622
EG	2.0	308.44464
EG	2.0	419.18391
EG	2.0	318.58133
EG	2.0	346.06214
EG	2.0	422.98598
EG	2.0	279.13049
EG	2.0	209.75801
EG	2.0	175.34946000000002
EG	2.0	267.42457
EG	2.0	351.22577
EG	2.0	222.76977000000002
EG	2.0	338.91594
EG	2.0	374.07161
EG	2.0	283.42332000000005
EG	2.0	430.08484000000004
EG	2.0	372.52775
EG	2.0	377.09871
EG	2.0	296.9784
EG	2.0	276.554
EG	2.0	370.95869
EG	2.0	262.79411
EG	2.0	322.25827999999996
EG	2.0	287.85763
EG	2.0	435.06342
EG	2.0	393.2979
EG	2.0	384.21267
EG	2.0	452.14504000000005
EG	2.0	409.45615
EG	2.0	376.81082999999995
EG	2.0	453.22020999999995
EG	2.0	470.34149
EG	2.0	493.09194
EG	2.0	554.1225599999999
EG	2.0	691.61591
EG	2.0	597.65994
EG	2.0	499.97822
EG	2.0	467.71359
EG	2.0	505.30408
EG	2.0	565.52234
EG	2.0	525.1710400000001
EG	2.0	590.35131
EG	2.0	437.84447
EG	2.0	422.90722999999997
EG	2.0	442.0266
EG	2.0	408.34229
EG	2.0	372.55466
EG	2.0	524.72409
EG	2.0	364.98329
EG	2.0	492.76322999999996
EG	2.0	561.3132099999999
EG	2.0	519.38803
EG	2.0	585.5015400000001
EG	2.0	626.43988
EG	2.0	410.86327
EG	2.0	457.03707
EG	2.0	537.8703
EG	2.0	524.78594
EG	2.0	739.96838
EG	2.0	637.57647
EG	2.0	549.39217
EG	2.0	519.1462799999999
EG	2.0	513.1170099999999
EG	2.0	589.08428
EG	2.0	508.51252
EG	2.0	529.96744
EG	2.0	499.13928
EG	2.0	334.94074
EG	2.0	589.67068
EG	2.0	631.70585
EG	2.0	561.8725400000001
EG	2.0	588.28091
EG	2.0	583.4318599999999
EG	2.0	516.92777
EG	2.0	631.40827
EG	2.0	502.81727
EG	2.0	523.06754
EG	2.0	449.2886
EG	2.0	510.52752000000004
EG	2.0	467.84680999999995
EG	2.0	367.62552999999997
EG	2.0	480.23285999999996
EG	2.0	510.13909
EG	2.0	400.43836
EG	2.0	475.21376
EG	2.0	611.9278
EG	2.0	489.45700999999997
EG	2.0	475.33344000000005
EG	2.0	479.09564000000006
EG	2.0	468.41860999999994
EG	2.0	471.33893
EG	2.0	604.8722799999999
EG	2.0	668.32073
EG	2.0	674.17135
EG	2.0	605.9168599999999
EG	2.0	519.69444
EG	2.0	529.3951099999999
EG	2.0	547.09656
EG	2.0	629.53029
EG	2.0	611.48099
EG	2.0	598.59583
EG	2.0	401.16247000000004
EG	2.0	659.30963
EG	2.0	572.0364900000001
EG	2.0	499.74757999999997
EG	2.0	512.68359
EG	2.0	577.69005
EG	2.0	538.11472
EG	2.0	601.35381
EG	2.0	358.33608
EG	2.0	420.64547000000005
EG	2.0	469.71450999999996
EG	2.0	403.88861
EG	2.0	414.53505
EG	2.0	415.90442
EG	2.0	332.41288
EG	2.0	277.5518
EG	2.0	249.77843
EG	2.0	189.78463
EG	2.0	381.64445
EG	2.0	209.75932000000003
EG	2.0	341.26537
EG	2.0	320.15914
EG	2.0	319.73371000000003
EG	2.0	306.8019
EG	2.0	375.08766
EG	2.0	360.3543
EG	2.0	433.87721
EG	2.0	381.12182
EG	2.0	181.7002
EG	2.0	180.6488
EG	2.0	214.3748
EG	2.0	285.47353
EG	2.0	271.45116
EG	2.0	257.26041000000004
EG	2.0	340.11365
EG	2.0	218.76199
EG	2.0	326.42967000000004
EG	2.0	199.70171000000002
EG	2.0	338.36428
EG	2.0	506.9905
EG	2.0	355.05415
EG	2.0	427.27328
EG	2.0	420.81018
EG	2.0	406.44211
EG	2.0	498.93247
EG	2.0	354.67606
EG	2.0	441.88860999999997
EG	2.0	424.14151
EG	2.0	382.29956
EG	2.0	374.7998
EG	2.0	387.75067
EG	2.0	295.03638
EG	2.0	323.69973
EG	2.0	302.47044
EG	2.0	320.20099
EG	2.0	328.36785
EG	2.0	299.74209
EG	2.0	329.12482
EG	2.0	471.93027
EG	2.0	381.79533
EG	2.0	363.98339
EG	2.0	379.74466
EG	2.0	412.32731
EG	2.0	466.37654000000003
EG	2.0	463.90589000000006
EG	2.0	587.29623
EG	2.0	497.98911
EG	2.0	492.53545
EG	2.0	480.7007
EG	2.0	529.77304
EG	2.0	604.25585
EG	2.0	548.77617
EG	2.0	586.25094
EG	2.0	645.47228
EG	2.0	563.9744900000001
EG	2.0	544.4293700000001
EG	2.0	623.5290200000001
EG	2.0	550.08507
EG	2.0	562.66192
EG	2.0	542.85983
EG	2.0	505.72301
EG	2.0	635.76086
EG	2.0	501.05212
EG	2.0	529.37134
EG	2.0	503.19525
EG	2.0	470.93924000000004
EG	2.0	600.43989
EG	2.0	478.90342000000004
EG	2.0	404.66222999999997
EG	2.0	302.49264
EG	2.0	369.3479
EG	2.0	423.8825
EG	2.0	518.16975
EG	2.0	392.32439
EG	2.0	582.45618
EG	2.0	391.58554
EG	2.0	353.43477
EG	2.0	461.23481
EG	2.0	518.25675
EG	2.0	431.77148
EG	2.0	435.56740999999994
EG	2.0	408.4082
EG	2.0	270.77709
EG	2.0	373.98842
EG	2.0	413.41072
EG	2.0	489.18260999999995
EG	2.0	554.2033700000001
EG	2.0	556.7409299999999
EG	2.0	601.78719
EG	2.0	595.07106
EG	2.0	375.59609
EG	2.0	505.28357
EG	2.0	486.20005999999995
EG	2.0	592.44433
EG	2.0	346.22968
EG	2.0	485.57227
EG	2.0	438.63523
EG	2.0	469.00662
EG	2.0	413.99703999999997
EG	2.0	336.98159
EG	2.0	523.47224
EG	2.0	332.06437999999997
EG	2.0	406.217
EG	2.0	438.1725
EG	2.0	520.29169
EG	2.0	460.69102000000004
EG	2.0	589.28715
EG	2.0	566.77953
EG	2.0	574.31345
EG	2.0	645.40719
EG	2.0	569.28951
EG	2.0	546.89373
EG	2.0	684.89532
EG	2.0	645.39192
EG	2.0	658.65991
EG	2.0	602.8218099999999
EG	2.0	580.62941
EG	2.0	403.71565
EG	2.0	386.58762
EG	2.0	434.67857999999995
EG	2.0	504.49199000000004
EG	2.0	451.8158
EG	2.0	391.88115
EG	2.0	341.74852000000004
EG	2.0	431.12023
EG	2.0	416.73553
EG	2.0	394.98556
EG	2.0	360.55454
EG	2.0	352.93061
EG	2.0	354.79318
EG	2.0	397.55414
EG	2.0	222.32868
EG	2.0	305.97242
EG	2.0	460.03281
EG	2.0	387.60762
EG	2.0	269.65893
EG	2.0	301.22607999999997
EG	2.0	319.62063
EG	2.0	369.29017000000005
EG	2.0	401.97582
EG	2.0	422.48065999999994
EG	2.0	529.00668
EG	2.0	376.04887
EG	2.0	469.87525
EG	2.0	407.11256000000003
EG	2.0	441.76334
EG	2.0	361.05541
EG	2.0	458.20581
EG	2.0	351.97481
EG	2.0	398.79677999999996
EG	2.0	400.42888
EG	2.0	364.36073999999996
EG	2.0	421.81073
EG	2.0	372.77375
EG	2.0	332.0636
EG	2.0	393.11668
EG	2.0	367.56765
EG	2.0	319.85728
EG	2.0	348.75585
EG	2.0	474.61675
EG	2.0	502.85597
EG	2.0	504.82077000000004
EG	2.0	394.78074
EG	2.0	437.04666
EG	2.0	483.2193
EG	2.0	479.98520999999994
EG	2.0	376.91513
EG	2.0	417.32035
EG	2.0	376.66841
EG	2.0	557.78951
EG	2.0	358.10733999999997
EG	2.0	437.47150999999997
EG	2.0	464.49185
EG	2.0	450.57234000000005
EG	2.0	466.59767999999997
EG	2.0	286.56766
EG	2.0	314.82077000000004
EG	2.0	410.09058999999996
EG	2.0	327.01636
EG	2.0	345.32216
EG	2.0	317.50351
EG	2.0	253.71017
EG	2.0	281.21819
EG	2.0	342.96892
EG	2.0	248.85866000000001
EG	2.0	276.50203
EG	2.0	244.10567999999998
EG	2.0	339.08505
EG	2.0	179.66755
EG	2.0	266.78502000000003
EG	2.0	296.29625
EG	2.0	166.09133
EG	2.0	194.37077
EG	2.0	253.17301
EG	2.0	224.39314
EG	2.0	290.99392
EG	2.0	464.57063
EG	2.0	362.12306
EG	2.0	455.89222
EG	2.0	272.44711
EG	2.0	258.97092000000004
EG	2.0	277.88277
EG	2.0	243.83921
EG	2.0	311.68627000000004
EG	2.0	430.72925
EG	2.0	402.0283
EG	2.0	285.88403
EG	2.0	305.19357
EG	2.0	323.4831
EG	2.0	265.44245
EG	2.0	258.78382999999997
EG	2.0	290.23548
EG	2.0	287.30414
EG	2.0	160.01984
EG	2.0	205.82906
EG	2.0	111.50771
EG	2.0	162.63468999999998
EG	2.0	177.64536
EG	2.0	231.1202
EG	2.0	241.37406000000001
EG	2.0	212.83121
EG	2.0	161.15885
EG	2.0	91.82881
EG	2.0	52.846540000000005
EG	2.0	97.19866999999999
EG	2.0	190.18313
EG	2.0	150.92661
EG	2.0	332.77389
EG	2.0	284.17897
EG	2.0	252.41555
EG	2.0	283.07928
EG	2.0	351.79554
EG	2.0	236.77501
EG	2.0	261.70336000000003
EG	2.0	284.72749
EG	2.0	316.74596
EG	2.0	205.51758999999998
EG	2.0	284.42017999999996
EG	2.0	256.55872
EG	2.0	281.18742000000003
EG	2.0	368.8476
EG	2.0	414.40589
EG	2.0	368.4364
EG	2.0	342.19614
EG	2.0	416.25613
EG	2.0	428.18900999999994
EG	2.0	321.82169
EG	2.0	370.43552
EG	2.0	385.86464
EG	2.0	358.92909
EG	2.0	416.8326
EG	2.0	282.41978
EG	2.0	170.36717
EG	2.0	217.53829
EG	2.0	331.36021
EG	2.0	269.30643
EG	2.0	343.87087
EG	2.0	224.65693
EG	2.0	268.73111
EG	2.0	206.71281000000002
EG	2.0	412.26099
EG	2.0	217.29971
EG	2.0	359.07755
EG	2.0	357.00269
EG	2.0	330.16285
EG	2.0	179.43481
EG	2.0	363.22307
EG	2.0	247.15686000000002
EG	2.0	339.25892000000005
EG	2.0	319.24908
EG	2.0	359.89399
EG	2.0	402.1665
EG	2.0	324.25156
EG	2.0	319.92548
EG	2.0	302.02374
EG	2.0	152.46725
EG	2.0	226.26878
EG	2.0	328.04477
EG	2.0	222.22097999999997
EG	2.0	306.56432
EG	2.0	314.91812000000004
EG	2.0	264.60799
EG	2.0	360.22078
EG	2.0	230.9206
EG	2.0	73.75353
EG	2.0	51.35732
EG	2.0	157.25285
EG	2.0	302.73935
EG	2.0	207.38228999999998
EG	2.0	310.03792999999996
EG	2.0	247.89097
EG	2.0	262.08567
EG	2.0	258.06434
EG	2.0	299.51437000000004
EG	2.0	342.79426
EG	2.0	187.93403
EG	2.0	250.18755
EG	2.0	318.75912
EG	2.0	385.31371
EG	2.0	322.72702999999996
EG	2.0	367.91832999999997
EG	2.0	289.1981
EG	2.0	198.75016000000002
EG	2.0	300.12187
EG	2.0	265.86113
EG	2.0	212.58543999999998
EG	2.0	467.14882
EG	2.0	243.1283
EG	2.0	346.65655
EG	2.0	240.34081
EG	2.0	195.36733
EG	2.0	132.9942
EG	2.0	173.47869
EG	2.0	213.56436000000002
EG	2.0	98.71788000000001
EG	2.0	108.74002
EG	2.0	191.87228000000002
EG	2.0	207.26958
EG	2.0	277.58721
EG	2.0	119.01162
EG	2.0	290.99754
EG	2.0	255.67867
EG	2.0	241.21862000000002
EG	2.0	219.96075
EG	2.0	311.92362
EG	2.0	239.26774
EG	2.0	238.37162999999998
EG	2.0	271.31934
EG	2.0	147.13664
EG	2.0	86.41793
EG	2.0	67.93297
EG	2.0	236.01588999999998
EG	2.0	264.67659
EG	2.0	287.31142
EG	2.0	148.79638
EG	2.0	188.74365
EG	2.0	231.65749
EG	2.0	198.3293
EG	2.0	221.01966000000002
EG	2.0	260.98305
EG	2.0	225.9506
EG	2.0	163.99399
EG	2.0	137.47243999999998
EG	2.0	186.00562
EG	2.0	209.2749
EG	2.0	249.68491
EG	2.0	280.36347
EG	2.0	245.31356
EG	2.0	189.871
EG	2.0	207.87652
EG	2.0	243.15291000000002
EG	2.0	328.89711
EG	2.0	310.44935
EG	2.0	462.4158
EG	2.0	459.68314000000004
EG	2.0	523.10522
EG	2.0	537.47353
EG	2.0	435.35405
EG	2.0	476.30714000000006
EG	2.0	488.68438
EG	2.0	604.28434
EG	2.0	532.47781
EG	2.0	502.88917999999995
EG	2.0	443.2765
EG	2.0	482.73374
EG	2.0	483.37397000000004
EG	2.0	615.46796
EG	2.0	507.46935999999994
EG	2.0	477.88024
EG	2.0	612.63309
EG	2.0	582.80008
EG	2.0	424.96018
EG	2.0	447.93849000000006
EG	2.0	512.14208
EG	2.0	349.3887
EG	2.0	404.89912000000004
EG	2.0	330.46889
EG	2.0	386.15664
EG	2.0	481.08152
EG	2.0	416.20437000000004
EG	2.0	469.0665
EG	2.0	434.65198
EG	2.0	494.02443
EG	2.0	593.48509
EG	2.0	535.27063
EG	2.0	539.97149
EG	2.0	478.59835
EG	2.0	552.17064
EG	2.0	673.82931
EG	2.0	528.74006
EG	2.0	450.37172999999996
EG	2.0	286.54818
EG	2.0	392.99155
EG	2.0	328.54475
EG	2.0	511.59872
EG	2.0	417.17379
EG	2.0	348.30067
EG	2.0	412.37992
EG	2.0	249.1922
EG	2.0	324.91145
EG	2.0	347.05327
EG	2.0	402.08763999999996
EG	2.0	339.14436
EG	2.0	269.2299
EG	2.0	255.44965
EG	2.0	328.38316000000003
EG	2.0	328.17107999999996
EG	2.0	343.96552
EG	2.0	356.37498
EG	2.0	366.00017
EG	2.0	309.43875
EG	2.0	354.78237
EG	2.0	462.60492
EG	2.0	529.97909
EG	2.0	514.77153
EG	2.0	420.23639000000003
EG	2.0	424.38707999999997
EG	2.0	391.40278
EG	2.0	361.84626000000003
EG	2.0	362.94955
EG	2.0	390.97337000000005
EG	2.0	492.02473
EG	2.0	352.34367000000003
EG	2.0	525.37537
EG	2.0	504.17523
EG	2.0	334.39269
EG	2.0	212.49559
EG	2.0	306.41177999999996
EG	2.0	256.18921
EG	2.0	268.92677000000003
EG	2.0	202.48026000000002
EG	2.0	449.24777
EG	2.0	352.47632999999996
EG	2.0	373.73532
EG	2.0	404.16957
EG	2.0	335.19869
EG	2.0	300.50158999999996
EG	2.0	506.17595
EG	2.0	315.91624
EG	2.0	229.14816000000002
EG	2.0	381.67534
EG	2.0	201.05217
EG	2.0	228.24286
EG	2.0	166.50669
EG	2.0	175.65293
EG	2.0	110.56333000000001
EG	2.0	230.45291
EG	2.0	239.01774
EG	2.0	244.82972
EG	2.0	231.0157
EG	2.0	322.71724
EG	2.0	300.42271
EG	2.0	284.98439
EG	2.0	274.2789
EG	2.0	192.18191000000002
EG	2.0	158.91226
EG	2.0	222.16521
EG	2.0	185.59181
EG	2.0	251.05973999999998
EG	2.0	225.85076
EG	2.0	121.88066
EG	2.0	104.26161
EG	2.0	45.65606
EG	2.0	156.78955
EG	2.0	94.07066999999999
EG	2.0	94.60342
EG	2.0	252.77957999999998
EG	2.0	221.21209
EG	2.0	125.07191999999999
EG	2.0	115.48888000000001
EG	2.0	169.09341
EG	2.0	178.49018999999998
EG	2.0	163.34205
EG	2.0	114.55996
EG	2.0	229.30021000000002
EG	2.0	266.13514
EG	2.0	130.98332
EG	2.0	88.28109
EG	2.0	241.60061000000002
EG	2.0	99.82987
EG	2.0	183.04176999999999
EG	2.0	151.20855
EG	2.0	114.10408000000001
EG	2.0	67.51154
EG	2.0	199.5999
EG	2.0	185.28832
EG	2.0	155.39308
EG	2.0	240.51647000000003
EG	2.0	222.11867
EG	2.0	287.32692000000003
EG	2.0	214.36267999999998
EG	2.0	269.4285
EG	2.0	217.37361
EG	2.0	323.61946
EG	2.0	300.82361000000003
EG	2.0	88.98145
EG	2.0	188.5151
EG	2.0	197.87344
EG	2.0	181.19341
EG	2.0	218.95865
EG	2.0	245.18388
EG	2.0	116.95827
EG	2.0	158.4491
EG	2.0	138.39879
EG	2.0	171.72058
EG	2.0	130.3193
EG	2.0	115.82915
EG	2.0	81.97508
EG	2.0	101.26215
EG	2.0	132.37235
EG	2.0	90.23326
EG	2.0	142.66046
EG	2.0	234.95256
EG	2.0	170.35031999999998
EG	2.0	71.29694
EG	2.0	187.15358999999998
EG	2.0	82.56505
EG	2.0	169.16554
EG	2.0	195.84463
EG	2.0	189.50396999999998
EG	2.0	127.82909
EG	2.0	126.2287
EG	2.0	98.90687
EG	2.0	269.69494
EG	2.0	282.11208999999997
EG	2.0	291.24164
EG	2.0	204.95895
EG	2.0	339.28222999999997
EG	2.0	238.64956
EG	2.0	191.18191000000002
EG	2.0	137.2151
EG	2.0	302.7487
EG	2.0	327.23287
EG	2.0	351.40711
EG	2.0	431.08083
EG	2.0	306.12978
EG	2.0	211.8741
EG	2.0	307.04246
EG	2.0	306.45219
EG	2.0	419.82679
EG	2.0	444.19732
EG	2.0	428.69492
EG	2.0	479.65829
EG	2.0	368.38687000000004
EG	2.0	440.56041
EG	2.0	397.18291
EG	2.0	502.02895
EG	2.0	441.15680999999995
EG	2.0	382.85761
EG	2.0	534.33043
EG	2.0	487.65335999999996
EG	2.0	425.08209000000005
EG	2.0	466.14242
EG	2.0	382.42266
EG	2.0	318.60947999999996
EG	2.0	369.84042999999997
EG	2.0	269.50112
EG	2.0	335.32714
EG	2.0	361.01434
EG	2.0	347.586
EG	2.0	291.88612
EG	2.0	250.36418999999998
EG	2.0	276.89667000000003
EG	2.0	109.30451000000001
EG	2.0	253.47142000000002
EG	2.0	260.30316
EG	2.0	138.31883
EG	2.0	78.26899
EG	2.0	176.09339
EG	2.0	197.13476
EG	2.0	180.39213
EG	2.0	278.11228
EG	2.0	207.15454
EG	2.0	131.19692
EG	2.0	276.9552
EG	2.0	267.5878
EG	2.0	317.28546
EG	2.0	293.72584
EG	2.0	250.87356
EG	2.0	355.86048999999997
EG	2.0	230.1086
EG	2.0	310.95051
EG	2.0	367.24371
EG	2.0	356.89119
EG	2.0	389.1892
EG	2.0	245.1132
EG	2.0	189.30411999999998
EG	2.0	343.50358
EG	2.0	390.46898999999996
EG	2.0	344.13251
EG	2.0	347.8789
EG	2.0	339.49771
EG	2.0	395.91735
EG	2.0	430.2565
EG	2.0	271.61066
EG	2.0	411.97482
EG	2.0	279.52317999999997
EG	2.0	343.71709
EG	2.0	264.54999
EG	2.0	241.66717000000003
EG	2.0	132.79926
EG	2.0	279.09395
EG	2.0	298.16289
EG	2.0	225.51945
EG	2.0	248.31614
EG	2.0	266.86267999999995
EG	2.0	224.07427
EG	2.0	236.98612999999997
EG	2.0	274.61125
EG	2.0	323.7236
EG	2.0	328.7573
EG	2.0	355.82492
EG	2.0	337.56799
EG	2.0	276.93136
EG	2.0	246.56312999999997
EG	2.0	431.3004
EG	2.0	256.78668999999996
EG	2.0	260.78039
EG	2.0	196.10388999999998
EG	2.0	351.51227
EG	2.0	328.24366000000003
EG	2.0	369.11984
EG	2.0	281.29371000000003
EG	2.0	342.777
EG	2.0	422.7371
EG	2.0	304.25394
EG	2.0	285.67539
EG	2.0	273.20014
EG	2.0	273.37211
EG	2.0	399.58972
EG	2.0	453.75934000000007
EG	2.0	342.40481
EG	2.0	413.99189
EG	2.0	305.65036000000003
EG	2.0	308.5703
EG	2.0	414.54999
EG	2.0	411.71724
EG	2.0	501.61434
EG	2.0	324.48733
EG	2.0	553.88855
EG	2.0	355.51907
EG	2.0	410.17601
EG	2.0	533.96805
EG	2.0	379.00149
EG	2.0	535.4404
EG	2.0	422.70825
EG	2.0	447.39969
EG	2.0	402.52479
EG	2.0	533.43043
EG	2.0	481.92485999999997
EG	2.0	488.98045
EG	2.0	541.51084
EG	2.0	496.28605
EG	2.0	403.31139
EG	2.0	335.04988
EG	2.0	312.9414
EG	2.0	348.64119
EG	2.0	230.3534
EG	2.0	383.59927999999996
EG	2.0	303.929
EG	2.0	308.89179
EG	2.0	428.17165
EG	2.0	457.40261
EG	2.0	395.24935
EG	2.0	305.50417999999996
EG	2.0	311.33858
EG	2.0	480.36974000000004
EG	2.0	399.78526
EG	2.0	331.43795
EG	2.0	384.8254
EG	2.0	353.74461
EG	2.0	278.33011
EG	2.0	293.97037
EG	2.0	384.83645
EG	2.0	403.97907999999995
EG	2.0	523.60267
EG	2.0	408.08525
EG	2.0	389.67887
EG	2.0	284.55439
EG	2.0	420.66240999999997
EG	2.0	432.92438
EG	2.0	226.89075
EG	2.0	408.82152
EG	2.0	299.78772999999995
EG	2.0	294.80015
EG	2.0	290.83829
EG	2.0	349.03224
EG	2.0	484.38809000000003
EG	2.0	450.61475
EG	2.0	404.03132
EG	2.0	474.79957
EG	2.0	498.30475
EG	2.0	620.30441
EG	2.0	314.81727
EG	2.0	385.0885
EG	2.0	471.60377
EG	2.0	392.11818999999997
EG	2.0	410.92399
EG	2.0	569.37428
EG	2.0	563.93706
EG	2.0	429.4407
EG	2.0	480.94467000000003
EG	2.0	331.6684
EG	2.0	385.88936
EG	2.0	534.71623
EG	2.0	490.09373
EG	2.0	611.61054
EG	2.0	430.64184000000006
EG	2.0	488.53632999999996
EG	2.0	544.46459
EG	2.0	640.2518200000001
EG	2.0	588.9852099999999
EG	2.0	594.91308
EG	2.0	428.79015999999996
EG	2.0	435.16989
EG	2.0	456.20597999999995
EG	2.0	357.02081
EG	2.0	429.30842
EG	2.0	611.92511
EG	2.0	331.98659
EG	2.0	329.10954
EG	2.0	209.49062
EG	2.0	307.45144
EG	2.0	243.67233
EG	2.0	265.96274
EG	2.0	201.74049
EG	2.0	211.68028999999999
EG	2.0	149.59645
EG	2.0	289.46037
EG	2.0	289.23272000000003
EG	2.0	265.80059
EG	2.0	239.21286
EG	2.0	137.60895
EG	2.0	172.93464
EG	2.0	240.63557999999998
EG	2.0	179.68352
EG	2.0	276.55971
EG	2.0	202.13727
EG	2.0	309.52592000000004
EG	2.0	298.18512000000004
EG	2.0	347.82238
EG	2.0	223.27717
EG	2.0	276.01617000000005
EG	2.0	263.92067000000003
EG	2.0	279.57942
EG	2.0	316.33411
EG	2.0	294.56259
EG	2.0	214.69697999999997
EG	2.0	295.27873
EG	2.0	412.77704
EG	2.0	348.03651
EG	2.0	296.9592
EG	2.0	199.63626000000002
EG	2.0	235.06337000000002
EG	2.0	244.59111000000001
EG	2.0	233.51175
EG	2.0	267.90711
EG	2.0	69.13914
EG	2.0	170.15093000000002
EG	2.0	252.18876
EG	2.0	294.1921
EG	2.0	129.3214
EG	2.0	370.71112999999997
EG	2.0	244.75482000000002
EG	2.0	349.07607
EG	2.0	391.70018999999996
EG	2.0	403.02112
EG	2.0	362.7538
EG	2.0	341.37012999999996
EG	2.0	329.00219
EG	2.0	556.50256
EG	2.0	489.71151
EG	2.0	404.2941
EG	2.0	394.41382000000004
EG	2.0	411.94383999999997
EG	2.0	347.62987000000004
EG	2.0	268.45347000000004
EG	2.0	502.9986
EG	2.0	325.59606
EG	2.0	331.66356
EG	2.0	369.87299
EG	2.0	433.10366
EG	2.0	364.30437
EG	2.0	366.71762
EG	2.0	376.55812000000003
EG	2.0	370.30161
EG	2.0	188.20883999999998
EG	2.0	386.55178
EG	2.0	329.80292000000003
EG	2.0	303.32152
EG	2.0	489.6996
EG	2.0	417.5659
EG	2.0	483.6081
EG	2.0	435.30537000000004
EG	2.0	426.89057
EG	2.0	412.60868999999997
EG	2.0	490.87300999999997
EG	2.0	401.63916
EG	2.0	413.07264
EG	2.0	486.90565
EG	2.0	432.25513
EG	2.0	115.68343999999999
EG	2.0	248.12376
EG	2.0	341.49091
EG	2.0	365.39583999999996
EG	2.0	272.08689
EG	2.0	333.54573999999997
EG	2.0	267.14081
EG	2.0	288.20153
EG	2.0	305.1718
EG	2.0	578.42255
EG	2.0	424.74012999999997
EG	2.0	429.54857000000004
EG	2.0	627.77801
EG	2.0	523.61443
EG	2.0	539.03629
EG	2.0	425.68217000000004
EG	2.0	452.73024000000004
EG	2.0	560.4368599999999
EG	2.0	528.80626
EG	2.0	507.97420999999997
EG	2.0	581.95387
EG	2.0	615.57403
EG	2.0	516.14557
EG	2.0	463.98335
EG	2.0	528.85651
EG	2.0	513.21775
EG	2.0	472.18804000000006
EG	2.0	492.99872999999997
EG	2.0	500.13595
EG	2.0	419.20656
EG	2.0	517.13784
EG	2.0	411.794
EG	2.0	411.56277
EG	2.0	536.83687
EG	2.0	547.26098
EG	2.0	489.29259
EG	2.0	529.31853
EG	2.0	622.56939
EG	2.0	530.3956900000001
EG	2.0	615.84844
EG	2.0	519.61966
EG	2.0	627.49335
EG	2.0	672.15795
EG	2.0	654.59845
EG	2.0	691.6861200000001
EG	2.0	662.27769
EG	2.0	597.38553
EG	2.0	598.88533
EG	2.0	563.73069
EG	2.0	559.7706400000001
EG	2.0	622.77568
EG	2.0	585.93607
EG	2.0	524.56694
EG	2.0	657.46308
EG	2.0	752.55413
EG	2.0	517.59386
EG	2.0	629.94479
EG	2.0	771.13058
EG	2.0	655.11109
EG	2.0	690.52005
EG	2.0	662.17634
EG	2.0	778.1881
EG	2.0	767.47634
EG	2.0	763.92992
EG	2.0	773.06296
EG	2.0	609.02962
EG	2.0	769.40749
EG	2.0	783.80382
EG	2.0	784.99338
EG	2.0	694.36532
EG	2.0	730.68566
EG	2.0	727.1038
EG	2.0	651.27363
EG	2.0	579.74875
EG	2.0	614.08093
EG	2.0	642.28657
EG	2.0	661.4377
EG	2.0	618.5119900000001
EG	2.0	690.98415
EG	2.0	573.85974
EG	2.0	587.7192299999999
EG	2.0	714.24643
EG	2.0	665.76936
EG	2.0	686.2381799999999
EG	2.0	635.30529
EG	2.0	570.65318
EG	2.0	670.9074400000001
EG	2.0	750.96167
EG	2.0	766.28405
EG	2.0	592.49893
EG	2.0	649.90796
EG	2.0	487.25769
EG	2.0	486.4139
EG	2.0	491.799
EG	2.0	569.5235299999999
EG	2.0	582.38808
EG	2.0	611.71168
EG	2.0	693.22331
EG	2.0	590.71231
EG	2.0	709.11366
EG	2.0	633.61589
EG	2.0	634.87485
EG	2.0	711.8978599999999
EG	2.0	704.11193
EG	2.0	705.03782
EG	2.0	734.5572
EG	2.0	662.21123
EG	2.0	710.0072299999999
EG	2.0	739.97005
EG	2.0	628.76385
EG	2.0	700.8072099999999
EG	2.0	780.18418
EG	2.0	747.08254
EG	2.0	698.06846
EG	2.0	775.6242900000001
EG	2.0	654.40949
EG	2.0	710.97749
EG	2.0	723.10781
EG	2.0	738.71961
EG	2.0	614.05828
EG	2.0	685.09951
[truncated: 735,795 more rows]
