# Supplementary material for: Effect of malaria parasite shape on its alignment at erythrocyte membrane
Source: eLife. 2021 Jul 21;10:e68818. doi: 10.7554/eLife.68818 (PMC8331178; doi:10.7554/eLife.68818)
Supplement: Figure 2—source data 1. [file elife-68818-fig2-data1.zip › Fig2/fig2_de.csv]

shape	koff/kon_long	apex distances (d_apex / D_p)
EG	2.0	0.22386999999999999
EG	2.0	0.22114
EG	2.0	0.21454
EG	2.0	0.22225999999999999
EG	2.0	0.22269
EG	2.0	0.21832
EG	2.0	0.211
EG	2.0	0.20747
EG	2.0	0.21164000000000002
EG	2.0	0.2038
EG	2.0	0.20004
EG	2.0	0.20139
EG	2.0	0.20074
EG	2.0	0.19261
EG	2.0	0.19777999999999998
EG	2.0	0.19692
EG	2.0	0.2036
EG	2.0	0.20016
EG	2.0	0.2006
EG	2.0	0.19349
EG	2.0	0.19680999999999998
EG	2.0	0.19697
EG	2.0	0.19981
EG	2.0	0.20217000000000002
EG	2.0	0.20227
EG	2.0	0.20845999999999998
EG	2.0	0.19521
EG	2.0	0.1982
EG	2.0	0.18764
EG	2.0	0.17987999999999998
EG	2.0	0.18305
EG	2.0	0.17807
EG	2.0	0.18008
EG	2.0	0.17465
EG	2.0	0.18131
EG	2.0	0.18909
EG	2.0	0.18512
EG	2.0	0.1866
EG	2.0	0.1906
EG	2.0	0.19469
EG	2.0	0.19122
EG	2.0	0.20203
EG	2.0	0.20451
EG	2.0	0.21225
EG	2.0	0.2111
EG	2.0	0.20974
EG	2.0	0.2116
EG	2.0	0.21578000000000003
EG	2.0	0.21384
EG	2.0	0.20640999999999998
EG	2.0	0.20471
EG	2.0	0.20526999999999998
EG	2.0	0.21316999999999997
EG	2.0	0.20776
EG	2.0	0.20551999999999998
EG	2.0	0.20635
EG	2.0	0.19884000000000002
EG	2.0	0.19898
EG	2.0	0.20323
EG	2.0	0.20768000000000003
EG	2.0	0.20804
EG	2.0	0.21583000000000002
EG	2.0	0.20879
EG	2.0	0.20551999999999998
EG	2.0	0.20915999999999998
EG	2.0	0.20918
EG	2.0	0.20675
EG	2.0	0.20653000000000002
EG	2.0	0.20422
EG	2.0	0.20131
EG	2.0	0.20223
EG	2.0	0.20878000000000002
EG	2.0	0.20829
EG	2.0	0.21126
EG	2.0	0.21381
EG	2.0	0.21211999999999998
EG	2.0	0.21365
EG	2.0	0.21486999999999998
EG	2.0	0.21116
EG	2.0	0.20109000000000002
EG	2.0	0.19765
EG	2.0	0.19487000000000002
EG	2.0	0.18442
EG	2.0	0.18218
EG	2.0	0.19179000000000002
EG	2.0	0.1879
EG	2.0	0.18846
EG	2.0	0.19039
EG	2.0	0.19626
EG	2.0	0.20456
EG	2.0	0.20581
EG	2.0	0.20658
EG	2.0	0.19378
EG	2.0	0.19542
EG	2.0	0.21588000000000002
EG	2.0	0.2081
EG	2.0	0.21538000000000002
EG	2.0	0.21848
EG	2.0	0.21763000000000002
EG	2.0	0.22300999999999999
EG	2.0	0.2233
EG	2.0	0.22814
EG	2.0	0.2291
EG	2.0	0.22928
EG	2.0	0.22944
EG	2.0	0.23985
EG	2.0	0.2371
EG	2.0	0.23811
EG	2.0	0.23734
EG	2.0	0.24011999999999997
EG	2.0	0.24115
EG	2.0	0.24969
EG	2.0	0.2513
EG	2.0	0.25203000000000003
EG	2.0	0.25697
EG	2.0	0.24405
EG	2.0	0.24770999999999999
EG	2.0	0.24420999999999998
EG	2.0	0.24633000000000002
EG	2.0	0.24611
EG	2.0	0.24563000000000001
EG	2.0	0.24531
EG	2.0	0.24291
EG	2.0	0.24509
EG	2.0	0.24528000000000003
EG	2.0	0.2505
EG	2.0	0.24447
EG	2.0	0.25206999999999996
EG	2.0	0.25053000000000003
EG	2.0	0.24866999999999997
EG	2.0	0.25534
EG	2.0	0.25745999999999997
EG	2.0	0.25647
EG	2.0	0.25744
EG	2.0	0.25661
EG	2.0	0.25619000000000003
EG	2.0	0.25328
EG	2.0	0.25489
EG	2.0	0.25246999999999997
EG	2.0	0.25135
EG	2.0	0.2484
EG	2.0	0.2487
EG	2.0	0.2498
EG	2.0	0.24904
EG	2.0	0.24929
EG	2.0	0.24753000000000003
EG	2.0	0.25166
EG	2.0	0.25609
EG	2.0	0.25405
EG	2.0	0.25693
EG	2.0	0.25232
EG	2.0	0.25151
EG	2.0	0.2548
EG	2.0	0.25004
EG	2.0	0.25418
EG	2.0	0.25277
EG	2.0	0.25098000000000004
EG	2.0	0.24733000000000002
EG	2.0	0.24493
EG	2.0	0.24565
EG	2.0	0.23889000000000002
EG	2.0	0.24229
EG	2.0	0.23262
EG	2.0	0.23290999999999998
EG	2.0	0.23105
EG	2.0	0.22596
EG	2.0	0.22555
EG	2.0	0.22585999999999998
EG	2.0	0.22513000000000002
EG	2.0	0.21835
EG	2.0	0.22061
EG	2.0	0.21491
EG	2.0	0.21677
EG	2.0	0.21531999999999998
EG	2.0	0.21408000000000002
EG	2.0	0.21468
EG	2.0	0.20845
EG	2.0	0.21784
EG	2.0	0.2139
EG	2.0	0.21231
EG	2.0	0.20538
EG	2.0	0.2073
EG	2.0	0.20621
EG	2.0	0.19939
EG	2.0	0.20279
EG	2.0	0.20274
EG	2.0	0.20462
EG	2.0	0.20740999999999998
EG	2.0	0.20453
EG	2.0	0.19458
EG	2.0	0.18954000000000001
EG	2.0	0.18419000000000002
EG	2.0	0.19004000000000001
EG	2.0	0.18433
EG	2.0	0.18515
EG	2.0	0.17815999999999999
EG	2.0	0.18398
EG	2.0	0.18263
EG	2.0	0.17911
EG	2.0	0.18028
EG	2.0	0.18161
EG	2.0	0.18394000000000002
EG	2.0	0.18550999999999998
EG	2.0	0.19045
EG	2.0	0.19693
EG	2.0	0.19401
EG	2.0	0.20279
EG	2.0	0.20164
EG	2.0	0.21001
EG	2.0	0.21206
EG	2.0	0.20373
EG	2.0	0.21628000000000003
EG	2.0	0.21685
EG	2.0	0.22149000000000002
EG	2.0	0.22203
EG	2.0	0.22146
EG	2.0	0.22075999999999998
EG	2.0	0.21875999999999998
EG	2.0	0.22175999999999998
EG	2.0	0.2181
EG	2.0	0.22391
EG	2.0	0.22393000000000002
EG	2.0	0.22696
EG	2.0	0.22521999999999998
EG	2.0	0.23288000000000003
EG	2.0	0.23206
EG	2.0	0.22755999999999998
EG	2.0	0.22643000000000002
EG	2.0	0.22541999999999998
EG	2.0	0.22791
EG	2.0	0.23275
EG	2.0	0.22174000000000002
EG	2.0	0.21635
EG	2.0	0.21609
EG	2.0	0.21043
EG	2.0	0.20899
EG	2.0	0.20332
EG	2.0	0.20142000000000002
EG	2.0	0.20025
EG	2.0	0.19377
EG	2.0	0.20001
EG	2.0	0.19699
EG	2.0	0.19772
EG	2.0	0.20105
EG	2.0	0.19805
EG	2.0	0.19659000000000001
EG	2.0	0.19513
EG	2.0	0.19083
EG	2.0	0.19208
EG	2.0	0.18623
EG	2.0	0.18486
EG	2.0	0.17403
EG	2.0	0.17023
EG	2.0	0.16021
EG	2.0	0.15128
EG	2.0	0.14297
EG	2.0	0.13701
EG	2.0	0.1353
EG	2.0	0.13525
EG	2.0	0.13302999999999998
EG	2.0	0.12138
EG	2.0	0.10893
EG	2.0	0.11410999999999999
EG	2.0	0.11556
EG	2.0	0.11467000000000001
EG	2.0	0.11164
EG	2.0	0.11682999999999999
EG	2.0	0.11559000000000001
EG	2.0	0.10982
EG	2.0	0.11372
EG	2.0	0.11422
EG	2.0	0.11531
EG	2.0	0.11044000000000001
EG	2.0	0.11398
EG	2.0	0.11497
EG	2.0	0.11191
EG	2.0	0.11729
EG	2.0	0.11213
EG	2.0	0.11009000000000001
EG	2.0	0.10388
EG	2.0	0.10539000000000001
EG	2.0	0.10737000000000001
EG	2.0	0.10807
EG	2.0	0.1032
EG	2.0	0.10126
EG	2.0	0.10928
EG	2.0	0.10365999999999999
EG	2.0	0.10792
EG	2.0	0.10404000000000001
EG	2.0	0.09689
EG	2.0	0.09233
EG	2.0	0.09093
EG	2.0	0.0844
EG	2.0	0.09145
EG	2.0	0.09125
EG	2.0	0.07936
EG	2.0	0.08972000000000001
EG	2.0	0.08421000000000001
EG	2.0	0.08957000000000001
EG	2.0	0.08811000000000001
EG	2.0	0.09185
EG	2.0	0.09235
EG	2.0	0.08599
EG	2.0	0.08739
EG	2.0	0.0891
EG	2.0	0.08603
EG	2.0	0.09097000000000001
EG	2.0	0.09526
EG	2.0	0.09142
EG	2.0	0.08843999999999999
EG	2.0	0.09709
EG	2.0	0.09316
EG	2.0	0.09167
EG	2.0	0.09171
EG	2.0	0.08516
EG	2.0	0.08878
EG	2.0	0.08541
EG	2.0	0.08251
EG	2.0	0.08342000000000001
EG	2.0	0.08173
EG	2.0	0.08849
EG	2.0	0.09063
EG	2.0	0.09093
EG	2.0	0.08853
EG	2.0	0.0854
EG	2.0	0.08607999999999999
EG	2.0	0.09419
EG	2.0	0.09465
EG	2.0	0.09526
EG	2.0	0.09799
EG	2.0	0.09152
EG	2.0	0.08767
EG	2.0	0.09337999999999999
EG	2.0	0.09786
EG	2.0	0.10419
EG	2.0	0.10649000000000002
EG	2.0	0.11285
EG	2.0	0.11335
EG	2.0	0.11214
EG	2.0	0.11216
EG	2.0	0.11289
EG	2.0	0.1104
EG	2.0	0.11137000000000001
EG	2.0	0.11192
EG	2.0	0.10518
EG	2.0	0.1013
EG	2.0	0.098
EG	2.0	0.08954
EG	2.0	0.08204
EG	2.0	0.08786000000000001
EG	2.0	0.08707999999999999
EG	2.0	0.09545
EG	2.0	0.09136
EG	2.0	0.09344
EG	2.0	0.08806
EG	2.0	0.08482
EG	2.0	0.08317999999999999
EG	2.0	0.08625
EG	2.0	0.08256000000000001
EG	2.0	0.07186000000000001
EG	2.0	0.07186000000000001
EG	2.0	0.07384
EG	2.0	0.07197
EG	2.0	0.07249
EG	2.0	0.06998
EG	2.0	0.07069
EG	2.0	0.08092
EG	2.0	0.07985
EG	2.0	0.07053999999999999
EG	2.0	0.07177
EG	2.0	0.0746
EG	2.0	0.0729
EG	2.0	0.06431
EG	2.0	0.06697
EG	2.0	0.06622
EG	2.0	0.06773
EG	2.0	0.0633
EG	2.0	0.06344
EG	2.0	0.06292
EG	2.0	0.06493
EG	2.0	0.06457
EG	2.0	0.07238
EG	2.0	0.07484
EG	2.0	0.07766
EG	2.0	0.08192
EG	2.0	0.08094
EG	2.0	0.07782
EG	2.0	0.06647
EG	2.0	0.07377
EG	2.0	0.07142000000000001
EG	2.0	0.07524
EG	2.0	0.08151
EG	2.0	0.07509
EG	2.0	0.08019
EG	2.0	0.07436
EG	2.0	0.069
EG	2.0	0.06841
EG	2.0	0.0761
EG	2.0	0.07331
EG	2.0	0.08341
EG	2.0	0.07859
EG	2.0	0.08167999999999999
EG	2.0	0.07582
EG	2.0	0.08603
EG	2.0	0.0859
EG	2.0	0.08649
EG	2.0	0.09203
EG	2.0	0.08854
EG	2.0	0.09043
EG	2.0	0.08981
EG	2.0	0.08761000000000001
EG	2.0	0.08983
EG	2.0	0.08768
EG	2.0	0.09009
EG	2.0	0.08832000000000001
EG	2.0	0.09025
EG	2.0	0.08415
EG	2.0	0.09014
EG	2.0	0.09199
EG	2.0	0.09576
EG	2.0	0.09576
EG	2.0	0.09651
EG	2.0	0.10502
EG	2.0	0.10840999999999999
EG	2.0	0.09925
EG	2.0	0.09414
EG	2.0	0.10418
EG	2.0	0.09752999999999999
EG	2.0	0.09949
EG	2.0	0.10344
EG	2.0	0.10148
EG	2.0	0.09224
EG	2.0	0.08841
EG	2.0	0.09064
EG	2.0	0.06959
EG	2.0	0.0735
EG	2.0	0.07798
EG	2.0	0.07664
EG	2.0	0.07504
EG	2.0	0.07537
EG	2.0	0.08481
EG	2.0	0.07815
EG	2.0	0.07814
EG	2.0	0.07236000000000001
EG	2.0	0.06783
EG	2.0	0.07132000000000001
EG	2.0	0.07053999999999999
EG	2.0	0.0712
EG	2.0	0.07259
EG	2.0	0.06926
EG	2.0	0.07151
EG	2.0	0.06934
EG	2.0	0.07035
EG	2.0	0.06914
EG	2.0	0.07115
EG	2.0	0.07197
EG	2.0	0.0687
EG	2.0	0.06471
EG	2.0	0.06418
EG	2.0	0.06767999999999999
EG	2.0	0.06906
EG	2.0	0.06677000000000001
EG	2.0	0.06836
EG	2.0	0.0688
EG	2.0	0.06901
EG	2.0	0.07892
EG	2.0	0.08127000000000001
EG	2.0	0.08158
EG	2.0	0.08645
EG	2.0	0.07737999999999999
EG	2.0	0.08104
EG	2.0	0.07981
EG	2.0	0.08544
EG	2.0	0.08245
EG	2.0	0.07929
EG	2.0	0.08313999999999999
EG	2.0	0.08599
EG	2.0	0.08598
EG	2.0	0.09047000000000001
EG	2.0	0.09094
EG	2.0	0.08921
EG	2.0	0.07971
EG	2.0	0.07288
EG	2.0	0.07011
EG	2.0	0.06897
EG	2.0	0.06777000000000001
EG	2.0	0.06569
EG	2.0	0.06538
EG	2.0	0.06617
EG	2.0	0.06393
EG	2.0	0.07607
EG	2.0	0.0674
EG	2.0	0.06647
EG	2.0	0.0666
EG	2.0	0.06677999999999999
EG	2.0	0.06485
EG	2.0	0.0612
EG	2.0	0.055139999999999995
EG	2.0	0.051320000000000005
EG	2.0	0.051629999999999995
EG	2.0	0.056510000000000005
EG	2.0	0.05438
EG	2.0	0.056
EG	2.0	0.05805
EG	2.0	0.05173
EG	2.0	0.05363
EG	2.0	0.056920000000000005
EG	2.0	0.05671
EG	2.0	0.05557
EG	2.0	0.051089999999999997
EG	2.0	0.055029999999999996
EG	2.0	0.05415
EG	2.0	0.05391
EG	2.0	0.060520000000000004
EG	2.0	0.06293
EG	2.0	0.061489999999999996
EG	2.0	0.0573
EG	2.0	0.061779999999999995
EG	2.0	0.06779
EG	2.0	0.067
EG	2.0	0.076
EG	2.0	0.07568
EG	2.0	0.0758
EG	2.0	0.07626000000000001
EG	2.0	0.0752
EG	2.0	0.0737
EG	2.0	0.07683999999999999
EG	2.0	0.0728
EG	2.0	0.07635
EG	2.0	0.07402
EG	2.0	0.07257999999999999
EG	2.0	0.07012
EG	2.0	0.06735
EG	2.0	0.07198
EG	2.0	0.073
EG	2.0	0.07488
EG	2.0	0.0765
EG	2.0	0.07886
EG	2.0	0.08075
EG	2.0	0.07427
EG	2.0	0.07904
EG	2.0	0.08093
EG	2.0	0.08735
EG	2.0	0.0926
EG	2.0	0.08959
EG	2.0	0.09469
EG	2.0	0.09242
EG	2.0	0.09719
EG	2.0	0.10355999999999999
EG	2.0	0.10282000000000001
EG	2.0	0.10314000000000001
EG	2.0	0.10269
EG	2.0	0.10328
EG	2.0	0.10490999999999999
EG	2.0	0.09706000000000001
EG	2.0	0.09954
EG	2.0	0.1012
EG	2.0	0.09827999999999999
EG	2.0	0.09767
EG	2.0	0.09324
EG	2.0	0.09401
EG	2.0	0.0882
EG	2.0	0.08713
EG	2.0	0.09111
EG	2.0	0.09102
EG	2.0	0.07779
EG	2.0	0.07479
EG	2.0	0.07597999999999999
EG	2.0	0.07351
EG	2.0	0.0749
EG	2.0	0.06954
EG	2.0	0.07184
EG	2.0	0.0731
EG	2.0	0.07289
EG	2.0	0.06959
EG	2.0	0.07065
EG	2.0	0.06535
EG	2.0	0.06749
EG	2.0	0.06079
EG	2.0	0.06942999999999999
EG	2.0	0.06771
EG	2.0	0.06777000000000001
EG	2.0	0.07297999999999999
EG	2.0	0.07138
EG	2.0	0.06619
EG	2.0	0.06422
EG	2.0	0.06006
EG	2.0	0.05511
EG	2.0	0.061829999999999996
EG	2.0	0.0568
EG	2.0	0.06084
EG	2.0	0.0569
EG	2.0	0.056029999999999996
EG	2.0	0.05865
EG	2.0	0.060039999999999996
EG	2.0	0.06237
EG	2.0	0.06635
EG	2.0	0.07156
EG	2.0	0.07356
EG	2.0	0.0756
EG	2.0	0.07645
EG	2.0	0.06853
EG	2.0	0.06986
EG	2.0	0.07416
EG	2.0	0.06945
EG	2.0	0.06761
EG	2.0	0.0607
EG	2.0	0.0605
EG	2.0	0.059539999999999996
EG	2.0	0.054110000000000005
EG	2.0	0.05981
EG	2.0	0.057710000000000004
EG	2.0	0.05557
EG	2.0	0.06092
EG	2.0	0.05919
EG	2.0	0.062110000000000005
EG	2.0	0.06442
EG	2.0	0.062470000000000005
EG	2.0	0.06026
EG	2.0	0.05996
EG	2.0	0.06616
EG	2.0	0.06673
EG	2.0	0.06551
EG	2.0	0.06486
EG	2.0	0.06417
EG	2.0	0.06302999999999999
EG	2.0	0.05857999999999999
EG	2.0	0.05789
EG	2.0	0.0556
EG	2.0	0.05911
EG	2.0	0.0622
EG	2.0	0.05579
EG	2.0	0.046939999999999996
EG	2.0	0.04894
EG	2.0	0.04626
EG	2.0	0.04887
EG	2.0	0.051629999999999995
EG	2.0	0.05612999999999999
EG	2.0	0.05268
EG	2.0	0.055310000000000005
EG	2.0	0.05008
EG	2.0	0.051320000000000005
EG	2.0	0.053570000000000007
EG	2.0	0.05292
EG	2.0	0.05359
EG	2.0	0.05209
EG	2.0	0.056139999999999995
EG	2.0	0.055810000000000005
EG	2.0	0.05111
EG	2.0	0.04848
EG	2.0	0.05343
EG	2.0	0.052160000000000005
EG	2.0	0.04989
EG	2.0	0.05031
EG	2.0	0.0521
EG	2.0	0.052329999999999995
EG	2.0	0.055889999999999995
EG	2.0	0.05225
EG	2.0	0.0557
EG	2.0	0.051629999999999995
EG	2.0	0.055889999999999995
EG	2.0	0.057089999999999995
EG	2.0	0.060779999999999994
EG	2.0	0.06389
EG	2.0	0.06365
EG	2.0	0.06246
EG	2.0	0.06647
EG	2.0	0.06064
EG	2.0	0.05757
EG	2.0	0.05426
EG	2.0	0.05442
EG	2.0	0.0623
EG	2.0	0.05697000000000001
EG	2.0	0.04993
EG	2.0	0.0507
EG	2.0	0.05175
EG	2.0	0.04073
EG	2.0	0.05279
EG	2.0	0.05429
EG	2.0	0.05159
EG	2.0	0.054029999999999995
EG	2.0	0.05165
EG	2.0	0.05306
EG	2.0	0.05362000000000001
EG	2.0	0.0553
EG	2.0	0.05424
EG	2.0	0.053360000000000005
EG	2.0	0.049280000000000004
EG	2.0	0.04875
EG	2.0	0.052360000000000004
EG	2.0	0.05646
EG	2.0	0.0547
EG	2.0	0.05186
EG	2.0	0.05776
EG	2.0	0.06072999999999999
EG	2.0	0.0593
EG	2.0	0.05108
EG	2.0	0.04799
EG	2.0	0.04591
EG	2.0	0.047369999999999995
EG	2.0	0.04421
EG	2.0	0.051789999999999996
EG	2.0	0.04847
EG	2.0	0.04778
EG	2.0	0.04356
EG	2.0	0.044860000000000004
EG	2.0	0.04785
EG	2.0	0.058210000000000005
EG	2.0	0.04625
EG	2.0	0.053829999999999996
EG	2.0	0.05264
EG	2.0	0.0525
EG	2.0	0.058629999999999995
EG	2.0	0.05931
EG	2.0	0.057420000000000006
EG	2.0	0.04684
EG	2.0	0.04371
EG	2.0	0.04815
EG	2.0	0.04707
EG	2.0	0.04741
EG	2.0	0.05677000000000001
EG	2.0	0.05669
EG	2.0	0.05347999999999999
EG	2.0	0.05267
EG	2.0	0.06435
EG	2.0	0.06509
EG	2.0	0.07267
EG	2.0	0.06798
EG	2.0	0.0704
EG	2.0	0.07092999999999999
EG	2.0	0.07144
EG	2.0	0.07388
EG	2.0	0.06767999999999999
EG	2.0	0.06967000000000001
EG	2.0	0.06934
EG	2.0	0.06657
EG	2.0	0.06494
EG	2.0	0.06375
EG	2.0	0.0667
EG	2.0	0.0689
EG	2.0	0.06723
EG	2.0	0.061239999999999996
EG	2.0	0.05634
EG	2.0	0.05972
EG	2.0	0.059039999999999995
EG	2.0	0.06155
EG	2.0	0.06321
EG	2.0	0.06039
EG	2.0	0.06849
EG	2.0	0.06967999999999999
EG	2.0	0.07222
EG	2.0	0.06325
EG	2.0	0.06346
EG	2.0	0.06154
EG	2.0	0.05604
EG	2.0	0.0663
EG	2.0	0.0673
EG	2.0	0.061239999999999996
EG	2.0	0.06877
EG	2.0	0.06995
EG	2.0	0.07061
EG	2.0	0.06639
EG	2.0	0.06397
EG	2.0	0.06324
EG	2.0	0.06387000000000001
EG	2.0	0.06253
EG	2.0	0.06268
EG	2.0	0.06477999999999999
EG	2.0	0.06348
EG	2.0	0.06731000000000001
EG	2.0	0.06562
EG	2.0	0.06147999999999999
EG	2.0	0.06752999999999999
EG	2.0	0.06684
EG	2.0	0.06912
EG	2.0	0.06742999999999999
EG	2.0	0.07132999999999999
EG	2.0	0.07302
EG	2.0	0.07475
EG	2.0	0.07161000000000001
EG	2.0	0.07293
EG	2.0	0.07952000000000001
EG	2.0	0.08442999999999999
EG	2.0	0.07765
EG	2.0	0.08213999999999999
EG	2.0	0.078
EG	2.0	0.07973999999999999
EG	2.0	0.07702
EG	2.0	0.07475
EG	2.0	0.06823
EG	2.0	0.07145
EG	2.0	0.06951
EG	2.0	0.07507
EG	2.0	0.07642
EG	2.0	0.07491
EG	2.0	0.07486
EG	2.0	0.07687999999999999
EG	2.0	0.08489
EG	2.0	0.08064
EG	2.0	0.08857999999999999
EG	2.0	0.08793
EG	2.0	0.0945
EG	2.0	0.09165
EG	2.0	0.09333
EG	2.0	0.08912
EG	2.0	0.08955
EG	2.0	0.08781
EG	2.0	0.092
EG	2.0	0.09118
EG	2.0	0.08719
EG	2.0	0.08942
EG	2.0	0.07633
EG	2.0	0.0718
EG	2.0	0.07295
EG	2.0	0.07002
EG	2.0	0.06975
EG	2.0	0.07165
EG	2.0	0.06796
EG	2.0	0.06498
EG	2.0	0.06279
EG	2.0	0.060860000000000004
EG	2.0	0.06309
EG	2.0	0.06888
EG	2.0	0.057420000000000006
EG	2.0	0.059620000000000006
EG	2.0	0.06091
EG	2.0	0.0573
EG	2.0	0.05848
EG	2.0	0.060770000000000005
EG	2.0	0.05779
EG	2.0	0.05395
EG	2.0	0.053439999999999994
EG	2.0	0.05499
EG	2.0	0.05555
EG	2.0	0.05535
EG	2.0	0.053579999999999996
EG	2.0	0.05305
EG	2.0	0.052910000000000006
EG	2.0	0.05206
EG	2.0	0.05185
EG	2.0	0.05368
EG	2.0	0.05314
EG	2.0	0.054529999999999995
EG	2.0	0.05365
EG	2.0	0.05218
EG	2.0	0.05363
EG	2.0	0.052489999999999995
EG	2.0	0.052860000000000004
EG	2.0	0.04677
EG	2.0	0.04589
EG	2.0	0.03835
EG	2.0	0.041010000000000005
EG	2.0	0.04058
EG	2.0	0.04554
EG	2.0	0.04761
EG	2.0	0.049
EG	2.0	0.04742
EG	2.0	0.05782
EG	2.0	0.05295
EG	2.0	0.05608
EG	2.0	0.05755
EG	2.0	0.05754
EG	2.0	0.06162
EG	2.0	0.06332
EG	2.0	0.06641
EG	2.0	0.06569
EG	2.0	0.07164
EG	2.0	0.06996000000000001
EG	2.0	0.07007000000000001
EG	2.0	0.0629
EG	2.0	0.06117
EG	2.0	0.06258
EG	2.0	0.0636
EG	2.0	0.06371
EG	2.0	0.06352000000000001
EG	2.0	0.05779
EG	2.0	0.05917000000000001
EG	2.0	0.060829999999999995
EG	2.0	0.061020000000000005
EG	2.0	0.06125
EG	2.0	0.05822000000000001
EG	2.0	0.06795
EG	2.0	0.060039999999999996
EG	2.0	0.05995
EG	2.0	0.06072
EG	2.0	0.06137000000000001
EG	2.0	0.06469
EG	2.0	0.06887
EG	2.0	0.06847
EG	2.0	0.07699
EG	2.0	0.08121
EG	2.0	0.08206000000000001
EG	2.0	0.08205
EG	2.0	0.07626000000000001
EG	2.0	0.06538
EG	2.0	0.0696
EG	2.0	0.054970000000000005
EG	2.0	0.05591
EG	2.0	0.06187
EG	2.0	0.06312999999999999
EG	2.0	0.06639
EG	2.0	0.06631000000000001
EG	2.0	0.07
EG	2.0	0.06863
EG	2.0	0.07157000000000001
EG	2.0	0.0764
EG	2.0	0.07723
EG	2.0	0.07666
EG	2.0	0.07918
EG	2.0	0.07776
EG	2.0	0.0754
EG	2.0	0.0714
EG	2.0	0.07267
EG	2.0	0.07176
EG	2.0	0.06368
EG	2.0	0.06817000000000001
EG	2.0	0.07509
EG	2.0	0.07387
EG	2.0	0.07182999999999999
EG	2.0	0.06995
EG	2.0	0.06412000000000001
EG	2.0	0.05898
EG	2.0	0.05984
EG	2.0	0.06097
EG	2.0	0.06076
EG	2.0	0.05848
EG	2.0	0.0629
EG	2.0	0.0623
EG	2.0	0.07182999999999999
EG	2.0	0.06692000000000001
EG	2.0	0.07107999999999999
EG	2.0	0.06447
EG	2.0	0.06125
EG	2.0	0.053439999999999994
EG	2.0	0.0625
EG	2.0	0.07109
EG	2.0	0.0714
EG	2.0	0.07088
EG	2.0	0.07626000000000001
EG	2.0	0.0749
EG	2.0	0.07662999999999999
EG	2.0	0.07142000000000001
EG	2.0	0.07207000000000001
EG	2.0	0.06817000000000001
EG	2.0	0.07461
EG	2.0	0.07235
EG	2.0	0.07302
EG	2.0	0.07378
EG	2.0	0.07431
EG	2.0	0.0738
EG	2.0	0.07066
EG	2.0	0.06522
EG	2.0	0.0725
EG	2.0	0.06901
EG	2.0	0.06842999999999999
EG	2.0	0.07213
EG	2.0	0.074
EG	2.0	0.07526000000000001
EG	2.0	0.07804
EG	2.0	0.07484
EG	2.0	0.07228
EG	2.0	0.06172999999999999
EG	2.0	0.05555
EG	2.0	0.07178
EG	2.0	0.07186000000000001
EG	2.0	0.06137000000000001
EG	2.0	0.06094
EG	2.0	0.05599
EG	2.0	0.05634
EG	2.0	0.054029999999999995
EG	2.0	0.05465
EG	2.0	0.05164
EG	2.0	0.05329
EG	2.0	0.05226
EG	2.0	0.05175
EG	2.0	0.05316
EG	2.0	0.058620000000000005
EG	2.0	0.063
EG	2.0	0.06157000000000001
EG	2.0	0.062270000000000006
EG	2.0	0.0623
EG	2.0	0.06271
EG	2.0	0.061529999999999994
EG	2.0	0.05384
EG	2.0	0.054770000000000006
EG	2.0	0.05535
EG	2.0	0.05583
EG	2.0	0.058710000000000005
EG	2.0	0.061989999999999996
EG	2.0	0.05407000000000001
EG	2.0	0.054439999999999995
EG	2.0	0.05587999999999999
EG	2.0	0.05276
EG	2.0	0.05583
EG	2.0	0.04444
EG	2.0	0.04862
EG	2.0	0.047560000000000005
EG	2.0	0.04835
EG	2.0	0.0508
EG	2.0	0.05165
EG	2.0	0.048310000000000006
EG	2.0	0.05206
EG	2.0	0.04965
EG	2.0	0.04604
EG	2.0	0.05172
EG	2.0	0.04872
EG	2.0	0.04627
EG	2.0	0.04432
EG	2.0	0.04678
EG	2.0	0.04526
EG	2.0	0.04428
EG	2.0	0.04494
EG	2.0	0.04372
EG	2.0	0.04455
EG	2.0	0.04432
EG	2.0	0.0438
EG	2.0	0.04654
EG	2.0	0.04503
EG	2.0	0.04777
EG	2.0	0.05181
EG	2.0	0.05555
EG	2.0	0.0558
EG	2.0	0.05279
EG	2.0	0.056229999999999995
EG	2.0	0.05752
EG	2.0	0.05081
EG	2.0	0.05388
EG	2.0	0.05649
EG	2.0	0.054360000000000006
EG	2.0	0.05459
EG	2.0	0.057870000000000005
EG	2.0	0.05875
EG	2.0	0.0582
EG	2.0	0.05975
EG	2.0	0.053970000000000004
EG	2.0	0.061560000000000004
EG	2.0	0.0588
EG	2.0	0.0575
EG	2.0	0.055229999999999994
EG	2.0	0.05397999999999999
EG	2.0	0.0537
EG	2.0	0.056670000000000005
EG	2.0	0.05429
EG	2.0	0.05826
EG	2.0	0.05335
EG	2.0	0.05152
EG	2.0	0.05363
EG	2.0	0.05527000000000001
EG	2.0	0.05632
EG	2.0	0.05633
EG	2.0	0.054360000000000006
EG	2.0	0.052879999999999996
EG	2.0	0.052
EG	2.0	0.05155
EG	2.0	0.052020000000000004
EG	2.0	0.05143
EG	2.0	0.05367
EG	2.0	0.05176
EG	2.0	0.05173
EG	2.0	0.04915
EG	2.0	0.05145
EG	2.0	0.05037
EG	2.0	0.053029999999999994
EG	2.0	0.053
EG	2.0	0.054470000000000005
EG	2.0	0.05585
EG	2.0	0.0532
EG	2.0	0.054189999999999995
EG	2.0	0.053579999999999996
EG	2.0	0.05312000000000001
EG	2.0	0.0566
EG	2.0	0.06256
EG	2.0	0.05681
EG	2.0	0.05781
EG	2.0	0.05772000000000001
EG	2.0	0.055889999999999995
EG	2.0	0.051820000000000005
EG	2.0	0.05139
EG	2.0	0.053270000000000005
EG	2.0	0.05462
EG	2.0	0.052410000000000005
EG	2.0	0.052770000000000004
EG	2.0	0.06047
EG	2.0	0.06464
EG	2.0	0.06616
EG	2.0	0.06667000000000001
EG	2.0	0.06619
EG	2.0	0.06907
EG	2.0	0.07261000000000001
EG	2.0	0.071
EG	2.0	0.07196
EG	2.0	0.0676
EG	2.0	0.06754
EG	2.0	0.06224
EG	2.0	0.06741
EG	2.0	0.06558
EG	2.0	0.060070000000000005
EG	2.0	0.05855
EG	2.0	0.05798
EG	2.0	0.058879999999999995
EG	2.0	0.05662999999999999
EG	2.0	0.05683
EG	2.0	0.05594
EG	2.0	0.05633
EG	2.0	0.060320000000000006
EG	2.0	0.06304
EG	2.0	0.0628
EG	2.0	0.07007000000000001
EG	2.0	0.07338
EG	2.0	0.0734
EG	2.0	0.07074
EG	2.0	0.07009
EG	2.0	0.06302999999999999
EG	2.0	0.058070000000000004
EG	2.0	0.059
EG	2.0	0.06859
EG	2.0	0.0716
EG	2.0	0.0767
EG	2.0	0.0824
EG	2.0	0.08007
EG	2.0	0.08782999999999999
EG	2.0	0.08342999999999999
EG	2.0	0.07741
EG	2.0	0.07395
EG	2.0	0.06766
EG	2.0	0.06525
EG	2.0	0.06395
EG	2.0	0.05899
EG	2.0	0.056639999999999996
EG	2.0	0.056889999999999996
EG	2.0	0.05775
EG	2.0	0.06118
EG	2.0	0.07051
EG	2.0	0.0768
EG	2.0	0.07567
EG	2.0	0.0816
EG	2.0	0.0793
EG	2.0	0.07425
EG	2.0	0.06896000000000001
EG	2.0	0.0661
EG	2.0	0.06427000000000001
EG	2.0	0.06385
EG	2.0	0.05594
EG	2.0	0.052660000000000005
EG	2.0	0.0563
EG	2.0	0.056
EG	2.0	0.05731
EG	2.0	0.055979999999999995
EG	2.0	0.055639999999999995
EG	2.0	0.05608
EG	2.0	0.0543
EG	2.0	0.053810000000000004
EG	2.0	0.05195
EG	2.0	0.05917000000000001
EG	2.0	0.06131
EG	2.0	0.05736
EG	2.0	0.05356
EG	2.0	0.05434
EG	2.0	0.05223
EG	2.0	0.054110000000000005
EG	2.0	0.05305
EG	2.0	0.04933
EG	2.0	0.04629
EG	2.0	0.05262000000000001
EG	2.0	0.0542
EG	2.0	0.0536
EG	2.0	0.052289999999999996
EG	2.0	0.05557
EG	2.0	0.051910000000000005
EG	2.0	0.0534
EG	2.0	0.051460000000000006
EG	2.0	0.05245
EG	2.0	0.053739999999999996
EG	2.0	0.056010000000000004
EG	2.0	0.057879999999999994
EG	2.0	0.0562
EG	2.0	0.05474
EG	2.0	0.05826
EG	2.0	0.0632
EG	2.0	0.05992000000000001
EG	2.0	0.0786
EG	2.0	0.08181000000000001
EG	2.0	0.08678999999999999
EG	2.0	0.08855
EG	2.0	0.07582
EG	2.0	0.07631
EG	2.0	0.0779
EG	2.0	0.07704
EG	2.0	0.0721
EG	2.0	0.0703
EG	2.0	0.07036
EG	2.0	0.06776
EG	2.0	0.07186000000000001
EG	2.0	0.07073
EG	2.0	0.06408
EG	2.0	0.06339
EG	2.0	0.0615
EG	2.0	0.06271
EG	2.0	0.060489999999999995
EG	2.0	0.06311
EG	2.0	0.060270000000000004
EG	2.0	0.05915
EG	2.0	0.054720000000000005
EG	2.0	0.05537
EG	2.0	0.06661
EG	2.0	0.06741
EG	2.0	0.07692
EG	2.0	0.07912999999999999
EG	2.0	0.08442000000000001
EG	2.0	0.08675
EG	2.0	0.08319
EG	2.0	0.07658
EG	2.0	0.07055
EG	2.0	0.06241
EG	2.0	0.06289
EG	2.0	0.06652999999999999
EG	2.0	0.07023
EG	2.0	0.06394
EG	2.0	0.06368
EG	2.0	0.062479999999999994
EG	2.0	0.06112000000000001
EG	2.0	0.057370000000000004
EG	2.0	0.054329999999999996
EG	2.0	0.05064
EG	2.0	0.04993
EG	2.0	0.050980000000000004
EG	2.0	0.04972
EG	2.0	0.04728
EG	2.0	0.04829
EG	2.0	0.04841
EG	2.0	0.04547
EG	2.0	0.0455
EG	2.0	0.05058
EG	2.0	0.04936
EG	2.0	0.04625
EG	2.0	0.04988
EG	2.0	0.04973
EG	2.0	0.049389999999999996
EG	2.0	0.0495
EG	2.0	0.04807
EG	2.0	0.04893
EG	2.0	0.04843
EG	2.0	0.04977
EG	2.0	0.05197
EG	2.0	0.049839999999999995
EG	2.0	0.05078
EG	2.0	0.04852
EG	2.0	0.048310000000000006
EG	2.0	0.05197
EG	2.0	0.0483
EG	2.0	0.04519
EG	2.0	0.050839999999999996
EG	2.0	0.05219
EG	2.0	0.05541
EG	2.0	0.057879999999999994
EG	2.0	0.05347999999999999
EG	2.0	0.055189999999999996
EG	2.0	0.05206
EG	2.0	0.05641
EG	2.0	0.05172
EG	2.0	0.0532
EG	2.0	0.055510000000000004
EG	2.0	0.05513
EG	2.0	0.05487
EG	2.0	0.05722000000000001
EG	2.0	0.05898
EG	2.0	0.05491
EG	2.0	0.05844
EG	2.0	0.06076
EG	2.0	0.05533
EG	2.0	0.05222
EG	2.0	0.05004
EG	2.0	0.05069
EG	2.0	0.050289999999999994
EG	2.0	0.0503
EG	2.0	0.04866
EG	2.0	0.056
EG	2.0	0.05345
EG	2.0	0.056639999999999996
EG	2.0	0.054
EG	2.0	0.044410000000000005
EG	2.0	0.04686
EG	2.0	0.04748
EG	2.0	0.04535
EG	2.0	0.05093
EG	2.0	0.05136
EG	2.0	0.05093
EG	2.0	0.04894
EG	2.0	0.05065
EG	2.0	0.05196
EG	2.0	0.05545
EG	2.0	0.05272999999999999
EG	2.0	0.05248
EG	2.0	0.04512
EG	2.0	0.04446
EG	2.0	0.043660000000000004
EG	2.0	0.047810000000000005
EG	2.0	0.04832
EG	2.0	0.04521
EG	2.0	0.04517
EG	2.0	0.04621
EG	2.0	0.04818
EG	2.0	0.04989
EG	2.0	0.05025
EG	2.0	0.0494
EG	2.0	0.051789999999999996
EG	2.0	0.048260000000000004
EG	2.0	0.04643
EG	2.0	0.04647
EG	2.0	0.053770000000000005
EG	2.0	0.05264
EG	2.0	0.05807999999999999
EG	2.0	0.052070000000000005
EG	2.0	0.04936
EG	2.0	0.05038
EG	2.0	0.04315
EG	2.0	0.04673
EG	2.0	0.04551
EG	2.0	0.05225
EG	2.0	0.06022
EG	2.0	0.06726
EG	2.0	0.06047999999999999
EG	2.0	0.06094
EG	2.0	0.060829999999999995
EG	2.0	0.0649
EG	2.0	0.06448
EG	2.0	0.06658
EG	2.0	0.06563
EG	2.0	0.06404
EG	2.0	0.06454
EG	2.0	0.05897
EG	2.0	0.06131
EG	2.0	0.054729999999999994
EG	2.0	0.05451
EG	2.0	0.05364
EG	2.0	0.056479999999999995
EG	2.0	0.04696
EG	2.0	0.04566
EG	2.0	0.048310000000000006
EG	2.0	0.042710000000000005
EG	2.0	0.04275
EG	2.0	0.05372999999999999
EG	2.0	0.05164
EG	2.0	0.05226
EG	2.0	0.056670000000000005
EG	2.0	0.0578
EG	2.0	0.0582
EG	2.0	0.056029999999999996
EG	2.0	0.058839999999999996
EG	2.0	0.057429999999999995
EG	2.0	0.05931
EG	2.0	0.04793
EG	2.0	0.054360000000000006
EG	2.0	0.05504
EG	2.0	0.053320000000000006
EG	2.0	0.05001
EG	2.0	0.0649
EG	2.0	0.059120000000000006
EG	2.0	0.05681
EG	2.0	0.05365
EG	2.0	0.058570000000000004
EG	2.0	0.05504
EG	2.0	0.0619
EG	2.0	0.056639999999999996
EG	2.0	0.054779999999999995
EG	2.0	0.05404
EG	2.0	0.057089999999999995
EG	2.0	0.04777
EG	2.0	0.05521
EG	2.0	0.054060000000000004
EG	2.0	0.05615
EG	2.0	0.058589999999999996
EG	2.0	0.05652000000000001
EG	2.0	0.059070000000000004
EG	2.0	0.05832999999999999
EG	2.0	0.05434
EG	2.0	0.05769
EG	2.0	0.052629999999999996
EG	2.0	0.0484
EG	2.0	0.04685
EG	2.0	0.0449
EG	2.0	0.047
EG	2.0	0.04691
EG	2.0	0.04797
EG	2.0	0.0467
EG	2.0	0.04816
EG	2.0	0.047810000000000005
EG	2.0	0.05089
EG	2.0	0.04922
EG	2.0	0.05103
EG	2.0	0.04965
EG	2.0	0.04867
EG	2.0	0.04993
EG	2.0	0.056510000000000005
EG	2.0	0.0553
EG	2.0	0.052110000000000004
EG	2.0	0.06191
EG	2.0	0.056029999999999996
EG	2.0	0.06281
EG	2.0	0.06615
EG	2.0	0.07175
EG	2.0	0.07053
EG	2.0	0.06835
EG	2.0	0.06548
EG	2.0	0.06591
EG	2.0	0.06802000000000001
EG	2.0	0.07272
EG	2.0	0.07372999999999999
EG	2.0	0.06939
EG	2.0	0.07193
EG	2.0	0.07393
EG	2.0	0.07893
EG	2.0	0.07736
EG	2.0	0.0782
EG	2.0	0.07145
EG	2.0	0.06962
EG	2.0	0.0659
EG	2.0	0.06301
EG	2.0	0.06636
EG	2.0	0.06377999999999999
EG	2.0	0.06779
EG	2.0	0.06557
EG	2.0	0.07296
EG	2.0	0.06447
EG	2.0	0.06267
EG	2.0	0.06362999999999999
EG	2.0	0.06517
EG	2.0	0.07106
EG	2.0	0.06826
EG	2.0	0.07372999999999999
EG	2.0	0.06627999999999999
EG	2.0	0.06577999999999999
EG	2.0	0.05851
EG	2.0	0.06343
EG	2.0	0.05823
EG	2.0	0.05504
EG	2.0	0.05532
EG	2.0	0.05948
EG	2.0	0.061110000000000005
EG	2.0	0.062470000000000005
EG	2.0	0.07111
EG	2.0	0.07322999999999999
EG	2.0	0.07226
EG	2.0	0.0743
EG	2.0	0.07995
EG	2.0	0.07608999999999999
EG	2.0	0.08091
EG	2.0	0.08183
EG	2.0	0.08123999999999999
EG	2.0	0.08584
EG	2.0	0.08854
EG	2.0	0.08398
EG	2.0	0.0876
EG	2.0	0.09264
EG	2.0	0.08637
EG	2.0	0.08507
EG	2.0	0.08407
EG	2.0	0.08247
EG	2.0	0.07589
EG	2.0	0.07315
EG	2.0	0.0735
EG	2.0	0.0714
EG	2.0	0.07251
EG	2.0	0.07493
EG	2.0	0.07908
EG	2.0	0.07998
EG	2.0	0.07889
EG	2.0	0.08241
EG	2.0	0.07952999999999999
EG	2.0	0.08411
EG	2.0	0.08302000000000001
EG	2.0	0.0791
EG	2.0	0.07106
EG	2.0	0.07755
EG	2.0	0.08183
EG	2.0	0.07449
EG	2.0	0.07539
EG	2.0	0.08166
EG	2.0	0.07742
EG	2.0	0.07689
EG	2.0	0.07768
EG	2.0	0.07817
EG	2.0	0.07837000000000001
EG	2.0	0.07454
EG	2.0	0.07567
EG	2.0	0.08129
EG	2.0	0.08022
EG	2.0	0.07572999999999999
EG	2.0	0.07518
EG	2.0	0.08016000000000001
EG	2.0	0.07972
EG	2.0	0.07591
EG	2.0	0.07163
EG	2.0	0.06852000000000001
EG	2.0	0.07328
EG	2.0	0.07105
EG	2.0	0.06842999999999999
EG	2.0	0.06773
EG	2.0	0.06673
EG	2.0	0.06387000000000001
EG	2.0	0.06216
EG	2.0	0.06715
EG	2.0	0.06842999999999999
EG	2.0	0.06978999999999999
EG	2.0	0.07038
EG	2.0	0.07101
EG	2.0	0.0747
EG	2.0	0.08275
EG	2.0	0.07637000000000001
EG	2.0	0.08187
EG	2.0	0.08486
EG	2.0	0.0843
EG	2.0	0.07476000000000001
EG	2.0	0.08145
EG	2.0	0.07491
EG	2.0	0.07219
EG	2.0	0.06462999999999999
EG	2.0	0.06654
EG	2.0	0.06819
EG	2.0	0.0656
EG	2.0	0.06874
EG	2.0	0.06675
EG	2.0	0.06552000000000001
EG	2.0	0.06275
EG	2.0	0.0586
EG	2.0	0.05599
EG	2.0	0.06938
EG	2.0	0.07812999999999999
EG	2.0	0.07727
EG	2.0	0.07929
EG	2.0	0.07542
EG	2.0	0.07794
EG	2.0	0.07387
EG	2.0	0.07127
EG	2.0	0.0675
EG	2.0	0.07032000000000001
EG	2.0	0.0669
EG	2.0	0.07089
EG	2.0	0.06863999999999999
EG	2.0	0.06672
EG	2.0	0.0665
EG	2.0	0.06577999999999999
EG	2.0	0.06737
EG	2.0	0.07466
EG	2.0	0.07495
EG	2.0	0.07608999999999999
EG	2.0	0.07808999999999999
EG	2.0	0.07939
EG	2.0	0.07871
EG	2.0	0.07714
EG	2.0	0.07213
EG	2.0	0.07656
EG	2.0	0.08698
EG	2.0	0.08363
EG	2.0	0.0872
EG	2.0	0.08614
EG	2.0	0.09272000000000001
EG	2.0	0.09629
EG	2.0	0.09636
EG	2.0	0.09306
EG	2.0	0.09652000000000001
EG	2.0	0.09431
EG	2.0	0.10632
EG	2.0	0.10575
EG	2.0	0.10095
EG	2.0	0.09476
EG	2.0	0.09087
EG	2.0	0.08927
EG	2.0	0.09439
EG	2.0	0.0938
EG	2.0	0.09125
EG	2.0	0.09516000000000001
EG	2.0	0.09058
EG	2.0	0.09112999999999999
EG	2.0	0.09061
EG	2.0	0.08452
EG	2.0	0.09261
EG	2.0	0.0821
EG	2.0	0.08356
EG	2.0	0.09106
EG	2.0	0.08367999999999999
EG	2.0	0.07555
EG	2.0	0.0749
EG	2.0	0.07098
EG	2.0	0.06582
EG	2.0	0.055479999999999995
EG	2.0	0.054220000000000004
EG	2.0	0.053720000000000004
EG	2.0	0.057679999999999995
EG	2.0	0.05857999999999999
EG	2.0	0.0633
EG	2.0	0.07618
EG	2.0	0.08269
EG	2.0	0.08373
EG	2.0	0.08388999999999999
EG	2.0	0.08553
EG	2.0	0.07799
EG	2.0	0.07566
EG	2.0	0.07708999999999999
EG	2.0	0.07162
EG	2.0	0.07293
EG	2.0	0.0778
EG	2.0	0.08076
EG	2.0	0.08132
EG	2.0	0.0838
EG	2.0	0.0871
EG	2.0	0.0863
EG	2.0	0.08775
EG	2.0	0.09317
EG	2.0	0.0847
EG	2.0	0.08946
EG	2.0	0.09795
EG	2.0	0.09691
EG	2.0	0.10031
EG	2.0	0.09995
EG	2.0	0.10361
EG	2.0	0.10273
EG	2.0	0.10344
EG	2.0	0.1125
EG	2.0	0.10887000000000001
EG	2.0	0.1136
EG	2.0	0.11882000000000001
EG	2.0	0.11828
EG	2.0	0.11360999999999999
EG	2.0	0.11617999999999999
EG	2.0	0.11537
EG	2.0	0.11506
EG	2.0	0.10608
EG	2.0	0.11419000000000001
EG	2.0	0.10530999999999999
EG	2.0	0.10317
EG	2.0	0.09257
EG	2.0	0.09222000000000001
EG	2.0	0.08842
EG	2.0	0.09001
EG	2.0	0.09275
EG	2.0	0.09328
EG	2.0	0.09842999999999999
EG	2.0	0.09727999999999999
EG	2.0	0.10252
EG	2.0	0.09552000000000001
EG	2.0	0.09579
EG	2.0	0.09172999999999999
EG	2.0	0.09164
EG	2.0	0.09787
EG	2.0	0.0912
EG	2.0	0.09022000000000001
EG	2.0	0.0893
EG	2.0	0.09439
EG	2.0	0.08341
EG	2.0	0.0817
EG	2.0	0.07642
EG	2.0	0.07229
EG	2.0	0.07038
EG	2.0	0.06998
EG	2.0	0.06751
EG	2.0	0.06927
EG	2.0	0.07169
EG	2.0	0.07365
EG	2.0	0.07244
EG	2.0	0.07132000000000001
EG	2.0	0.07554
EG	2.0	0.07462
EG	2.0	0.07395
EG	2.0	0.07755
EG	2.0	0.07236000000000001
EG	2.0	0.07635
EG	2.0	0.07986
EG	2.0	0.07389
EG	2.0	0.07656
EG	2.0	0.08114
EG	2.0	0.08112
EG	2.0	0.08313
EG	2.0	0.0812
EG	2.0	0.07567
EG	2.0	0.07401
EG	2.0	0.07389
EG	2.0	0.07288
EG	2.0	0.0743
EG	2.0	0.07542
EG	2.0	0.074
EG	2.0	0.08297
EG	2.0	0.08298
EG	2.0	0.08426
EG	2.0	0.07651000000000001
EG	2.0	0.07127
EG	2.0	0.07046000000000001
EG	2.0	0.07387
EG	2.0	0.06702999999999999
EG	2.0	0.07264
EG	2.0	0.06644
EG	2.0	0.06967999999999999
EG	2.0	0.0712
EG	2.0	0.07153
EG	2.0	0.06688
EG	2.0	0.06575
EG	2.0	0.061079999999999995
EG	2.0	0.05655
EG	2.0	0.05536
EG	2.0	0.05644
EG	2.0	0.054470000000000005
EG	2.0	0.054229999999999993
EG	2.0	0.05451
EG	2.0	0.05637
EG	2.0	0.05778
EG	2.0	0.05646
EG	2.0	0.05637999999999999
EG	2.0	0.05989
EG	2.0	0.06558
EG	2.0	0.059660000000000005
EG	2.0	0.057229999999999996
EG	2.0	0.06026
EG	2.0	0.06337000000000001
EG	2.0	0.06926
EG	2.0	0.06738
EG	2.0	0.06871000000000001
EG	2.0	0.07118
EG	2.0	0.0706
EG	2.0	0.07384
EG	2.0	0.07414
EG	2.0	0.08601
EG	2.0	0.08854
EG	2.0	0.08914
EG	2.0	0.09112
EG	2.0	0.09132
EG	2.0	0.0888
EG	2.0	0.09355
EG	2.0	0.09242
EG	2.0	0.09221
EG	2.0	0.09302
EG	2.0	0.09922
EG	2.0	0.11077000000000001
EG	2.0	0.10349000000000001
EG	2.0	0.09876
EG	2.0	0.09953
EG	2.0	0.09469
EG	2.0	0.09512999999999999
EG	2.0	0.1093
EG	2.0	0.11287
EG	2.0	0.11055
EG	2.0	0.11262
EG	2.0	0.11613
EG	2.0	0.12276
EG	2.0	0.12072000000000001
EG	2.0	0.12972
EG	2.0	0.13139
EG	2.0	0.13404000000000002
EG	2.0	0.13612
EG	2.0	0.12268
EG	2.0	0.11588
EG	2.0	0.11417999999999999
EG	2.0	0.11706
EG	2.0	0.11018
EG	2.0	0.11265
EG	2.0	0.11925999999999999
EG	2.0	0.11614000000000001
EG	2.0	0.11750999999999999
EG	2.0	0.11604
EG	2.0	0.11675999999999999
EG	2.0	0.12242
EG	2.0	0.12679
EG	2.0	0.13068
EG	2.0	0.12498
EG	2.0	0.13558
EG	2.0	0.12936
EG	2.0	0.13398
EG	2.0	0.12728
EG	2.0	0.13746
EG	2.0	0.13667
EG	2.0	0.13524
EG	2.0	0.13840999999999998
EG	2.0	0.14261
EG	2.0	0.1395
EG	2.0	0.13527
EG	2.0	0.138
EG	2.0	0.13560999999999998
EG	2.0	0.13402999999999998
EG	2.0	0.127
EG	2.0	0.11677
EG	2.0	0.12105999999999999
EG	2.0	0.11705
EG	2.0	0.11984000000000002
EG	2.0	0.12684
EG	2.0	0.12971
EG	2.0	0.13283
EG	2.0	0.12855
EG	2.0	0.12368
EG	2.0	0.13856
EG	2.0	0.13717000000000001
EG	2.0	0.13099
EG	2.0	0.13857
EG	2.0	0.13805
EG	2.0	0.13232
EG	2.0	0.13732
EG	2.0	0.14071
EG	2.0	0.14074
EG	2.0	0.13917000000000002
EG	2.0	0.14633
EG	2.0	0.15175999999999998
EG	2.0	0.14353
EG	2.0	0.13657
EG	2.0	0.133
EG	2.0	0.13267
EG	2.0	0.12884
EG	2.0	0.12875999999999999
EG	2.0	0.12771
EG	2.0	0.12347999999999999
EG	2.0	0.13
EG	2.0	0.12583
EG	2.0	0.12555
EG	2.0	0.11427999999999999
EG	2.0	0.12005
EG	2.0	0.11104000000000001
EG	2.0	0.115
EG	2.0	0.11523
EG	2.0	0.12470999999999999
EG	2.0	0.11731
EG	2.0	0.1133
EG	2.0	0.1122
EG	2.0	0.1044
EG	2.0	0.09615
EG	2.0	0.09497
EG	2.0	0.09275
EG	2.0	0.09135
EG	2.0	0.08407
EG	2.0	0.08151
EG	2.0	0.08832000000000001
EG	2.0	0.08227000000000001
EG	2.0	0.08298
EG	2.0	0.08563
EG	2.0	0.08259
EG	2.0	0.07476000000000001
EG	2.0	0.0675
EG	2.0	0.06903
EG	2.0	0.07105
EG	2.0	0.06504
EG	2.0	0.060610000000000004
EG	2.0	0.061239999999999996
EG	2.0	0.04725
EG	2.0	0.05036
EG	2.0	0.056179999999999994
EG	2.0	0.051870000000000006
EG	2.0	0.05123
EG	2.0	0.05599
EG	2.0	0.055470000000000005
EG	2.0	0.05527000000000001
EG	2.0	0.05683
EG	2.0	0.0512
EG	2.0	0.050069999999999996
EG	2.0	0.04962
EG	2.0	0.05275
EG	2.0	0.052379999999999996
EG	2.0	0.053770000000000005
EG	2.0	0.051460000000000006
EG	2.0	0.05919
EG	2.0	0.056870000000000004
EG	2.0	0.053439999999999994
EG	2.0	0.05136
EG	2.0	0.05416
EG	2.0	0.052829999999999995
EG	2.0	0.051910000000000005
EG	2.0	0.053810000000000004
EG	2.0	0.05276
EG	2.0	0.05042
EG	2.0	0.05117
EG	2.0	0.05301
EG	2.0	0.05596
EG	2.0	0.05687999999999999
EG	2.0	0.054939999999999996
EG	2.0	0.05802
EG	2.0	0.05731
EG	2.0	0.05719
EG	2.0	0.060829999999999995
EG	2.0	0.061970000000000004
EG	2.0	0.06596
EG	2.0	0.06379
EG	2.0	0.06841
EG	2.0	0.07107999999999999
EG	2.0	0.06994
EG	2.0	0.06944
EG	2.0	0.06598
EG	2.0	0.0607
EG	2.0	0.05515
EG	2.0	0.05596
EG	2.0	0.054889999999999994
EG	2.0	0.05416
EG	2.0	0.054479999999999994
EG	2.0	0.056639999999999996
EG	2.0	0.057670000000000006
EG	2.0	0.050769999999999996
EG	2.0	0.05081
EG	2.0	0.05176
EG	2.0	0.0501
EG	2.0	0.04763
EG	2.0	0.04888
EG	2.0	0.04911
EG	2.0	0.051789999999999996
EG	2.0	0.05259
EG	2.0	0.05492999999999999
EG	2.0	0.05507000000000001
EG	2.0	0.057170000000000006
EG	2.0	0.05395
EG	2.0	0.059
EG	2.0	0.06425
EG	2.0	0.06507
EG	2.0	0.06257
EG	2.0	0.06437999999999999
EG	2.0	0.06384
EG	2.0	0.05646
EG	2.0	0.05595
EG	2.0	0.05099
EG	2.0	0.04716
EG	2.0	0.05088
EG	2.0	0.051570000000000005
EG	2.0	0.05491
EG	2.0	0.06068
EG	2.0	0.061770000000000005
EG	2.0	0.0628
EG	2.0	0.061860000000000005
EG	2.0	0.06113
EG	2.0	0.060039999999999996
EG	2.0	0.06809
EG	2.0	0.0768
EG	2.0	0.07522999999999999
EG	2.0	0.07911
EG	2.0	0.07637000000000001
EG	2.0	0.07808999999999999
EG	2.0	0.07762999999999999
EG	2.0	0.07765
EG	2.0	0.08197
EG	2.0	0.07347999999999999
EG	2.0	0.07391
EG	2.0	0.07214
EG	2.0	0.06929
EG	2.0	0.06896000000000001
EG	2.0	0.07357000000000001
EG	2.0	0.06539
EG	2.0	0.0637
EG	2.0	0.0623
EG	2.0	0.05782
EG	2.0	0.04685
EG	2.0	0.05246
EG	2.0	0.055760000000000004
EG	2.0	0.05155
EG	2.0	0.051379999999999995
EG	2.0	0.052289999999999996
EG	2.0	0.05927
EG	2.0	0.053489999999999996
EG	2.0	0.056510000000000005
EG	2.0	0.06523999999999999
EG	2.0	0.06439
EG	2.0	0.06788
EG	2.0	0.061279999999999994
EG	2.0	0.05927
EG	2.0	0.04936
EG	2.0	0.05192000000000001
EG	2.0	0.0518
EG	2.0	0.04827
EG	2.0	0.04873
EG	2.0	0.04799
EG	2.0	0.04942
EG	2.0	0.04915
EG	2.0	0.04875
EG	2.0	0.053570000000000007
EG	2.0	0.05702
EG	2.0	0.05927999999999999
EG	2.0	0.06372
EG	2.0	0.06454
EG	2.0	0.0692
EG	2.0	0.06956
EG	2.0	0.06774
EG	2.0	0.06582
EG	2.0	0.06632
EG	2.0	0.0737
EG	2.0	0.07227
EG	2.0	0.07418
EG	2.0	0.07269
EG	2.0	0.07087
EG	2.0	0.07178
EG	2.0	0.0676
EG	2.0	0.079
EG	2.0	0.07031
EG	2.0	0.06587
EG	2.0	0.07085
EG	2.0	0.06892999999999999
EG	2.0	0.06854
EG	2.0	0.07409
EG	2.0	0.08213
EG	2.0	0.08399
EG	2.0	0.09512999999999999
EG	2.0	0.09596
EG	2.0	0.09105
EG	2.0	0.09072999999999999
EG	2.0	0.08911000000000001
EG	2.0	0.09634
EG	2.0	0.09147999999999999
EG	2.0	0.10178
EG	2.0	0.11252000000000001
EG	2.0	0.10644
[truncated: 746,494 more rows]
