# Supplementary material for: Effect of malaria parasite shape on its alignment at erythrocyte membrane
Source: eLife. 2021 Jul 21;10:e68818. doi: 10.7554/eLife.68818 (PMC8331178; doi:10.7554/eLife.68818)
Supplement: Figure 2—source data 1. [file elife-68818-fig2-data1.zip › Fig2/fig2_fg.csv]

shape	koff/kon_long	alignment angle (theta/pi)
EG	2.0	0.2244
EG	2.0	0.24575999999999998
EG	2.0	0.2032
EG	2.0	0.22521999999999998
EG	2.0	0.21105
EG	2.0	0.23092
EG	2.0	0.2312
EG	2.0	0.26725
EG	2.0	0.23489000000000002
EG	2.0	0.22645
EG	2.0	0.25589
EG	2.0	0.24778000000000003
EG	2.0	0.26700999999999997
EG	2.0	0.25255
EG	2.0	0.24836
EG	2.0	0.26456999999999997
EG	2.0	0.24750999999999998
EG	2.0	0.23238000000000003
EG	2.0	0.26754
EG	2.0	0.26995
EG	2.0	0.28803
EG	2.0	0.1944
EG	2.0	0.23869
EG	2.0	0.22609
EG	2.0	0.24104
EG	2.0	0.22634
EG	2.0	0.27681999999999995
EG	2.0	0.25795
EG	2.0	0.28856
EG	2.0	0.23917
EG	2.0	0.27624
EG	2.0	0.32259
EG	2.0	0.26926
EG	2.0	0.29023000000000004
EG	2.0	0.27658
EG	2.0	0.2353
EG	2.0	0.25464000000000003
EG	2.0	0.22748000000000002
EG	2.0	0.226
EG	2.0	0.24225
EG	2.0	0.2489
EG	2.0	0.25356999999999996
EG	2.0	0.2191
EG	2.0	0.22288000000000002
EG	2.0	0.23428000000000002
EG	2.0	0.18503
EG	2.0	0.18375
EG	2.0	0.19187
EG	2.0	0.22555999999999998
EG	2.0	0.22421
EG	2.0	0.27207
EG	2.0	0.20043
EG	2.0	0.2195
EG	2.0	0.22478
EG	2.0	0.21819000000000002
EG	2.0	0.24736999999999998
EG	2.0	0.24191999999999997
EG	2.0	0.25931
EG	2.0	0.20052
EG	2.0	0.23481999999999997
EG	2.0	0.23364000000000001
EG	2.0	0.22036999999999998
EG	2.0	0.24111999999999997
EG	2.0	0.22560999999999998
EG	2.0	0.21789
EG	2.0	0.17962
EG	2.0	0.20911
EG	2.0	0.19438
EG	2.0	0.22912
EG	2.0	0.21877
EG	2.0	0.25089
EG	2.0	0.23234000000000002
EG	2.0	0.2274
EG	2.0	0.22288000000000002
EG	2.0	0.19876
EG	2.0	0.19693
EG	2.0	0.2168
EG	2.0	0.19671
EG	2.0	0.20406
EG	2.0	0.20349
EG	2.0	0.24343
EG	2.0	0.24871999999999997
EG	2.0	0.24903000000000003
EG	2.0	0.25062
EG	2.0	0.30955
EG	2.0	0.29433000000000004
EG	2.0	0.32332
EG	2.0	0.27076
EG	2.0	0.23843000000000003
EG	2.0	0.22965
EG	2.0	0.21281999999999998
EG	2.0	0.23245
EG	2.0	0.18409
EG	2.0	0.17837
EG	2.0	0.21968000000000001
EG	2.0	0.21300999999999998
EG	2.0	0.2673
EG	2.0	0.21331999999999998
EG	2.0	0.21013
EG	2.0	0.1919
EG	2.0	0.15755
EG	2.0	0.15450999999999998
EG	2.0	0.16108
EG	2.0	0.14222
EG	2.0	0.13167
EG	2.0	0.12504
EG	2.0	0.15198
EG	2.0	0.0837
EG	2.0	0.11239
EG	2.0	0.11289
EG	2.0	0.13775
EG	2.0	0.08842
EG	2.0	0.10969000000000001
EG	2.0	0.11537
EG	2.0	0.08879
EG	2.0	0.23103
EG	2.0	0.11897999999999999
EG	2.0	0.11780999999999998
EG	2.0	0.07852
EG	2.0	0.0621
EG	2.0	0.09612000000000001
EG	2.0	0.09612000000000001
EG	2.0	0.10359000000000002
EG	2.0	0.08768
EG	2.0	0.09742999999999999
EG	2.0	0.08126
EG	2.0	0.06761
EG	2.0	0.12220999999999999
EG	2.0	0.10032999999999999
EG	2.0	0.16075
EG	2.0	0.0543
EG	2.0	0.09203
EG	2.0	0.09051000000000001
EG	2.0	0.10640999999999999
EG	2.0	0.10259000000000001
EG	2.0	0.09809
EG	2.0	0.03639
EG	2.0	0.10687
EG	2.0	0.12735
EG	2.0	0.1296
EG	2.0	0.16589
EG	2.0	0.07224
EG	2.0	0.06982999999999999
EG	2.0	0.04898
EG	2.0	0.09093
EG	2.0	0.08771
EG	2.0	0.1217
EG	2.0	0.10221000000000001
EG	2.0	0.11127999999999999
EG	2.0	0.07581
EG	2.0	0.13024000000000002
EG	2.0	0.10289000000000001
EG	2.0	0.07889
EG	2.0	0.12401
EG	2.0	0.0706
EG	2.0	0.09421
EG	2.0	0.12429000000000001
EG	2.0	0.08188
EG	2.0	0.09729
EG	2.0	0.1112
EG	2.0	0.13759000000000002
EG	2.0	0.14098
EG	2.0	0.20817
EG	2.0	0.19457
EG	2.0	0.17345
EG	2.0	0.15974000000000002
EG	2.0	0.19954000000000002
EG	2.0	0.16906
EG	2.0	0.17686
EG	2.0	0.19325
EG	2.0	0.18439
EG	2.0	0.20024
EG	2.0	0.23114
EG	2.0	0.19545
EG	2.0	0.18335
EG	2.0	0.1895
EG	2.0	0.14324
EG	2.0	0.18461
EG	2.0	0.18202000000000002
EG	2.0	0.21520999999999998
EG	2.0	0.23811
EG	2.0	0.25109000000000004
EG	2.0	0.16065
EG	2.0	0.21391999999999997
EG	2.0	0.23164
EG	2.0	0.21752
EG	2.0	0.24600999999999998
EG	2.0	0.25238
EG	2.0	0.25823
EG	2.0	0.28595
EG	2.0	0.25090999999999997
EG	2.0	0.28686
EG	2.0	0.29014
EG	2.0	0.28361
EG	2.0	0.27205999999999997
EG	2.0	0.27798
EG	2.0	0.28643
EG	2.0	0.29008
EG	2.0	0.27393
EG	2.0	0.26464
EG	2.0	0.29089
EG	2.0	0.25935
EG	2.0	0.27011
EG	2.0	0.25285
EG	2.0	0.26027
EG	2.0	0.27225
EG	2.0	0.26887
EG	2.0	0.27305
EG	2.0	0.25243000000000004
EG	2.0	0.23063000000000003
EG	2.0	0.22436
EG	2.0	0.20481999999999997
EG	2.0	0.22023
EG	2.0	0.18697
EG	2.0	0.1527
EG	2.0	0.18232
EG	2.0	0.19146
EG	2.0	0.2133
EG	2.0	0.2039
EG	2.0	0.17589000000000002
EG	2.0	0.20365999999999998
EG	2.0	0.14948
EG	2.0	0.17739000000000002
EG	2.0	0.19494
EG	2.0	0.16045
EG	2.0	0.12997
EG	2.0	0.16910999999999998
EG	2.0	0.17001
EG	2.0	0.196
EG	2.0	0.14318
EG	2.0	0.1368
EG	2.0	0.15159
EG	2.0	0.17912999999999998
EG	2.0	0.18262
EG	2.0	0.16484000000000001
EG	2.0	0.21755
EG	2.0	0.22963000000000003
EG	2.0	0.22948000000000002
EG	2.0	0.20322
EG	2.0	0.26125
EG	2.0	0.25713
EG	2.0	0.25706999999999997
EG	2.0	0.26574000000000003
EG	2.0	0.22868000000000002
EG	2.0	0.25455
EG	2.0	0.27166
EG	2.0	0.23358
EG	2.0	0.20343
EG	2.0	0.23723000000000002
EG	2.0	0.26211
EG	2.0	0.26625
EG	2.0	0.28426999999999997
EG	2.0	0.32811
EG	2.0	0.31133
EG	2.0	0.35616
EG	2.0	0.3891
EG	2.0	0.33936
EG	2.0	0.36608
EG	2.0	0.3929
EG	2.0	0.39394
EG	2.0	0.36299000000000003
EG	2.0	0.40262
EG	2.0	0.42748
EG	2.0	0.39954
EG	2.0	0.44237
EG	2.0	0.41812
EG	2.0	0.41823999999999995
EG	2.0	0.4312
EG	2.0	0.44436000000000003
EG	2.0	0.43906000000000006
EG	2.0	0.4225
EG	2.0	0.41645
EG	2.0	0.44848999999999994
EG	2.0	0.41647
EG	2.0	0.42938999999999994
EG	2.0	0.44168
EG	2.0	0.43505
EG	2.0	0.43938999999999995
EG	2.0	0.46823000000000004
EG	2.0	0.41913999999999996
EG	2.0	0.46329
EG	2.0	0.42921000000000004
EG	2.0	0.43716000000000005
EG	2.0	0.47372
EG	2.0	0.45813000000000004
EG	2.0	0.46592
EG	2.0	0.43699
EG	2.0	0.46442
EG	2.0	0.47998999999999997
EG	2.0	0.48056000000000004
EG	2.0	0.48513
EG	2.0	0.51546
EG	2.0	0.5673699999999999
EG	2.0	0.5392
EG	2.0	0.51147
EG	2.0	0.50571
EG	2.0	0.54198
EG	2.0	0.5312600000000001
EG	2.0	0.51325
EG	2.0	0.52609
EG	2.0	0.53269
EG	2.0	0.52771
EG	2.0	0.5277
EG	2.0	0.55911
EG	2.0	0.5018100000000001
EG	2.0	0.55588
EG	2.0	0.51171
EG	2.0	0.47091000000000005
EG	2.0	0.53215
EG	2.0	0.5643
EG	2.0	0.49772
EG	2.0	0.50931
EG	2.0	0.52037
EG	2.0	0.53446
EG	2.0	0.49118
EG	2.0	0.54313
EG	2.0	0.55883
EG	2.0	0.55098
EG	2.0	0.5482899999999999
EG	2.0	0.51815
EG	2.0	0.4943
EG	2.0	0.52483
EG	2.0	0.49625
EG	2.0	0.53325
EG	2.0	0.53832
EG	2.0	0.50693
EG	2.0	0.5304800000000001
EG	2.0	0.4895
EG	2.0	0.51068
EG	2.0	0.51074
EG	2.0	0.5201399999999999
EG	2.0	0.56248
EG	2.0	0.49985
EG	2.0	0.52566
EG	2.0	0.47079
EG	2.0	0.47303999999999996
EG	2.0	0.44171000000000005
EG	2.0	0.46073000000000003
EG	2.0	0.39987
EG	2.0	0.38156
EG	2.0	0.41155
EG	2.0	0.39015
EG	2.0	0.40803
EG	2.0	0.43445
EG	2.0	0.47479
EG	2.0	0.48843000000000003
EG	2.0	0.47343999999999997
EG	2.0	0.5051399999999999
EG	2.0	0.49608
EG	2.0	0.52928
EG	2.0	0.5211899999999999
EG	2.0	0.4726
EG	2.0	0.52012
EG	2.0	0.48428000000000004
EG	2.0	0.51488
EG	2.0	0.5071
EG	2.0	0.50775
EG	2.0	0.54203
EG	2.0	0.54033
EG	2.0	0.58786
EG	2.0	0.55238
EG	2.0	0.52845
EG	2.0	0.52558
EG	2.0	0.54018
EG	2.0	0.57635
EG	2.0	0.53698
EG	2.0	0.52469
EG	2.0	0.54348
EG	2.0	0.5250600000000001
EG	2.0	0.5596
EG	2.0	0.56735
EG	2.0	0.55403
EG	2.0	0.54281
EG	2.0	0.58606
EG	2.0	0.53554
EG	2.0	0.57193
EG	2.0	0.5828899999999999
EG	2.0	0.59382
EG	2.0	0.60702
EG	2.0	0.6047899999999999
EG	2.0	0.59724
EG	2.0	0.53403
EG	2.0	0.55443
EG	2.0	0.57643
EG	2.0	0.5442100000000001
EG	2.0	0.5142800000000001
EG	2.0	0.5828800000000001
EG	2.0	0.62474
EG	2.0	0.5687300000000001
EG	2.0	0.55396
EG	2.0	0.60305
EG	2.0	0.56424
EG	2.0	0.56997
EG	2.0	0.56145
EG	2.0	0.61436
EG	2.0	0.6203
EG	2.0	0.62266
EG	2.0	0.6059
EG	2.0	0.6106199999999999
EG	2.0	0.51244
EG	2.0	0.51948
EG	2.0	0.54304
EG	2.0	0.51393
EG	2.0	0.53345
EG	2.0	0.51049
EG	2.0	0.5213
EG	2.0	0.51479
EG	2.0	0.53286
EG	2.0	0.50879
EG	2.0	0.51856
EG	2.0	0.5131
EG	2.0	0.5296
EG	2.0	0.50665
EG	2.0	0.51067
EG	2.0	0.53814
EG	2.0	0.49491
EG	2.0	0.51105
EG	2.0	0.50126
EG	2.0	0.47886000000000006
EG	2.0	0.44832
EG	2.0	0.49194
EG	2.0	0.47601000000000004
EG	2.0	0.46126999999999996
EG	2.0	0.47155
EG	2.0	0.42712
EG	2.0	0.42466000000000004
EG	2.0	0.46748
EG	2.0	0.49983
EG	2.0	0.49062
EG	2.0	0.47176
EG	2.0	0.48715
EG	2.0	0.50763
EG	2.0	0.5049600000000001
EG	2.0	0.49494
EG	2.0	0.44551
EG	2.0	0.50793
EG	2.0	0.5159699999999999
EG	2.0	0.58397
EG	2.0	0.5662
EG	2.0	0.51239
EG	2.0	0.52696
EG	2.0	0.5201899999999999
EG	2.0	0.53623
EG	2.0	0.58417
EG	2.0	0.611
EG	2.0	0.60635
EG	2.0	0.5845100000000001
EG	2.0	0.57348
EG	2.0	0.57508
EG	2.0	0.5907899999999999
EG	2.0	0.6055699999999999
EG	2.0	0.5916399999999999
EG	2.0	0.62479
EG	2.0	0.59316
EG	2.0	0.59263
EG	2.0	0.6051300000000001
EG	2.0	0.57422
EG	2.0	0.59805
EG	2.0	0.62559
EG	2.0	0.59824
EG	2.0	0.57698
EG	2.0	0.5707899999999999
EG	2.0	0.55143
EG	2.0	0.5884699999999999
EG	2.0	0.60698
EG	2.0	0.56212
EG	2.0	0.53169
EG	2.0	0.52191
EG	2.0	0.53894
EG	2.0	0.49138999999999994
EG	2.0	0.5291899999999999
EG	2.0	0.53632
EG	2.0	0.50693
EG	2.0	0.56701
EG	2.0	0.53364
EG	2.0	0.49366000000000004
EG	2.0	0.51012
EG	2.0	0.5057699999999999
EG	2.0	0.49256000000000005
EG	2.0	0.51478
EG	2.0	0.53846
EG	2.0	0.55255
EG	2.0	0.54915
EG	2.0	0.59605
EG	2.0	0.56158
EG	2.0	0.6419199999999999
EG	2.0	0.65755
EG	2.0	0.62843
EG	2.0	0.60741
EG	2.0	0.62398
EG	2.0	0.58527
EG	2.0	0.60241
EG	2.0	0.612
EG	2.0	0.59931
EG	2.0	0.62433
EG	2.0	0.59958
EG	2.0	0.6450600000000001
EG	2.0	0.62702
EG	2.0	0.65177
EG	2.0	0.69758
EG	2.0	0.66235
EG	2.0	0.68276
EG	2.0	0.6440899999999999
EG	2.0	0.63508
EG	2.0	0.60372
EG	2.0	0.6087199999999999
EG	2.0	0.60941
EG	2.0	0.59216
EG	2.0	0.62207
EG	2.0	0.63141
EG	2.0	0.6517
EG	2.0	0.6473899999999999
EG	2.0	0.58873
EG	2.0	0.5544399999999999
EG	2.0	0.55294
EG	2.0	0.57591
EG	2.0	0.56599
EG	2.0	0.62335
EG	2.0	0.624
EG	2.0	0.6260600000000001
EG	2.0	0.52662
EG	2.0	0.54278
EG	2.0	0.56613
EG	2.0	0.51183
EG	2.0	0.51994
EG	2.0	0.5606
EG	2.0	0.52037
EG	2.0	0.48883000000000004
EG	2.0	0.49468999999999996
EG	2.0	0.49655
EG	2.0	0.54556
EG	2.0	0.59208
EG	2.0	0.61634
EG	2.0	0.5766600000000001
EG	2.0	0.51695
EG	2.0	0.5352899999999999
EG	2.0	0.47843
EG	2.0	0.54273
EG	2.0	0.48185
EG	2.0	0.58273
EG	2.0	0.49603
EG	2.0	0.51745
EG	2.0	0.51788
EG	2.0	0.46337
EG	2.0	0.50335
EG	2.0	0.50389
EG	2.0	0.48053
EG	2.0	0.47606000000000004
EG	2.0	0.47297
EG	2.0	0.49416000000000004
EG	2.0	0.46693
EG	2.0	0.47288
EG	2.0	0.48723
EG	2.0	0.43122
EG	2.0	0.494
EG	2.0	0.5030899999999999
EG	2.0	0.5161
EG	2.0	0.49198000000000003
EG	2.0	0.40073000000000003
EG	2.0	0.45843
EG	2.0	0.46848999999999996
EG	2.0	0.4934
EG	2.0	0.51202
EG	2.0	0.47903
EG	2.0	0.52841
EG	2.0	0.47821
EG	2.0	0.48228000000000004
EG	2.0	0.52813
EG	2.0	0.53167
EG	2.0	0.53979
EG	2.0	0.6050800000000001
EG	2.0	0.56567
EG	2.0	0.5583899999999999
EG	2.0	0.56488
EG	2.0	0.57839
EG	2.0	0.59065
EG	2.0	0.6139100000000001
EG	2.0	0.61573
EG	2.0	0.5261100000000001
EG	2.0	0.59972
EG	2.0	0.61337
EG	2.0	0.60859
EG	2.0	0.54962
EG	2.0	0.5924
EG	2.0	0.64462
EG	2.0	0.59068
EG	2.0	0.62802
EG	2.0	0.63666
EG	2.0	0.59326
EG	2.0	0.55073
EG	2.0	0.60263
EG	2.0	0.6130899999999999
EG	2.0	0.6561899999999999
EG	2.0	0.61534
EG	2.0	0.5925699999999999
EG	2.0	0.57903
EG	2.0	0.5512199999999999
EG	2.0	0.62163
EG	2.0	0.5917
EG	2.0	0.58494
EG	2.0	0.58604
EG	2.0	0.6400600000000001
EG	2.0	0.62589
EG	2.0	0.58205
EG	2.0	0.5575100000000001
EG	2.0	0.57198
EG	2.0	0.55928
EG	2.0	0.6298600000000001
EG	2.0	0.62754
EG	2.0	0.61329
EG	2.0	0.60807
EG	2.0	0.63202
EG	2.0	0.6409600000000001
EG	2.0	0.61311
EG	2.0	0.6138100000000001
EG	2.0	0.64484
EG	2.0	0.58097
EG	2.0	0.60988
EG	2.0	0.56914
EG	2.0	0.54067
EG	2.0	0.57792
EG	2.0	0.57314
EG	2.0	0.57626
EG	2.0	0.6120399999999999
EG	2.0	0.60669
EG	2.0	0.61838
EG	2.0	0.61139
EG	2.0	0.6605
EG	2.0	0.69809
EG	2.0	0.67895
EG	2.0	0.6524800000000001
EG	2.0	0.65089
EG	2.0	0.78066
EG	2.0	0.64688
EG	2.0	0.64065
EG	2.0	0.655
EG	2.0	0.65052
EG	2.0	0.61885
EG	2.0	0.6169399999999999
EG	2.0	0.61311
EG	2.0	0.5855100000000001
EG	2.0	0.60598
EG	2.0	0.57607
EG	2.0	0.66056
EG	2.0	0.6251899999999999
EG	2.0	0.60549
EG	2.0	0.61356
EG	2.0	0.61192
EG	2.0	0.66824
EG	2.0	0.68358
EG	2.0	0.64575
EG	2.0	0.64717
EG	2.0	0.62979
EG	2.0	0.6241
EG	2.0	0.6046100000000001
EG	2.0	0.65085
EG	2.0	0.67969
EG	2.0	0.64748
EG	2.0	0.62047
EG	2.0	0.63798
EG	2.0	0.61685
EG	2.0	0.67179
EG	2.0	0.6249899999999999
EG	2.0	0.6472600000000001
EG	2.0	0.64256
EG	2.0	0.61055
EG	2.0	0.63135
EG	2.0	0.58065
EG	2.0	0.6848
EG	2.0	0.56791
EG	2.0	0.59611
EG	2.0	0.6392899999999999
EG	2.0	0.5998399999999999
EG	2.0	0.59278
EG	2.0	0.61164
EG	2.0	0.6699
EG	2.0	0.81205
EG	2.0	0.6822
EG	2.0	0.65583
EG	2.0	0.66447
EG	2.0	0.6642899999999999
EG	2.0	0.64568
EG	2.0	0.6341899999999999
EG	2.0	0.61941
EG	2.0	0.65657
EG	2.0	0.70643
EG	2.0	0.68542
EG	2.0	0.69975
EG	2.0	0.73703
EG	2.0	0.74405
EG	2.0	0.68962
EG	2.0	0.69552
EG	2.0	0.64912
EG	2.0	0.62243
EG	2.0	0.64279
EG	2.0	0.65761
EG	2.0	0.7275
EG	2.0	0.74475
EG	2.0	0.7565
EG	2.0	0.68891
EG	2.0	0.71187
EG	2.0	0.72255
EG	2.0	0.72553
EG	2.0	0.63568
EG	2.0	0.63025
EG	2.0	0.6704600000000001
EG	2.0	0.69167
EG	2.0	0.6453899999999999
EG	2.0	0.75468
EG	2.0	0.7088800000000001
EG	2.0	0.71931
EG	2.0	0.69887
EG	2.0	0.67694
EG	2.0	0.6461899999999999
EG	2.0	0.6673100000000001
EG	2.0	0.7269899999999999
EG	2.0	0.8235899999999999
EG	2.0	0.65963
EG	2.0	0.6594300000000001
EG	2.0	0.66846
EG	2.0	0.63888
EG	2.0	0.68079
EG	2.0	0.61545
EG	2.0	0.6965899999999999
EG	2.0	0.59807
EG	2.0	0.56408
EG	2.0	0.56728
EG	2.0	0.5504
EG	2.0	0.54165
EG	2.0	0.54661
EG	2.0	0.58967
EG	2.0	0.5557
EG	2.0	0.57315
EG	2.0	0.59643
EG	2.0	0.57121
EG	2.0	0.59078
EG	2.0	0.5855
EG	2.0	0.61322
EG	2.0	0.58363
EG	2.0	0.6222
EG	2.0	0.58785
EG	2.0	0.58785
EG	2.0	0.59509
EG	2.0	0.58123
EG	2.0	0.6535
EG	2.0	0.57815
EG	2.0	0.56485
EG	2.0	0.54414
EG	2.0	0.59675
EG	2.0	0.57528
EG	2.0	0.56899
EG	2.0	0.52373
EG	2.0	0.5706399999999999
EG	2.0	0.5645100000000001
EG	2.0	0.5231899999999999
EG	2.0	0.61463
EG	2.0	0.60815
EG	2.0	0.52791
EG	2.0	0.58717
EG	2.0	0.59345
EG	2.0	0.58736
EG	2.0	0.6250600000000001
EG	2.0	0.65176
EG	2.0	0.57663
EG	2.0	0.62859
EG	2.0	0.62746
EG	2.0	0.6227600000000001
EG	2.0	0.5481600000000001
EG	2.0	0.56066
EG	2.0	0.63362
EG	2.0	0.6225
EG	2.0	0.53999
EG	2.0	0.6148
EG	2.0	0.61649
EG	2.0	0.59501
EG	2.0	0.58991
EG	2.0	0.60146
EG	2.0	0.55601
EG	2.0	0.56909
EG	2.0	0.5886600000000001
EG	2.0	0.6078100000000001
EG	2.0	0.5201100000000001
EG	2.0	0.5286
EG	2.0	0.52
EG	2.0	0.51084
EG	2.0	0.51154
EG	2.0	0.5535100000000001
EG	2.0	0.48157
EG	2.0	0.5565899999999999
EG	2.0	0.58525
EG	2.0	0.5521699999999999
EG	2.0	0.60465
EG	2.0	0.52782
EG	2.0	0.55675
EG	2.0	0.53498
EG	2.0	0.56343
EG	2.0	0.57406
EG	2.0	0.54194
EG	2.0	0.5142100000000001
EG	2.0	0.47316
EG	2.0	0.54442
EG	2.0	0.48658
EG	2.0	0.49746
EG	2.0	0.4821
EG	2.0	0.53183
EG	2.0	0.53841
EG	2.0	0.50713
EG	2.0	0.52263
EG	2.0	0.50813
EG	2.0	0.52409
EG	2.0	0.51407
EG	2.0	0.54845
EG	2.0	0.57063
EG	2.0	0.52803
EG	2.0	0.573
EG	2.0	0.59077
EG	2.0	0.56796
EG	2.0	0.6017899999999999
EG	2.0	0.55507
EG	2.0	0.59063
EG	2.0	0.60774
EG	2.0	0.5906600000000001
EG	2.0	0.57117
EG	2.0	0.5443600000000001
EG	2.0	0.5805
EG	2.0	0.60733
EG	2.0	0.67447
EG	2.0	0.62952
EG	2.0	0.63817
EG	2.0	0.64373
EG	2.0	0.61252
EG	2.0	0.6099899999999999
EG	2.0	0.58736
EG	2.0	0.66178
EG	2.0	0.63379
EG	2.0	0.67793
EG	2.0	0.66394
EG	2.0	0.66247
EG	2.0	0.64915
EG	2.0	0.69507
EG	2.0	0.67611
EG	2.0	0.68903
EG	2.0	0.64302
EG	2.0	0.64126
EG	2.0	0.6735
EG	2.0	0.6492100000000001
EG	2.0	0.71753
EG	2.0	0.67812
EG	2.0	0.76336
EG	2.0	0.7683399999999999
EG	2.0	0.8584
EG	2.0	0.82815
EG	2.0	0.71399
EG	2.0	0.78114
EG	2.0	0.7612
EG	2.0	0.75046
EG	2.0	0.7710100000000001
EG	2.0	0.66265
EG	2.0	0.70639
EG	2.0	0.6645300000000001
EG	2.0	0.6554300000000001
EG	2.0	0.69468
EG	2.0	0.6415
EG	2.0	0.61795
EG	2.0	0.58226
EG	2.0	0.60025
EG	2.0	0.59875
EG	2.0	0.5717800000000001
EG	2.0	0.60013
EG	2.0	0.57112
EG	2.0	0.60693
EG	2.0	0.61515
EG	2.0	0.6256
EG	2.0	0.61097
EG	2.0	0.62062
EG	2.0	0.5978600000000001
EG	2.0	0.61752
EG	2.0	0.59817
EG	2.0	0.55538
EG	2.0	0.56248
EG	2.0	0.6156699999999999
EG	2.0	0.59631
EG	2.0	0.55669
EG	2.0	0.53537
EG	2.0	0.56005
EG	2.0	0.59537
EG	2.0	0.6467
EG	2.0	0.5718300000000001
EG	2.0	0.58572
EG	2.0	0.58887
EG	2.0	0.55316
EG	2.0	0.53554
EG	2.0	0.5463
EG	2.0	0.54664
EG	2.0	0.57472
EG	2.0	0.60693
EG	2.0	0.63779
EG	2.0	0.63325
EG	2.0	0.6452899999999999
EG	2.0	0.6269600000000001
EG	2.0	0.5905699999999999
EG	2.0	0.64088
EG	2.0	0.5848899999999999
EG	2.0	0.5464899999999999
EG	2.0	0.49996999999999997
EG	2.0	0.58349
EG	2.0	0.57148
EG	2.0	0.57758
EG	2.0	0.55911
EG	2.0	0.52637
EG	2.0	0.54598
EG	2.0	0.5676800000000001
EG	2.0	0.56299
EG	2.0	0.5685899999999999
EG	2.0	0.60924
EG	2.0	0.61134
EG	2.0	0.5547
EG	2.0	0.52982
EG	2.0	0.56696
EG	2.0	0.58523
EG	2.0	0.6026600000000001
EG	2.0	0.58486
EG	2.0	0.588
EG	2.0	0.58599
EG	2.0	0.60488
EG	2.0	0.58722
EG	2.0	0.57726
EG	2.0	0.57852
EG	2.0	0.5784199999999999
EG	2.0	0.64553
EG	2.0	0.58609
EG	2.0	0.5826100000000001
EG	2.0	0.61644
EG	2.0	0.64226
EG	2.0	0.62712
EG	2.0	0.58367
EG	2.0	0.56606
EG	2.0	0.55383
EG	2.0	0.52456
EG	2.0	0.5193300000000001
EG	2.0	0.55092
EG	2.0	0.53342
EG	2.0	0.60655
EG	2.0	0.6126
EG	2.0	0.57217
EG	2.0	0.5968
EG	2.0	0.56076
EG	2.0	0.5929399999999999
EG	2.0	0.5825199999999999
EG	2.0	0.60321
EG	2.0	0.58401
EG	2.0	0.57058
EG	2.0	0.62322
EG	2.0	0.62569
EG	2.0	0.5971
EG	2.0	0.58519
EG	2.0	0.55534
EG	2.0	0.53788
EG	2.0	0.55095
EG	2.0	0.57547
EG	2.0	0.57796
EG	2.0	0.5322899999999999
EG	2.0	0.56498
EG	2.0	0.6175
EG	2.0	0.59538
EG	2.0	0.60417
EG	2.0	0.57543
EG	2.0	0.62202
EG	2.0	0.64351
EG	2.0	0.66843
EG	2.0	0.67115
EG	2.0	0.68334
EG	2.0	0.6358600000000001
EG	2.0	0.63525
EG	2.0	0.6330100000000001
EG	2.0	0.60895
EG	2.0	0.62239
EG	2.0	0.57499
EG	2.0	0.5935199999999999
EG	2.0	0.57519
EG	2.0	0.6439199999999999
EG	2.0	0.61255
EG	2.0	0.59958
EG	2.0	0.65166
EG	2.0	0.6442399999999999
EG	2.0	0.6661199999999999
EG	2.0	0.66552
EG	2.0	0.70317
EG	2.0	0.63438
EG	2.0	0.6651
EG	2.0	0.65017
EG	2.0	0.66057
EG	2.0	0.64999
EG	2.0	0.62545
EG	2.0	0.81613
EG	2.0	0.7156899999999999
EG	2.0	0.6897
EG	2.0	0.7086100000000001
EG	2.0	0.63707
EG	2.0	0.65445
EG	2.0	0.67003
EG	2.0	0.6704
EG	2.0	0.6816
EG	2.0	0.7305
EG	2.0	0.6958
EG	2.0	0.6843600000000001
EG	2.0	0.73845
EG	2.0	0.67819
EG	2.0	0.6825399999999999
EG	2.0	0.6695
EG	2.0	0.6411600000000001
EG	2.0	0.7590399999999999
EG	2.0	0.6690699999999999
EG	2.0	0.67697
EG	2.0	0.6794100000000001
EG	2.0	0.7748
EG	2.0	0.66189
EG	2.0	0.65645
EG	2.0	0.74132
EG	2.0	0.69886
EG	2.0	0.66519
EG	2.0	0.67328
EG	2.0	0.59501
EG	2.0	0.64581
EG	2.0	0.61146
EG	2.0	0.60236
EG	2.0	0.6694100000000001
EG	2.0	0.67452
EG	2.0	0.70908
EG	2.0	0.72088
EG	2.0	0.68733
EG	2.0	0.61236
EG	2.0	0.60109
EG	2.0	0.60818
EG	2.0	0.54671
EG	2.0	0.61444
EG	2.0	0.57721
EG	2.0	0.64036
EG	2.0	0.63698
EG	2.0	0.6338
EG	2.0	0.6401100000000001
EG	2.0	0.6653899999999999
EG	2.0	0.62392
EG	2.0	0.64398
EG	2.0	0.6609
EG	2.0	0.59524
EG	2.0	0.66708
EG	2.0	0.64617
EG	2.0	0.6480199999999999
EG	2.0	0.64635
EG	2.0	0.65984
EG	2.0	0.6874399999999999
EG	2.0	0.68047
EG	2.0	0.63602
EG	2.0	0.67515
EG	2.0	0.6773399999999999
EG	2.0	0.69193
EG	2.0	0.6988800000000001
EG	2.0	0.7023699999999999
EG	2.0	0.7156899999999999
EG	2.0	0.67986
EG	2.0	0.69319
EG	2.0	0.6602
EG	2.0	0.66243
EG	2.0	0.65372
EG	2.0	0.61382
EG	2.0	0.6544
EG	2.0	0.60322
EG	2.0	0.62059
EG	2.0	0.58178
EG	2.0	0.60631
EG	2.0	0.5897899999999999
EG	2.0	0.61658
EG	2.0	0.5220100000000001
EG	2.0	0.6103
EG	2.0	0.61046
EG	2.0	0.58282
EG	2.0	0.64994
EG	2.0	0.60469
EG	2.0	0.63078
EG	2.0	0.67686
EG	2.0	0.64688
EG	2.0	0.6179899999999999
EG	2.0	0.59519
EG	2.0	0.62964
EG	2.0	0.63169
EG	2.0	0.62876
EG	2.0	0.6161
EG	2.0	0.57726
EG	2.0	0.59319
EG	2.0	0.59646
EG	2.0	0.6343
EG	2.0	0.6278100000000001
EG	2.0	0.60654
EG	2.0	0.59542
EG	2.0	0.60482
EG	2.0	0.57448
EG	2.0	0.61117
EG	2.0	0.61906
EG	2.0	0.65186
EG	2.0	0.64759
EG	2.0	0.64885
EG	2.0	0.6262300000000001
EG	2.0	0.63426
EG	2.0	0.57855
EG	2.0	0.61214
EG	2.0	0.60201
EG	2.0	0.59246
EG	2.0	0.60418
EG	2.0	0.55825
EG	2.0	0.5898
EG	2.0	0.5526800000000001
EG	2.0	0.57016
EG	2.0	0.56323
EG	2.0	0.59877
EG	2.0	0.57509
EG	2.0	0.58
EG	2.0	0.5972
EG	2.0	0.49904
EG	2.0	0.51372
EG	2.0	0.5119199999999999
EG	2.0	0.50124
EG	2.0	0.56138
EG	2.0	0.5693
EG	2.0	0.5744199999999999
EG	2.0	0.60134
EG	2.0	0.60541
EG	2.0	0.57829
EG	2.0	0.61085
EG	2.0	0.6269
EG	2.0	0.6169600000000001
EG	2.0	0.59887
EG	2.0	0.57497
EG	2.0	0.55952
EG	2.0	0.58736
EG	2.0	0.52871
EG	2.0	0.55757
EG	2.0	0.58814
EG	2.0	0.63762
EG	2.0	0.57987
EG	2.0	0.58606
EG	2.0	0.55478
EG	2.0	0.59726
EG	2.0	0.64207
EG	2.0	0.59604
EG	2.0	0.639
EG	2.0	0.57214
EG	2.0	0.60326
EG	2.0	0.5987399999999999
EG	2.0	0.6217600000000001
EG	2.0	0.62817
EG	2.0	0.67077
EG	2.0	0.66209
EG	2.0	0.6282300000000001
EG	2.0	0.66192
EG	2.0	0.58041
EG	2.0	0.5869300000000001
EG	2.0	0.63238
EG	2.0	0.63195
EG	2.0	0.64483
EG	2.0	0.70954
EG	2.0	0.74716
EG	2.0	0.74989
EG	2.0	0.67155
EG	2.0	0.6501899999999999
EG	2.0	0.64523
EG	2.0	0.6296
EG	2.0	0.62132
EG	2.0	0.66781
EG	2.0	0.6184
EG	2.0	0.65387
EG	2.0	0.68705
EG	2.0	0.65018
EG	2.0	0.65113
EG	2.0	0.6517
EG	2.0	0.65522
EG	2.0	0.5918899999999999
EG	2.0	0.63777
EG	2.0	0.60931
EG	2.0	0.5233399999999999
EG	2.0	0.59582
EG	2.0	0.57917
EG	2.0	0.5028699999999999
EG	2.0	0.4827
EG	2.0	0.48457
EG	2.0	0.51747
EG	2.0	0.53265
EG	2.0	0.55835
EG	2.0	0.5546800000000001
EG	2.0	0.53868
EG	2.0	0.6014
EG	2.0	0.60368
EG	2.0	0.5977
EG	2.0	0.58746
EG	2.0	0.60372
EG	2.0	0.6268100000000001
EG	2.0	0.64607
EG	2.0	0.64337
EG	2.0	0.63461
EG	2.0	0.61612
EG	2.0	0.60002
EG	2.0	0.63479
EG	2.0	0.6148
EG	2.0	0.60217
EG	2.0	0.63053
EG	2.0	0.59308
EG	2.0	0.57918
EG	2.0	0.51715
EG	2.0	0.50651
EG	2.0	0.54152
EG	2.0	0.51003
EG	2.0	0.5441600000000001
EG	2.0	0.62857
EG	2.0	0.63522
EG	2.0	0.63484
EG	2.0	0.60852
EG	2.0	0.58578
EG	2.0	0.61459
EG	2.0	0.59455
EG	2.0	0.61722
EG	2.0	0.60036
EG	2.0	0.66755
EG	2.0	0.6801699999999999
EG	2.0	0.73828
EG	2.0	0.6231300000000001
EG	2.0	0.64503
EG	2.0	0.68613
EG	2.0	0.68874
EG	2.0	0.8043899999999999
EG	2.0	0.7532399999999999
EG	2.0	0.68698
EG	2.0	0.6918
EG	2.0	0.62154
EG	2.0	0.69594
EG	2.0	0.70581
EG	2.0	0.68248
EG	2.0	0.68
EG	2.0	0.67735
EG	2.0	0.66674
EG	2.0	0.6586
EG	2.0	0.67475
EG	2.0	0.6644100000000001
EG	2.0	0.67957
EG	2.0	0.7358899999999999
EG	2.0	0.68593
EG	2.0	0.7009
EG	2.0	0.6573100000000001
EG	2.0	0.6822600000000001
EG	2.0	0.69633
EG	2.0	0.6763899999999999
EG	2.0	0.72597
EG	2.0	0.6355
EG	2.0	0.66874
EG	2.0	0.66098
EG	2.0	0.65517
EG	2.0	0.66392
EG	2.0	0.6482100000000001
EG	2.0	0.5995699999999999
EG	2.0	0.64466
EG	2.0	0.6542600000000001
EG	2.0	0.63971
EG	2.0	0.63051
EG	2.0	0.63869
EG	2.0	0.5726399999999999
EG	2.0	0.5928899999999999
EG	2.0	0.62387
EG	2.0	0.60292
EG	2.0	0.68562
EG	2.0	0.6671600000000001
EG	2.0	0.7069300000000001
EG	2.0	0.62066
EG	2.0	0.6212
EG	2.0	0.64071
EG	2.0	0.6621199999999999
EG	2.0	0.63648
EG	2.0	0.61632
EG	2.0	0.69247
EG	2.0	0.72619
EG	2.0	0.69026
EG	2.0	0.72417
EG	2.0	0.77696
EG	2.0	0.62447
EG	2.0	0.6582100000000001
EG	2.0	0.74625
EG	2.0	0.65463
EG	2.0	0.7359
EG	2.0	0.74942
EG	2.0	0.75971
EG	2.0	0.75353
EG	2.0	0.7400899999999999
EG	2.0	0.69326
EG	2.0	0.73374
EG	2.0	0.7230300000000001
EG	2.0	0.66867
EG	2.0	0.75568
EG	2.0	0.60993
EG	2.0	0.6544300000000001
EG	2.0	0.64744
EG	2.0	0.7287100000000001
EG	2.0	0.7431
EG	2.0	0.72264
EG	2.0	0.67916
EG	2.0	0.6582899999999999
EG	2.0	0.61843
EG	2.0	0.61421
EG	2.0	0.623
EG	2.0	0.65505
EG	2.0	0.6993699999999999
EG	2.0	0.68991
EG	2.0	0.71515
EG	2.0	0.6260899999999999
EG	2.0	0.67315
EG	2.0	0.70917
EG	2.0	0.7336699999999999
EG	2.0	0.63467
EG	2.0	0.80445
EG	2.0	0.7139
EG	2.0	0.70396
EG	2.0	0.7087399999999999
EG	2.0	0.64082
EG	2.0	0.63016
EG	2.0	0.6513899999999999
EG	2.0	0.6301899999999999
EG	2.0	0.63644
EG	2.0	0.61652
EG	2.0	0.58258
EG	2.0	0.59877
EG	2.0	0.58795
EG	2.0	0.59092
EG	2.0	0.59777
EG	2.0	0.6665
EG	2.0	0.65862
EG	2.0	0.67855
EG	2.0	0.71375
EG	2.0	0.7209399999999999
EG	2.0	0.66089
EG	2.0	0.6733600000000001
EG	2.0	0.67442
EG	2.0	0.67945
EG	2.0	0.68358
EG	2.0	0.6791
EG	2.0	0.68807
EG	2.0	0.71692
EG	2.0	0.71223
EG	2.0	0.6519199999999999
EG	2.0	0.6734600000000001
EG	2.0	0.66294
EG	2.0	0.6816300000000001
EG	2.0	0.67757
EG	2.0	0.6503899999999999
EG	2.0	0.65582
EG	2.0	0.60715
EG	2.0	0.6130800000000001
EG	2.0	0.66662
EG	2.0	0.58948
EG	2.0	0.57977
EG	2.0	0.60635
EG	2.0	0.6412899999999999
EG	2.0	0.63765
EG	2.0	0.57088
EG	2.0	0.60756
EG	2.0	0.57968
EG	2.0	0.5858399999999999
EG	2.0	0.6615
EG	2.0	0.53562
EG	2.0	0.55833
EG	2.0	0.54779
EG	2.0	0.6222300000000001
EG	2.0	0.69824
EG	2.0	0.63073
EG	2.0	0.70711
EG	2.0	0.57285
EG	2.0	0.5614399999999999
EG	2.0	0.57473
EG	2.0	0.67923
EG	2.0	0.57698
EG	2.0	0.69653
EG	2.0	0.64279
EG	2.0	0.62967
EG	2.0	0.62845
EG	2.0	0.67161
EG	2.0	0.7237600000000001
EG	2.0	0.69707
EG	2.0	0.68503
EG	2.0	0.68045
EG	2.0	0.70731
EG	2.0	0.66768
EG	2.0	0.6239100000000001
EG	2.0	0.72577
EG	2.0	0.68763
EG	2.0	0.6987399999999999
EG	2.0	0.68728
EG	2.0	0.68401
EG	2.0	0.62248
EG	2.0	0.5706
EG	2.0	0.58429
EG	2.0	0.55761
EG	2.0	0.5755399999999999
EG	2.0	0.62236
EG	2.0	0.63508
EG	2.0	0.59572
EG	2.0	0.5764
EG	2.0	0.56421
EG	2.0	0.59919
EG	2.0	0.60017
EG	2.0	0.59815
EG	2.0	0.5894199999999999
EG	2.0	0.5855600000000001
EG	2.0	0.5948399999999999
EG	2.0	0.5536
EG	2.0	0.53997
EG	2.0	0.51566
EG	2.0	0.54588
EG	2.0	0.5142399999999999
EG	2.0	0.53423
EG	2.0	0.6010800000000001
EG	2.0	0.5989
EG	2.0	0.61622
EG	2.0	0.58772
EG	2.0	0.58659
EG	2.0	0.61422
EG	2.0	0.6148100000000001
EG	2.0	0.58306
EG	2.0	0.63894
EG	2.0	0.62767
EG	2.0	0.6496
EG	2.0	0.6107100000000001
EG	2.0	0.6089
EG	2.0	0.53984
EG	2.0	0.5029100000000001
EG	2.0	0.5584
EG	2.0	0.6119399999999999
EG	2.0	0.67561
EG	2.0	0.64933
EG	2.0	0.7099300000000001
EG	2.0	0.71304
EG	2.0	0.55799
EG	2.0	0.68184
EG	2.0	0.6452899999999999
EG	2.0	0.60815
EG	2.0	0.57335
EG	2.0	0.56999
EG	2.0	0.5704899999999999
EG	2.0	0.5927
EG	2.0	0.54989
EG	2.0	0.5747899999999999
EG	2.0	0.55265
EG	2.0	0.5172800000000001
EG	2.0	0.49885
EG	2.0	0.46685
EG	2.0	0.5068699999999999
EG	2.0	0.5049
EG	2.0	0.51517
EG	2.0	0.50871
EG	2.0	0.5133300000000001
EG	2.0	0.55598
EG	2.0	0.5545
EG	2.0	0.5386
EG	2.0	0.52561
EG	2.0	0.5208699999999999
EG	2.0	0.52172
EG	2.0	0.5462199999999999
EG	2.0	0.57377
EG	2.0	0.54691
EG	2.0	0.55157
EG	2.0	0.52264
EG	2.0	0.5052300000000001
EG	2.0	0.5277
EG	2.0	0.50334
EG	2.0	0.49388000000000004
EG	2.0	0.5102899999999999
EG	2.0	0.54451
EG	2.0	0.5153300000000001
EG	2.0	0.57853
EG	2.0	0.5787800000000001
EG	2.0	0.51267
EG	2.0	0.58706
EG	2.0	0.56724
EG	2.0	0.5391100000000001
EG	2.0	0.51595
EG	2.0	0.5828300000000001
EG	2.0	0.54074
EG	2.0	0.5119600000000001
EG	2.0	0.53255
EG	2.0	0.58945
EG	2.0	0.53546
EG	2.0	0.55908
EG	2.0	0.5049399999999999
EG	2.0	0.54264
EG	2.0	0.58909
EG	2.0	0.5069100000000001
EG	2.0	0.52749
EG	2.0	0.55415
EG	2.0	0.5434
EG	2.0	0.5938
EG	2.0	0.56124
EG	2.0	0.57207
EG	2.0	0.57724
EG	2.0	0.5373
EG	2.0	0.53964
EG	2.0	0.5566
EG	2.0	0.58439
EG	2.0	0.59717
EG	2.0	0.56315
EG	2.0	0.52961
EG	2.0	0.54382
EG	2.0	0.5332100000000001
EG	2.0	0.54194
EG	2.0	0.51068
EG	2.0	0.5353
EG	2.0	0.54574
EG	2.0	0.49626000000000003
EG	2.0	0.51768
EG	2.0	0.4901
EG	2.0	0.45341000000000004
EG	2.0	0.52504
EG	2.0	0.56313
EG	2.0	0.60552
EG	2.0	0.6021
EG	2.0	0.5877899999999999
EG	2.0	0.58518
EG	2.0	0.52252
EG	2.0	0.62602
EG	2.0	0.65078
EG	2.0	0.67214
EG	2.0	0.6974899999999999
EG	2.0	0.60223
EG	2.0	0.55027
EG	2.0	0.53123
EG	2.0	0.5167
EG	2.0	0.48427
EG	2.0	0.51221
EG	2.0	0.51747
EG	2.0	0.51546
EG	2.0	0.4816
EG	2.0	0.53969
EG	2.0	0.5884199999999999
EG	2.0	0.57092
EG	2.0	0.60664
EG	2.0	0.59404
EG	2.0	0.60297
EG	2.0	0.6138899999999999
EG	2.0	0.60272
EG	2.0	0.55867
EG	2.0	0.56467
EG	2.0	0.5190100000000001
EG	2.0	0.5534899999999999
EG	2.0	0.5594399999999999
EG	2.0	0.49888000000000005
EG	2.0	0.50039
EG	2.0	0.54283
EG	2.0	0.53725
EG	2.0	0.5241100000000001
EG	2.0	0.54873
EG	2.0	0.52488
EG	2.0	0.47989
EG	2.0	0.48396000000000006
EG	2.0	0.48348
EG	2.0	0.49318
EG	2.0	0.48527
EG	2.0	0.49645
EG	2.0	0.4591
EG	2.0	0.48723999999999995
EG	2.0	0.44032
EG	2.0	0.49199
EG	2.0	0.4482
EG	2.0	0.50512
EG	2.0	0.48673999999999995
EG	2.0	0.49404
EG	2.0	0.49827
EG	2.0	0.46357
EG	2.0	0.48531
EG	2.0	0.47168000000000004
EG	2.0	0.50812
EG	2.0	0.48618
EG	2.0	0.49087
EG	2.0	0.50257
EG	2.0	0.46247
EG	2.0	0.50142
EG	2.0	0.46583
EG	2.0	0.51678
EG	2.0	0.55592
EG	2.0	0.5546399999999999
EG	2.0	0.59846
EG	2.0	0.5827899999999999
EG	2.0	0.5239
EG	2.0	0.59399
EG	2.0	0.65682
EG	2.0	0.6413300000000001
EG	2.0	0.59897
EG	2.0	0.62952
EG	2.0	0.55318
EG	2.0	0.53765
EG	2.0	0.49976000000000004
EG	2.0	0.50343
EG	2.0	0.52369
EG	2.0	0.57145
EG	2.0	0.57755
EG	2.0	0.55903
EG	2.0	0.57934
EG	2.0	0.5421100000000001
EG	2.0	0.56021
EG	2.0	0.54214
EG	2.0	0.54925
EG	2.0	0.54005
EG	2.0	0.50275
EG	2.0	0.49665
EG	2.0	0.5132899999999999
EG	2.0	0.48531
EG	2.0	0.4627
EG	2.0	0.49577
EG	2.0	0.46708999999999995
EG	2.0	0.45385
EG	2.0	0.48286
EG	2.0	0.46868999999999994
EG	2.0	0.44504
EG	2.0	0.48971000000000003
EG	2.0	0.47365
EG	2.0	0.44254
EG	2.0	0.4562
EG	2.0	0.42963999999999997
EG	2.0	0.41272
EG	2.0	0.42727
EG	2.0	0.45856
EG	2.0	0.43721000000000004
EG	2.0	0.4222
EG	2.0	0.41934
EG	2.0	0.42441999999999996
EG	2.0	0.45016000000000006
EG	2.0	0.41696000000000005
EG	2.0	0.45876999999999996
EG	2.0	0.47263999999999995
EG	2.0	0.49033999999999994
EG	2.0	0.51695
EG	2.0	0.51217
EG	2.0	0.51859
EG	2.0	0.45568000000000003
EG	2.0	0.49291999999999997
EG	2.0	0.5008100000000001
EG	2.0	0.4633
EG	2.0	0.50663
EG	2.0	0.49775
EG	2.0	0.45666
EG	2.0	0.49006000000000005
EG	2.0	0.45811999999999997
EG	2.0	0.52135
EG	2.0	0.48913
EG	2.0	0.5029899999999999
EG	2.0	0.46698
EG	2.0	0.49245
EG	2.0	0.51046
EG	2.0	0.53703
EG	2.0	0.58934
EG	2.0	0.58332
EG	2.0	0.59537
EG	2.0	0.58215
EG	2.0	0.5957100000000001
EG	2.0	0.5624100000000001
EG	2.0	0.55447
EG	2.0	0.55569
EG	2.0	0.5657399999999999
EG	2.0	0.5746600000000001
EG	2.0	0.54773
EG	2.0	0.5879300000000001
EG	2.0	0.55062
EG	2.0	0.58189
EG	2.0	0.5867899999999999
EG	2.0	0.5855199999999999
EG	2.0	0.58041
EG	2.0	0.5651
EG	2.0	0.54693
EG	2.0	0.53784
EG	2.0	0.55202
EG	2.0	0.54215
EG	2.0	0.55018
EG	2.0	0.57902
EG	2.0	0.5423899999999999
EG	2.0	0.56062
EG	2.0	0.57818
EG	2.0	0.53968
EG	2.0	0.55993
EG	2.0	0.53505
EG	2.0	0.55742
EG	2.0	0.54495
EG	2.0	0.5754600000000001
EG	2.0	0.5725399999999999
EG	2.0	0.59132
EG	2.0	0.55757
EG	2.0	0.55976
EG	2.0	0.56582
EG	2.0	0.6172300000000001
EG	2.0	0.60326
EG	2.0	0.57706
EG	2.0	0.58521
EG	2.0	0.60047
EG	2.0	0.63255
EG	2.0	0.61626
EG	2.0	0.65264
EG	2.0	0.63849
EG	2.0	0.62167
EG	2.0	0.6683100000000001
EG	2.0	0.66132
EG	2.0	0.59988
EG	2.0	0.63208
EG	2.0	0.6018
EG	2.0	0.63522
EG	2.0	0.63559
EG	2.0	0.6513100000000001
EG	2.0	0.59075
EG	2.0	0.6099600000000001
EG	2.0	0.60333
EG	2.0	0.5849300000000001
EG	2.0	0.57493
EG	2.0	0.6040300000000001
EG	2.0	0.6077100000000001
EG	2.0	0.59958
EG	2.0	0.59019
EG	2.0	0.61106
EG	2.0	0.58067
EG	2.0	0.57667
EG	2.0	0.54261
EG	2.0	0.5022399999999999
EG	2.0	0.505
EG	2.0	0.46924
EG	2.0	0.44625
EG	2.0	0.468
EG	2.0	0.50618
EG	2.0	0.49061000000000005
EG	2.0	0.49181
EG	2.0	0.5022800000000001
EG	2.0	0.50539
EG	2.0	0.4382
EG	2.0	0.44648999999999994
EG	2.0	0.46997
EG	2.0	0.47123000000000004
EG	2.0	0.51356
EG	2.0	0.50168
EG	2.0	0.44852
EG	2.0	0.42646999999999996
EG	2.0	0.43867
EG	2.0	0.38775
EG	2.0	0.43905
EG	2.0	0.41593
EG	2.0	0.41183000000000003
EG	2.0	0.43536
EG	2.0	0.38761999999999996
EG	2.0	0.37504
EG	2.0	0.37334
EG	2.0	0.42521000000000003
EG	2.0	0.4028
EG	2.0	0.44933
EG	2.0	0.41173000000000004
EG	2.0	0.43446999999999997
EG	2.0	0.41416000000000003
EG	2.0	0.44738999999999995
EG	2.0	0.42366000000000004
EG	2.0	0.44621000000000005
EG	2.0	0.43386
EG	2.0	0.46961
EG	2.0	0.41223000000000004
EG	2.0	0.41335
EG	2.0	0.41718
EG	2.0	0.39446
EG	2.0	0.38914
EG	2.0	0.40726
EG	2.0	0.35193
EG	2.0	0.40259
EG	2.0	0.36043000000000003
EG	2.0	0.40299
EG	2.0	0.38531
EG	2.0	0.33351
EG	2.0	0.3737
EG	2.0	0.33903
EG	2.0	0.38294
EG	2.0	0.33035
EG	2.0	0.33371
EG	2.0	0.37163
EG	2.0	0.44955
EG	2.0	0.42073999999999995
EG	2.0	0.43706000000000006
EG	2.0	0.44138999999999995
EG	2.0	0.40460999999999997
EG	2.0	0.42953
EG	2.0	0.42783000000000004
EG	2.0	0.38027
EG	2.0	0.35861
EG	2.0	0.38184
EG	2.0	0.39571999999999996
EG	2.0	0.35959
EG	2.0	0.38522
EG	2.0	0.38172
EG	2.0	0.35636
EG	2.0	0.40207
EG	2.0	0.35973
EG	2.0	0.37864000000000003
EG	2.0	0.37606999999999996
EG	2.0	0.34561
EG	2.0	0.34469
EG	2.0	0.32911999999999997
EG	2.0	0.36871
EG	2.0	0.38289
EG	2.0	0.40271
EG	2.0	0.40039
EG	2.0	0.42528999999999995
EG	2.0	0.41244
EG	2.0	0.40636
EG	2.0	0.42868
EG	2.0	0.42048
EG	2.0	0.44419
EG	2.0	0.41516000000000003
EG	2.0	0.43456000000000006
EG	2.0	0.43426000000000003
EG	2.0	0.4419
EG	2.0	0.43535
EG	2.0	0.43648000000000003
EG	2.0	0.4247
EG	2.0	0.40518000000000004
EG	2.0	0.40175
EG	2.0	0.425
EG	2.0	0.45177
EG	2.0	0.51632
EG	2.0	0.5001899999999999
EG	2.0	0.52481
EG	2.0	0.50168
EG	2.0	0.53073
EG	2.0	0.48832
EG	2.0	0.51178
EG	2.0	0.53863
EG	2.0	0.5681
EG	2.0	0.5093
EG	2.0	0.49868
EG	2.0	0.58516
EG	2.0	0.6315
EG	2.0	0.6120899999999999
EG	2.0	0.6276
EG	2.0	0.58209
EG	2.0	0.6683600000000001
EG	2.0	0.6524300000000001
EG	2.0	0.56275
EG	2.0	0.60642
EG	2.0	0.6231399999999999
EG	2.0	0.62903
EG	2.0	0.5986100000000001
EG	2.0	0.6735
EG	2.0	0.59053
EG	2.0	0.60469
EG	2.0	0.64218
EG	2.0	0.57902
EG	2.0	0.61087
EG	2.0	0.63853
EG	2.0	0.6149600000000001
EG	2.0	0.65032
EG	2.0	0.6209100000000001
EG	2.0	0.65661
EG	2.0	0.63755
EG	2.0	0.59045
EG	2.0	0.6539699999999999
EG	2.0	0.65205
EG	2.0	0.67307
EG	2.0	0.64283
EG	2.0	0.70377
EG	2.0	0.63558
EG	2.0	0.67487
EG	2.0	0.64044
EG	2.0	0.6877300000000001
EG	2.0	0.65746
EG	2.0	0.7176899999999999
EG	2.0	0.61921
EG	2.0	0.6260399999999999
EG	2.0	0.58728
EG	2.0	0.62263
EG	2.0	0.62389
EG	2.0	0.61765
EG	2.0	0.67132
EG	2.0	0.6373
EG	2.0	0.6310899999999999
EG	2.0	0.60652
EG	2.0	0.59211
EG	2.0	0.59003
EG	2.0	0.60402
EG	2.0	0.61338
EG	2.0	0.60024
EG	2.0	0.5828
EG	2.0	0.61969
EG	2.0	0.6180100000000001
EG	2.0	0.65165
EG	2.0	0.60353
EG	2.0	0.6543399999999999
EG	2.0	0.64349
EG	2.0	0.62284
EG	2.0	0.6239
EG	2.0	0.62585
EG	2.0	0.63952
EG	2.0	0.64283
EG	2.0	0.72147
EG	2.0	0.6806300000000001
EG	2.0	0.61429
EG	2.0	0.62984
EG	2.0	0.60326
EG	2.0	0.5845199999999999
EG	2.0	0.59718
EG	2.0	0.60344
EG	2.0	0.5773199999999999
EG	2.0	0.61448
EG	2.0	0.5966
EG	2.0	0.64248
EG	2.0	0.61706
EG	2.0	0.61055
EG	2.0	0.67932
EG	2.0	0.68555
EG	2.0	0.66297
EG	2.0	0.64588
EG	2.0	0.6308699999999999
EG	2.0	0.6375
EG	2.0	0.68371
EG	2.0	0.64378
EG	2.0	0.6371600000000001
EG	2.0	0.61222
EG	2.0	0.61559
EG	2.0	0.6393300000000001
EG	2.0	0.64425
EG	2.0	0.5975699999999999
EG	2.0	0.57299
EG	2.0	0.57715
EG	2.0	0.53179
EG	2.0	0.5572
EG	2.0	0.5539
EG	2.0	0.53885
EG	2.0	0.56116
EG	2.0	0.54924
EG	2.0	0.53527
EG	2.0	0.57433
EG	2.0	0.5663
EG	2.0	0.55494
EG	2.0	0.5392899999999999
EG	2.0	0.5475800000000001
EG	2.0	0.57918
EG	2.0	0.58078
EG	2.0	0.58563
EG	2.0	0.6667
EG	2.0	0.6735300000000001
EG	2.0	0.70886
EG	2.0	0.70463
EG	2.0	0.6637
EG	2.0	0.62133
EG	2.0	0.6643899999999999
EG	2.0	0.66467
EG	2.0	0.71472
EG	2.0	0.63239
EG	2.0	0.62316
EG	2.0	0.6438699999999999
EG	2.0	0.6029
EG	2.0	0.64565
EG	2.0	0.66686
EG	2.0	0.6442100000000001
EG	2.0	0.65332
EG	2.0	0.65918
EG	2.0	0.68862
EG	2.0	0.71244
EG	2.0	0.71678
EG	2.0	0.72253
EG	2.0	0.66735
EG	2.0	0.6785
EG	2.0	0.6309600000000001
EG	2.0	0.6553399999999999
EG	2.0	0.6672100000000001
EG	2.0	0.62636
EG	2.0	0.6197699999999999
EG	2.0	0.5579
EG	2.0	0.58529
EG	2.0	0.58326
EG	2.0	0.6051
EG	2.0	0.59664
EG	2.0	0.55901
EG	2.0	0.5498
EG	2.0	0.54842
EG	2.0	0.5639
EG	2.0	0.57791
EG	2.0	0.5946199999999999
EG	2.0	0.6206
EG	2.0	0.58845
EG	2.0	0.60337
EG	2.0	0.58492
EG	2.0	0.56023
EG	2.0	0.58405
EG	2.0	0.6103
EG	2.0	0.56843
EG	2.0	0.5000899999999999
EG	2.0	0.49751999999999996
EG	2.0	0.50008
EG	2.0	0.48573999999999995
EG	2.0	0.5024
EG	2.0	0.48331999999999997
EG	2.0	0.51188
EG	2.0	0.5503600000000001
EG	2.0	0.52979
EG	2.0	0.49398000000000003
EG	2.0	0.45558000000000004
EG	2.0	0.45713000000000004
[truncated: 763,692 more rows]
