# Supplementary material for: Effect of malaria parasite shape on its alignment at erythrocyte membrane
Source: eLife. 2021 Jul 21;10:e68818. doi: 10.7554/eLife.68818 (PMC8331178; doi:10.7554/eLife.68818)
Supplement: Figure 3—source data 1. [file elife-68818-fig3-data1.zip › Fig3/README]

1. Apex distances of spherical parasite normalized with parasite diameter are shown for different offrates (koff/kon_long).
 
2. Alignment angles of spherical parasite normalized with pi are shown for different offrates (koff/kon_long).  
