# Supplementary material for: Effect of malaria parasite shape on its alignment at erythrocyte membrane
Source: eLife. 2021 Jul 21;10:e68818. doi: 10.7554/eLife.68818 (PMC8331178; doi:10.7554/eLife.68818)
Supplement: Figure 3—source data 1. [file elife-68818-fig3-data1.zip › Fig3/fig3_a.csv]

shape	koff/kon_long	apex distances (d_apex / D_p)
SP	0.5	0.22003000000000003
SP	0.5	0.21706999999999999
SP	0.5	0.2174
SP	0.5	0.21756
SP	0.5	0.20997
SP	0.5	0.20943
SP	0.5	0.2064
SP	0.5	0.20449
SP	0.5	0.20343
SP	0.5	0.20464000000000002
SP	0.5	0.2047
SP	0.5	0.20359000000000002
SP	0.5	0.20188
SP	0.5	0.19136
SP	0.5	0.19763
SP	0.5	0.19864
SP	0.5	0.19913
SP	0.5	0.19713
SP	0.5	0.19201
SP	0.5	0.19565
SP	0.5	0.19325
SP	0.5	0.19505
SP	0.5	0.19396
SP	0.5	0.19766
SP	0.5	0.19798
SP	0.5	0.19292
SP	0.5	0.19858
SP	0.5	0.19545
SP	0.5	0.1943
SP	0.5	0.19462000000000002
SP	0.5	0.19577
SP	0.5	0.19388
SP	0.5	0.19476
SP	0.5	0.19125999999999999
SP	0.5	0.19187
SP	0.5	0.19229000000000002
SP	0.5	0.19184
SP	0.5	0.19155
SP	0.5	0.18608
SP	0.5	0.18738
SP	0.5	0.18763
SP	0.5	0.18253
SP	0.5	0.18266
SP	0.5	0.18303
SP	0.5	0.18361
SP	0.5	0.18079
SP	0.5	0.18213
SP	0.5	0.17804
SP	0.5	0.17684
SP	0.5	0.17632
SP	0.5	0.17345
SP	0.5	0.17337
SP	0.5	0.17497000000000001
SP	0.5	0.17372
SP	0.5	0.16243
SP	0.5	0.16727
SP	0.5	0.16752
SP	0.5	0.17434000000000002
SP	0.5	0.16387000000000002
SP	0.5	0.16307
SP	0.5	0.1666
SP	0.5	0.16955
SP	0.5	0.16707
SP	0.5	0.16998
SP	0.5	0.16929
SP	0.5	0.16555
SP	0.5	0.16627999999999998
SP	0.5	0.16145
SP	0.5	0.16096
SP	0.5	0.16163
SP	0.5	0.16025999999999999
SP	0.5	0.15725
SP	0.5	0.15307
SP	0.5	0.14912999999999998
SP	0.5	0.14943
SP	0.5	0.15123
SP	0.5	0.15055
SP	0.5	0.14905
SP	0.5	0.15115
SP	0.5	0.15156
SP	0.5	0.15758
SP	0.5	0.15575
SP	0.5	0.15194000000000002
SP	0.5	0.14770999999999998
SP	0.5	0.14504
SP	0.5	0.14361
SP	0.5	0.14428
SP	0.5	0.14209000000000002
SP	0.5	0.14527
SP	0.5	0.14612999999999998
SP	0.5	0.144
SP	0.5	0.14354
SP	0.5	0.14315999999999998
SP	0.5	0.1447
SP	0.5	0.14252
SP	0.5	0.13996
SP	0.5	0.14015999999999998
SP	0.5	0.14096
SP	0.5	0.13999
SP	0.5	0.13683
SP	0.5	0.13399
SP	0.5	0.13152
SP	0.5	0.13172999999999999
SP	0.5	0.12759
SP	0.5	0.12794
SP	0.5	0.1268
SP	0.5	0.12558
SP	0.5	0.13312000000000002
SP	0.5	0.12638
SP	0.5	0.12492
SP	0.5	0.12364000000000001
SP	0.5	0.12244000000000001
SP	0.5	0.12462000000000001
SP	0.5	0.12452
SP	0.5	0.12517
SP	0.5	0.1264
SP	0.5	0.12283
SP	0.5	0.12315
SP	0.5	0.12542999999999999
SP	0.5	0.12334
SP	0.5	0.12483
SP	0.5	0.12255999999999999
SP	0.5	0.12258
SP	0.5	0.1266
SP	0.5	0.12362999999999999
SP	0.5	0.12500999999999998
SP	0.5	0.12629
SP	0.5	0.13080999999999998
SP	0.5	0.12819
SP	0.5	0.12808
SP	0.5	0.12611
SP	0.5	0.1272
SP	0.5	0.12521
SP	0.5	0.12671
SP	0.5	0.1286
SP	0.5	0.12775999999999998
SP	0.5	0.12462000000000001
SP	0.5	0.12716
SP	0.5	0.1287
SP	0.5	0.12646
SP	0.5	0.12473
SP	0.5	0.1244
SP	0.5	0.12115999999999999
SP	0.5	0.12269000000000001
SP	0.5	0.12367
SP	0.5	0.12469000000000001
SP	0.5	0.12864
SP	0.5	0.12452
SP	0.5	0.12624000000000002
SP	0.5	0.12567
SP	0.5	0.13252
SP	0.5	0.13072
SP	0.5	0.12657000000000002
SP	0.5	0.13022999999999998
SP	0.5	0.13180999999999998
SP	0.5	0.12872
SP	0.5	0.12618
SP	0.5	0.13203
SP	0.5	0.13296
SP	0.5	0.13218
SP	0.5	0.1275
SP	0.5	0.12992
SP	0.5	0.12691
SP	0.5	0.1184
SP	0.5	0.12455
SP	0.5	0.12028
SP	0.5	0.12075999999999999
SP	0.5	0.12115
SP	0.5	0.12074000000000001
SP	0.5	0.12084
SP	0.5	0.12337000000000001
SP	0.5	0.12427
SP	0.5	0.12362999999999999
SP	0.5	0.11975999999999999
SP	0.5	0.11567999999999999
SP	0.5	0.11707000000000001
SP	0.5	0.11875999999999999
SP	0.5	0.1224
SP	0.5	0.11902
SP	0.5	0.11559000000000001
SP	0.5	0.11847
SP	0.5	0.11644000000000002
SP	0.5	0.11367999999999999
SP	0.5	0.1135
SP	0.5	0.11571
SP	0.5	0.1156
SP	0.5	0.11270999999999999
SP	0.5	0.11581
SP	0.5	0.11682999999999999
SP	0.5	0.11537
SP	0.5	0.11274
SP	0.5	0.11302999999999999
SP	0.5	0.10221000000000001
SP	0.5	0.10792
SP	0.5	0.10382999999999999
SP	0.5	0.1035
SP	0.5	0.10672000000000001
SP	0.5	0.10151
SP	0.5	0.10377
SP	0.5	0.1057
SP	0.5	0.10612
SP	0.5	0.10611
SP	0.5	0.10557000000000001
SP	0.5	0.10529000000000001
SP	0.5	0.1063
SP	0.5	0.10602
SP	0.5	0.10153999999999999
SP	0.5	0.10574000000000001
SP	0.5	0.10787000000000001
SP	0.5	0.10288
SP	0.5	0.10533
SP	0.5	0.10293
SP	0.5	0.10268
SP	0.5	0.11014000000000002
SP	0.5	0.11005999999999999
SP	0.5	0.11185
SP	0.5	0.10317
SP	0.5	0.10522999999999999
SP	0.5	0.106
SP	0.5	0.10737999999999999
SP	0.5	0.10558
SP	0.5	0.10490999999999999
SP	0.5	0.10332000000000001
SP	0.5	0.10522999999999999
SP	0.5	0.10339000000000001
SP	0.5	0.10415
SP	0.5	0.10364000000000001
SP	0.5	0.10289000000000001
SP	0.5	0.1053
SP	0.5	0.1055
SP	0.5	0.10714000000000001
SP	0.5	0.10515999999999999
SP	0.5	0.11005
SP	0.5	0.10712
SP	0.5	0.11505
SP	0.5	0.11585
SP	0.5	0.11557
SP	0.5	0.11528
SP	0.5	0.11548
SP	0.5	0.1153
SP	0.5	0.11500999999999999
SP	0.5	0.11317
SP	0.5	0.1093
SP	0.5	0.10735
SP	0.5	0.10708
SP	0.5	0.10479000000000001
SP	0.5	0.10803
SP	0.5	0.10577
SP	0.5	0.1043
SP	0.5	0.10403
SP	0.5	0.10468
SP	0.5	0.10619
SP	0.5	0.10464000000000001
SP	0.5	0.10695999999999999
SP	0.5	0.1041
SP	0.5	0.11067
SP	0.5	0.10701
SP	0.5	0.1087
SP	0.5	0.10587
SP	0.5	0.10708
SP	0.5	0.10704000000000001
SP	0.5	0.10597000000000001
SP	0.5	0.10528
SP	0.5	0.10563
SP	0.5	0.10772999999999999
SP	0.5	0.10299000000000001
SP	0.5	0.10629000000000001
SP	0.5	0.10447999999999999
SP	0.5	0.10730999999999999
SP	0.5	0.10630999999999999
SP	0.5	0.10595999999999998
SP	0.5	0.10513
SP	0.5	0.10479000000000001
SP	0.5	0.10282999999999999
SP	0.5	0.10446
SP	0.5	0.10795999999999999
SP	0.5	0.10497999999999999
SP	0.5	0.10733
SP	0.5	0.10639000000000001
SP	0.5	0.10325999999999999
SP	0.5	0.11522
SP	0.5	0.11640999999999999
SP	0.5	0.11627
SP	0.5	0.11719
SP	0.5	0.11574000000000001
SP	0.5	0.12005
SP	0.5	0.11788
SP	0.5	0.11957999999999999
SP	0.5	0.11844
SP	0.5	0.11843
SP	0.5	0.12162
SP	0.5	0.12193
SP	0.5	0.12038
SP	0.5	0.11862
SP	0.5	0.11549000000000001
SP	0.5	0.11840999999999999
SP	0.5	0.11922
SP	0.5	0.11698
SP	0.5	0.11245
SP	0.5	0.11216
SP	0.5	0.11062000000000001
SP	0.5	0.11291
SP	0.5	0.11014000000000002
SP	0.5	0.11112999999999999
SP	0.5	0.11114
SP	0.5	0.11115
SP	0.5	0.11148
SP	0.5	0.11147
SP	0.5	0.1089
SP	0.5	0.11008
SP	0.5	0.10884
SP	0.5	0.11144000000000001
SP	0.5	0.11385
SP	0.5	0.11239
SP	0.5	0.11163
SP	0.5	0.11114
SP	0.5	0.11216
SP	0.5	0.11268
SP	0.5	0.11060999999999999
SP	0.5	0.11058
SP	0.5	0.11220999999999999
SP	0.5	0.11223
SP	0.5	0.10968
SP	0.5	0.11124
SP	0.5	0.11694
SP	0.5	0.11420999999999999
SP	0.5	0.11628
SP	0.5	0.12012
SP	0.5	0.12208
SP	0.5	0.11832999999999999
SP	0.5	0.11715999999999999
SP	0.5	0.12
SP	0.5	0.11925999999999999
SP	0.5	0.1195
SP	0.5	0.12134
SP	0.5	0.12097999999999999
SP	0.5	0.12380999999999999
SP	0.5	0.12483
SP	0.5	0.11845
SP	0.5	0.1128
SP	0.5	0.10814000000000001
SP	0.5	0.106
SP	0.5	0.10857
SP	0.5	0.10298
SP	0.5	0.10597999999999999
SP	0.5	0.10732
SP	0.5	0.10572999999999999
SP	0.5	0.10733
SP	0.5	0.10916
SP	0.5	0.10755999999999999
SP	0.5	0.105
SP	0.5	0.10840999999999999
SP	0.5	0.10405999999999999
SP	0.5	0.10887000000000001
SP	0.5	0.10830999999999999
SP	0.5	0.1056
SP	0.5	0.10839000000000001
SP	0.5	0.11126
SP	0.5	0.10689000000000001
SP	0.5	0.10742
SP	0.5	0.10377
SP	0.5	0.10263
SP	0.5	0.10368
SP	0.5	0.10128
SP	0.5	0.0987
SP	0.5	0.09484
SP	0.5	0.10151
SP	0.5	0.10073
SP	0.5	0.09606
SP	0.5	0.09682
SP	0.5	0.09767
SP	0.5	0.09961
SP	0.5	0.10272
SP	0.5	0.10555
SP	0.5	0.09971000000000001
SP	0.5	0.1002
SP	0.5	0.10300999999999999
SP	0.5	0.10157999999999999
SP	0.5	0.10084
SP	0.5	0.09996000000000001
SP	0.5	0.10103999999999999
SP	0.5	0.10066
SP	0.5	0.09931
SP	0.5	0.10163
SP	0.5	0.10057
SP	0.5	0.10075
SP	0.5	0.101
SP	0.5	0.10290999999999999
SP	0.5	0.10271
SP	0.5	0.10036
SP	0.5	0.10244
SP	0.5	0.1015
SP	0.5	0.10471
SP	0.5	0.10278
SP	0.5	0.1042
SP	0.5	0.1017
SP	0.5	0.10238
SP	0.5	0.10252
SP	0.5	0.10407000000000001
SP	0.5	0.10082
SP	0.5	0.10228
SP	0.5	0.10055
SP	0.5	0.10459
SP	0.5	0.10106
SP	0.5	0.10307999999999999
SP	0.5	0.10056
SP	0.5	0.09948
SP	0.5	0.1013
SP	0.5	0.10009
SP	0.5	0.104
SP	0.5	0.10422999999999999
SP	0.5	0.10177
SP	0.5	0.105
SP	0.5	0.10252
SP	0.5	0.10293
SP	0.5	0.10407999999999999
SP	0.5	0.10342
SP	0.5	0.1015
SP	0.5	0.09926
SP	0.5	0.10413
SP	0.5	0.10038
SP	0.5	0.10570999999999998
SP	0.5	0.10282000000000001
SP	0.5	0.10067999999999999
SP	0.5	0.10629000000000001
SP	0.5	0.108
SP	0.5	0.10255999999999998
SP	0.5	0.10428
SP	0.5	0.10555999999999999
SP	0.5	0.10504000000000001
SP	0.5	0.10427
SP	0.5	0.09963999999999999
SP	0.5	0.09846
SP	0.5	0.09627000000000001
SP	0.5	0.09675
SP	0.5	0.0977
SP	0.5	0.10049
SP	0.5	0.1022
SP	0.5	0.10048
SP	0.5	0.09552000000000001
SP	0.5	0.10174
SP	0.5	0.0981
SP	0.5	0.10123
SP	0.5	0.09883
SP	0.5	0.10117999999999999
SP	0.5	0.10207999999999999
SP	0.5	0.1002
SP	0.5	0.10347
SP	0.5	0.10328
SP	0.5	0.1006
SP	0.5	0.10084
SP	0.5	0.10162
SP	0.5	0.09895
SP	0.5	0.09767
SP	0.5	0.10089
SP	0.5	0.10236
SP	0.5	0.10455999999999999
SP	0.5	0.10752
SP	0.5	0.10122
SP	0.5	0.105
SP	0.5	0.10121000000000001
SP	0.5	0.10082
SP	0.5	0.10252
SP	0.5	0.10467
SP	0.5	0.10436
SP	0.5	0.10444
SP	0.5	0.10151
SP	0.5	0.10126
SP	0.5	0.10273
SP	0.5	0.10505999999999999
SP	0.5	0.10349000000000001
SP	0.5	0.10056
SP	0.5	0.10137
SP	0.5	0.10094
SP	0.5	0.10127
SP	0.5	0.10275
SP	0.5	0.09934
SP	0.5	0.10102
SP	0.5	0.10199
SP	0.5	0.10252
SP	0.5	0.10039
SP	0.5	0.10199
SP	0.5	0.10046000000000001
SP	0.5	0.10102
SP	0.5	0.09928
SP	0.5	0.10372999999999999
SP	0.5	0.10079
SP	0.5	0.09982
SP	0.5	0.10017999999999999
SP	0.5	0.1024
SP	0.5	0.10239
SP	0.5	0.10287
SP	0.5	0.09973
SP	0.5	0.1006
SP	0.5	0.10314000000000001
SP	0.5	0.10052
SP	0.5	0.10222
SP	0.5	0.10069
SP	0.5	0.1008
SP	0.5	0.10273
SP	0.5	0.09916
SP	0.5	0.10182000000000001
SP	0.5	0.10123
SP	0.5	0.10231
SP	0.5	0.10097
SP	0.5	0.09867999999999999
SP	0.5	0.1013
SP	0.5	0.10157000000000001
SP	0.5	0.10073
SP	0.5	0.09961
SP	0.5	0.10195
SP	0.5	0.10072
SP	0.5	0.09838999999999999
SP	0.5	0.09983
SP	0.5	0.10189
SP	0.5	0.10290999999999999
SP	0.5	0.10238
SP	0.5	0.10737000000000001
SP	0.5	0.10980999999999999
SP	0.5	0.10890999999999999
SP	0.5	0.10712999999999999
SP	0.5	0.10860999999999998
SP	0.5	0.10082
SP	0.5	0.09771
SP	0.5	0.09812
SP	0.5	0.09865
SP	0.5	0.09745
SP	0.5	0.0974
SP	0.5	0.09916
SP	0.5	0.09788
SP	0.5	0.09689
SP	0.5	0.10362
SP	0.5	0.10199
SP	0.5	0.10211
SP	0.5	0.09877999999999999
SP	0.5	0.10128999999999999
SP	0.5	0.10167999999999999
SP	0.5	0.10012
SP	0.5	0.09951
SP	0.5	0.10213
SP	0.5	0.10332000000000001
SP	0.5	0.0997
SP	0.5	0.10114
SP	0.5	0.09936
SP	0.5	0.09899
SP	0.5	0.10151
SP	0.5	0.10041
SP	0.5	0.1007
SP	0.5	0.09919
SP	0.5	0.10338
SP	0.5	0.10397
SP	0.5	0.10724000000000002
SP	0.5	0.10382000000000001
SP	0.5	0.10228999999999999
SP	0.5	0.09969
SP	0.5	0.09891
SP	0.5	0.09675
SP	0.5	0.09684
SP	0.5	0.09849
SP	0.5	0.09792999999999999
SP	0.5	0.09992000000000001
SP	0.5	0.09817999999999999
SP	0.5	0.09795
SP	0.5	0.09684
SP	0.5	0.09774
SP	0.5	0.09351
SP	0.5	0.09748
SP	0.5	0.09537999999999999
SP	0.5	0.09847
SP	0.5	0.09742999999999999
SP	0.5	0.09783
SP	0.5	0.0973
SP	0.5	0.09687
SP	0.5	0.09706000000000001
SP	0.5	0.09787
SP	0.5	0.09746
SP	0.5	0.09815
SP	0.5	0.10087
SP	0.5	0.10001
SP	0.5	0.09963
SP	0.5	0.09569
SP	0.5	0.09935
SP	0.5	0.0993
SP	0.5	0.09773
SP	0.5	0.09795
SP	0.5	0.09679
SP	0.5	0.09762
SP	0.5	0.09651
SP	0.5	0.1023
SP	0.5	0.09815
SP	0.5	0.0973
SP	0.5	0.09754
SP	0.5	0.0993
SP	0.5	0.09714
SP	0.5	0.09611
SP	0.5	0.09737
SP	0.5	0.1029
SP	0.5	0.10263
SP	0.5	0.10074
SP	0.5	0.10021000000000001
SP	0.5	0.10275999999999999
SP	0.5	0.10081
SP	0.5	0.10131
SP	0.5	0.09917000000000001
SP	0.5	0.09412000000000001
SP	0.5	0.10105
SP	0.5	0.10248
SP	0.5	0.10242000000000001
SP	0.5	0.10199
SP	0.5	0.10161
SP	0.5	0.10123
SP	0.5	0.0994
SP	0.5	0.09988999999999999
SP	0.5	0.10265
SP	0.5	0.1024
SP	0.5	0.09867000000000001
SP	0.5	0.10057999999999999
SP	0.5	0.10172
SP	0.5	0.10144
SP	0.5	0.10307999999999999
SP	0.5	0.10195
SP	0.5	0.10447000000000001
SP	0.5	0.10234
SP	0.5	0.10343
SP	0.5	0.10365999999999999
SP	0.5	0.10275
SP	0.5	0.09714
SP	0.5	0.09788999999999999
SP	0.5	0.09775
SP	0.5	0.098
SP	0.5	0.09784
SP	0.5	0.09716
SP	0.5	0.09723
SP	0.5	0.09844
SP	0.5	0.10328
SP	0.5	0.10487
SP	0.5	0.10066
SP	0.5	0.10317
SP	0.5	0.10243
SP	0.5	0.10297
SP	0.5	0.10513
SP	0.5	0.1007
SP	0.5	0.10439000000000001
SP	0.5	0.10185
SP	0.5	0.10245
SP	0.5	0.10206
SP	0.5	0.10122
SP	0.5	0.10403
SP	0.5	0.10305
SP	0.5	0.10260999999999999
SP	0.5	0.10552
SP	0.5	0.10447000000000001
SP	0.5	0.10561
SP	0.5	0.10432000000000001
SP	0.5	0.10297
SP	0.5	0.10469
SP	0.5	0.10518
SP	0.5	0.10575
SP	0.5	0.10232000000000001
SP	0.5	0.10188
SP	0.5	0.10507999999999999
SP	0.5	0.10192000000000001
SP	0.5	0.09745
SP	0.5	0.10069
SP	0.5	0.09888999999999999
SP	0.5	0.09871
SP	0.5	0.0989
SP	0.5	0.09935
SP	0.5	0.09934
SP	0.5	0.10124
SP	0.5	0.09962
SP	0.5	0.10013999999999999
SP	0.5	0.09963999999999999
SP	0.5	0.09852999999999999
SP	0.5	0.1002
SP	0.5	0.10082
SP	0.5	0.09941
SP	0.5	0.10101
SP	0.5	0.09825
SP	0.5	0.09907
SP	0.5	0.09913
SP	0.5	0.09982
SP	0.5	0.09992000000000001
SP	0.5	0.0986
SP	0.5	0.09851
SP	0.5	0.09738
SP	0.5	0.09791
SP	0.5	0.10021000000000001
SP	0.5	0.09978
SP	0.5	0.10024
SP	0.5	0.09941
SP	0.5	0.10440999999999999
SP	0.5	0.10151
SP	0.5	0.10490999999999999
SP	0.5	0.09886
SP	0.5	0.09987
SP	0.5	0.10057
SP	0.5	0.09896
SP	0.5	0.09973
SP	0.5	0.09956
SP	0.5	0.09954
SP	0.5	0.09742
SP	0.5	0.09959
SP	0.5	0.10088
SP	0.5	0.09468
SP	0.5	0.09568
SP	0.5	0.0864
SP	0.5	0.08691
SP	0.5	0.08778999999999999
SP	0.5	0.08656
SP	0.5	0.0868
SP	0.5	0.08824
SP	0.5	0.08963
SP	0.5	0.0873
SP	0.5	0.08857000000000001
SP	0.5	0.08578
SP	0.5	0.084
SP	0.5	0.08607000000000001
SP	0.5	0.08682999999999999
SP	0.5	0.08603999999999999
SP	0.5	0.08497
SP	0.5	0.08677
SP	0.5	0.08796
SP	0.5	0.08699
SP	0.5	0.08716
SP	0.5	0.08306000000000001
SP	0.5	0.08367999999999999
SP	0.5	0.08242000000000001
SP	0.5	0.08381
SP	0.5	0.08523
SP	0.5	0.08678999999999999
SP	0.5	0.08499
SP	0.5	0.085
SP	0.5	0.08553999999999999
SP	0.5	0.08413999999999999
SP	0.5	0.08355
SP	0.5	0.08408
SP	0.5	0.08509
SP	0.5	0.08706
SP	0.5	0.08799
SP	0.5	0.08712
SP	0.5	0.08642999999999999
SP	0.5	0.0911
SP	0.5	0.09137
SP	0.5	0.08788
SP	0.5	0.09287999999999999
SP	0.5	0.09081
SP	0.5	0.09336
SP	0.5	0.09739
SP	0.5	0.09432
SP	0.5	0.09158
SP	0.5	0.09328
SP	0.5	0.09456
SP	0.5	0.09498999999999999
SP	0.5	0.09529
SP	0.5	0.09602999999999999
SP	0.5	0.0954
SP	0.5	0.09312000000000001
SP	0.5	0.08995
SP	0.5	0.09444
SP	0.5	0.08993999999999999
SP	0.5	0.08964
SP	0.5	0.08731
SP	0.5	0.08528999999999999
SP	0.5	0.08827
SP	0.5	0.09218
SP	0.5	0.08715
SP	0.5	0.08696
SP	0.5	0.08847000000000001
SP	0.5	0.09001
SP	0.5	0.09043
SP	0.5	0.08974
SP	0.5	0.08945
SP	0.5	0.09105
SP	0.5	0.09155
SP	0.5	0.09212999999999999
SP	0.5	0.0943
SP	0.5	0.09349
SP	0.5	0.09306
SP	0.5	0.08891
SP	0.5	0.09382
SP	0.5	0.09498999999999999
SP	0.5	0.09327
SP	0.5	0.09144
SP	0.5	0.09205
SP	0.5	0.0947
SP	0.5	0.09287000000000001
SP	0.5	0.09169
SP	0.5	0.09454
SP	0.5	0.09675
SP	0.5	0.10248
SP	0.5	0.10064
SP	0.5	0.10344
SP	0.5	0.10005
SP	0.5	0.09742
SP	0.5	0.10147
SP	0.5	0.10127
SP	0.5	0.10072
SP	0.5	0.10042999999999999
SP	0.5	0.1017
SP	0.5	0.09941
SP	0.5	0.0989
SP	0.5	0.10036
SP	0.5	0.10499000000000001
SP	0.5	0.10336
SP	0.5	0.09991
SP	0.5	0.09437000000000001
SP	0.5	0.09391000000000001
SP	0.5	0.09112
SP	0.5	0.09147999999999999
SP	0.5	0.0938
SP	0.5	0.09072999999999999
SP	0.5	0.0946
SP	0.5	0.08934
SP	0.5	0.08981
SP	0.5	0.09609
SP	0.5	0.09693
SP	0.5	0.09841
SP	0.5	0.09062
SP	0.5	0.09226000000000001
SP	0.5	0.0926
SP	0.5	0.09191
SP	0.5	0.09282
SP	0.5	0.09137999999999999
SP	0.5	0.08772
SP	0.5	0.09128
SP	0.5	0.08997000000000001
SP	0.5	0.09205
SP	0.5	0.09158999999999999
SP	0.5	0.0915
SP	0.5	0.08777
SP	0.5	0.0895
SP	0.5	0.0876
SP	0.5	0.09007000000000001
SP	0.5	0.08871
SP	0.5	0.08816
SP	0.5	0.09266
SP	0.5	0.08954
SP	0.5	0.09335
SP	0.5	0.095
SP	0.5	0.09153
SP	0.5	0.09253
SP	0.5	0.08887
SP	0.5	0.09166
SP	0.5	0.09107
SP	0.5	0.09003
SP	0.5	0.09187000000000001
SP	0.5	0.08927
SP	0.5	0.09042
SP	0.5	0.09037
SP	0.5	0.09324
SP	0.5	0.08893999999999999
SP	0.5	0.09237000000000001
SP	0.5	0.09468
SP	0.5	0.09045
SP	0.5	0.08877
SP	0.5	0.08879
SP	0.5	0.0887
SP	0.5	0.08911000000000001
SP	0.5	0.08404
SP	0.5	0.08738
SP	0.5	0.08592999999999999
SP	0.5	0.08795
SP	0.5	0.08865
SP	0.5	0.08903
SP	0.5	0.08849
SP	0.5	0.09007000000000001
SP	0.5	0.09445
SP	0.5	0.09452999999999999
SP	0.5	0.09817000000000001
SP	0.5	0.09542
SP	0.5	0.09408
SP	0.5	0.08846
SP	0.5	0.08887
SP	0.5	0.08465
SP	0.5	0.08599
SP	0.5	0.08934
SP	0.5	0.08707000000000001
SP	0.5	0.08852
SP	0.5	0.08732000000000001
SP	0.5	0.08371
SP	0.5	0.08648
SP	0.5	0.08681
SP	0.5	0.08077999999999999
SP	0.5	0.08601
SP	0.5	0.08585
SP	0.5	0.08553999999999999
SP	0.5	0.08535
SP	0.5	0.08235
SP	0.5	0.08626
SP	0.5	0.08632000000000001
SP	0.5	0.0896
SP	0.5	0.08961000000000001
SP	0.5	0.08438
SP	0.5	0.08356
SP	0.5	0.08064
SP	0.5	0.08032
SP	0.5	0.08344
SP	0.5	0.08184
SP	0.5	0.08362
SP	0.5	0.08488
SP	0.5	0.08265
SP	0.5	0.08304
SP	0.5	0.08446000000000001
SP	0.5	0.08012000000000001
SP	0.5	0.07898
SP	0.5	0.08082
SP	0.5	0.07983
SP	0.5	0.08025
SP	0.5	0.07922
SP	0.5	0.08152000000000001
SP	0.5	0.07918
SP	0.5	0.08204
SP	0.5	0.08334
SP	0.5	0.08075
SP	0.5	0.08175
SP	0.5	0.08432
SP	0.5	0.08036
SP	0.5	0.07747000000000001
SP	0.5	0.07608999999999999
SP	0.5	0.07259
SP	0.5	0.07357999999999999
SP	0.5	0.07614
SP	0.5	0.0737
SP	0.5	0.07361000000000001
SP	0.5	0.07694
SP	0.5	0.07555
SP	0.5	0.08027999999999999
SP	0.5	0.07962999999999999
SP	0.5	0.08195
SP	0.5	0.07894
SP	0.5	0.08177999999999999
SP	0.5	0.08281000000000001
SP	0.5	0.08177000000000001
SP	0.5	0.07865
SP	0.5	0.08774
SP	0.5	0.0892
SP	0.5	0.08563
SP	0.5	0.08441
SP	0.5	0.08217
SP	0.5	0.08295
SP	0.5	0.0804
SP	0.5	0.08291
SP	0.5	0.08157
SP	0.5	0.08165
SP	0.5	0.07937000000000001
SP	0.5	0.08002999999999999
SP	0.5	0.08017
SP	0.5	0.08119
SP	0.5	0.08096
SP	0.5	0.08249
SP	0.5	0.08134
SP	0.5	0.07987000000000001
SP	0.5	0.07915
SP	0.5	0.08036
SP	0.5	0.08097
SP	0.5	0.07818
SP	0.5	0.07892
SP	0.5	0.08081
SP	0.5	0.07756
SP	0.5	0.0815
SP	0.5	0.07894
SP	0.5	0.0818
SP	0.5	0.08018
SP	0.5	0.0808
SP	0.5	0.0823
SP	0.5	0.08069
SP	0.5	0.08232
SP	0.5	0.08112
SP	0.5	0.07994
SP	0.5	0.08274
SP	0.5	0.07964
SP	0.5	0.08207
SP	0.5	0.08499
SP	0.5	0.08466
SP	0.5	0.08663
SP	0.5	0.08927
SP	0.5	0.08742
SP	0.5	0.08669
SP	0.5	0.08951
SP	0.5	0.08822
SP	0.5	0.08963
SP	0.5	0.08675
SP	0.5	0.08219
SP	0.5	0.08591
SP	0.5	0.08354
SP	0.5	0.07842
SP	0.5	0.08451
SP	0.5	0.08206000000000001
SP	0.5	0.08175
SP	0.5	0.08063
SP	0.5	0.08267999999999999
SP	0.5	0.08304
SP	0.5	0.08296
SP	0.5	0.08607000000000001
SP	0.5	0.08272
SP	0.5	0.08789
SP	0.5	0.08327000000000001
SP	0.5	0.0823
SP	0.5	0.08177999999999999
SP	0.5	0.08375
SP	0.5	0.08221
SP	0.5	0.0816
SP	0.5	0.08144
SP	0.5	0.07981
SP	0.5	0.08202999999999999
SP	0.5	0.08223
SP	0.5	0.07989
SP	0.5	0.08188
SP	0.5	0.08091
SP	0.5	0.08198
SP	0.5	0.08042
SP	0.5	0.07923
SP	0.5	0.07977000000000001
SP	0.5	0.08111
SP	0.5	0.08325
SP	0.5	0.0803
SP	0.5	0.08444
SP	0.5	0.07107999999999999
SP	0.5	0.0727
SP	0.5	0.07314
SP	0.5	0.07769
SP	0.5	0.07425
SP	0.5	0.07489
SP	0.5	0.07229
SP	0.5	0.07384
SP	0.5	0.07424
SP	0.5	0.07413
SP	0.5	0.07352
SP	0.5	0.07472999999999999
SP	0.5	0.07576000000000001
SP	0.5	0.07491
SP	0.5	0.07402
SP	0.5	0.08129
SP	0.5	0.08515
SP	0.5	0.08517999999999999
SP	0.5	0.08223
SP	0.5	0.08004
SP	0.5	0.08052000000000001
SP	0.5	0.08177000000000001
SP	0.5	0.08106000000000001
SP	0.5	0.08045
SP	0.5	0.08551
SP	0.5	0.0861
SP	0.5	0.08371
SP	0.5	0.07743
SP	0.5	0.08008
SP	0.5	0.08196
SP	0.5	0.08027000000000001
SP	0.5	0.07899
SP	0.5	0.08101
SP	0.5	0.08073999999999999
SP	0.5	0.0805
SP	0.5	0.08102999999999999
SP	0.5	0.08235
SP	0.5	0.07934
SP	0.5	0.0785
SP	0.5	0.08004
SP	0.5	0.07912000000000001
SP	0.5	0.08087000000000001
SP	0.5	0.08047
SP	0.5	0.08185
SP	0.5	0.07987000000000001
SP	0.5	0.07992
SP	0.5	0.07873
SP	0.5	0.08065
SP	0.5	0.082
SP	0.5	0.08008
SP	0.5	0.07929
SP	0.5	0.08173
SP	0.5	0.07951
SP	0.5	0.08467000000000001
SP	0.5	0.08333
SP	0.5	0.0805
SP	0.5	0.0831
SP	0.5	0.08004
SP	0.5	0.07931
SP	0.5	0.0794
SP	0.5	0.08186
SP	0.5	0.08122
SP	0.5	0.0815
SP	0.5	0.08014
SP	0.5	0.08012999999999999
SP	0.5	0.08199
SP	0.5	0.08273
SP	0.5	0.07758999999999999
SP	0.5	0.07891000000000001
SP	0.5	0.07961
SP	0.5	0.07641
SP	0.5	0.08357
SP	0.5	0.08138
SP	0.5	0.08487
SP	0.5	0.08031
SP	0.5	0.08091
SP	0.5	0.08592000000000001
SP	0.5	0.08384
SP	0.5	0.0878
SP	0.5	0.09
SP	0.5	0.08937
SP	0.5	0.08771
SP	0.5	0.08632999999999999
SP	0.5	0.08744
SP	0.5	0.08528
SP	0.5	0.08369
SP	0.5	0.0825
SP	0.5	0.08545
SP	0.5	0.08159
SP	0.5	0.0811
SP	0.5	0.08102999999999999
SP	0.5	0.08027000000000001
SP	0.5	0.08399
SP	0.5	0.08036
SP	0.5	0.08504
SP	0.5	0.08481
SP	0.5	0.08459
SP	0.5	0.08309
SP	0.5	0.07014
SP	0.5	0.07218
SP	0.5	0.07791000000000001
SP	0.5	0.07754
SP	0.5	0.07803
SP	0.5	0.08165
SP	0.5	0.08399
SP	0.5	0.08159
SP	0.5	0.07917
SP	0.5	0.0847
SP	0.5	0.07948
SP	0.5	0.07814
SP	0.5	0.08291
SP	0.5	0.08169
SP	0.5	0.08096
SP	0.5	0.07849
SP	0.5	0.07861
SP	0.5	0.07564
SP	0.5	0.07892
SP	0.5	0.079
SP	0.5	0.0767
SP	0.5	0.08068
SP	0.5	0.07775
SP	0.5	0.07655
SP	0.5	0.08079
SP	0.5	0.07977000000000001
SP	0.5	0.07705
SP	0.5	0.07578
SP	0.5	0.07633999999999999
SP	0.5	0.07593
SP	0.5	0.07932
SP	0.5	0.07831
SP	0.5	0.07807
SP	0.5	0.07728
SP	0.5	0.07851
SP	0.5	0.07593
SP	0.5	0.07558
SP	0.5	0.07504
SP	0.5	0.07629
SP	0.5	0.07893
SP	0.5	0.07777
SP	0.5	0.07861
SP	0.5	0.08177999999999999
SP	0.5	0.0819
SP	0.5	0.08071
SP	0.5	0.08007
SP	0.5	0.07991000000000001
SP	0.5	0.07293999999999999
SP	0.5	0.0732
SP	0.5	0.06985
SP	0.5	0.07134
SP	0.5	0.07375
SP	0.5	0.06368
SP	0.5	0.05975
SP	0.5	0.06047
SP	0.5	0.06282
SP	0.5	0.06375
SP	0.5	0.062020000000000006
SP	0.5	0.0624
SP	0.5	0.06404
SP	0.5	0.06092
SP	0.5	0.06564
SP	0.5	0.06901
SP	0.5	0.06397
SP	0.5	0.06043
SP	0.5	0.0642
SP	0.5	0.062
SP	0.5	0.06139
SP	0.5	0.06115
SP	0.5	0.06327
SP	0.5	0.06321
SP	0.5	0.06361
SP	0.5	0.0618
SP	0.5	0.06373999999999999
SP	0.5	0.06171
SP	0.5	0.06427000000000001
SP	0.5	0.0623
SP	0.5	0.06367
SP	0.5	0.061020000000000005
SP	0.5	0.05965
SP	0.5	0.059860000000000003
SP	0.5	0.061829999999999996
SP	0.5	0.06692999999999999
SP	0.5	0.06774
SP	0.5	0.06786
SP	0.5	0.06777000000000001
SP	0.5	0.06875
SP	0.5	0.07069
SP	0.5	0.06996000000000001
SP	0.5	0.06804
SP	0.5	0.06782
SP	0.5	0.06922
SP	0.5	0.06992000000000001
SP	0.5	0.07027
SP	0.5	0.07178
SP	0.5	0.07275
SP	0.5	0.07388
SP	0.5	0.07492
SP	0.5	0.0748
SP	0.5	0.07447000000000001
SP	0.5	0.07331
SP	0.5	0.07293
SP	0.5	0.07428
SP	0.5	0.07176
SP	0.5	0.07276
SP	0.5	0.07364
SP	0.5	0.07499
SP	0.5	0.07097
SP	0.5	0.07325
SP	0.5	0.07286000000000001
SP	0.5	0.07335
SP	0.5	0.07322999999999999
SP	0.5	0.06844
SP	0.5	0.06796
SP	0.5	0.07024
SP	0.5	0.07123
SP	0.5	0.07001
SP	0.5	0.06808
SP	0.5	0.07053999999999999
SP	0.5	0.07103999999999999
SP	0.5	0.06988
SP	0.5	0.0705
SP	0.5	0.06855
SP	0.5	0.07032000000000001
SP	0.5	0.07031
SP	0.5	0.0697
SP	0.5	0.06926
SP	0.5	0.06711
SP	0.5	0.06988
SP	0.5	0.07386000000000001
SP	0.5	0.07776
SP	0.5	0.07877
SP	0.5	0.08014
SP	0.5	0.07855
SP	0.5	0.07708
SP	0.5	0.07628
SP	0.5	0.07765
SP	0.5	0.06991
SP	0.5	0.07335
SP	0.5	0.07297999999999999
SP	0.5	0.0786
SP	0.5	0.07726
SP	0.5	0.07952000000000001
SP	0.5	0.0752
SP	0.5	0.07403
SP	0.5	0.07307999999999999
SP	0.5	0.08085
SP	0.5	0.08309
SP	0.5	0.07267
SP	0.5	0.07157999999999999
SP	0.5	0.07191
SP	0.5	0.07171
SP	0.5	0.07178999999999999
SP	0.5	0.07234
SP	0.5	0.07103999999999999
SP	0.5	0.07194
SP	0.5	0.07457000000000001
SP	0.5	0.07643
SP	0.5	0.07585
SP	0.5	0.07542
SP	0.5	0.07758999999999999
SP	0.5	0.07132999999999999
SP	0.5	0.07184
SP	0.5	0.07282999999999999
SP	0.5	0.07117000000000001
SP	0.5	0.07203999999999999
SP	0.5	0.07429
SP	0.5	0.07571
SP	0.5	0.0739
SP	0.5	0.07214
SP	0.5	0.0718
SP	0.5	0.07203
SP	0.5	0.07176
SP	0.5	0.07362
SP	0.5	0.07153999999999999
SP	0.5	0.06986
SP	0.5	0.07113
SP	0.5	0.07042000000000001
SP	0.5	0.07384
SP	0.5	0.07405
SP	0.5	0.07647999999999999
SP	0.5	0.07371
SP	0.5	0.07835
SP	0.5	0.07771
SP	0.5	0.07893
SP	0.5	0.07855
SP	0.5	0.07808999999999999
SP	0.5	0.07551000000000001
SP	0.5	0.07651000000000001
SP	0.5	0.07641
SP	0.5	0.0789
SP	0.5	0.08051
SP	0.5	0.07849
SP	0.5	0.08206000000000001
SP	0.5	0.08083
SP	0.5	0.07754
SP	0.5	0.084
SP	0.5	0.07639
SP	0.5	0.07575
SP	0.5	0.08067
SP	0.5	0.07997
SP	0.5	0.07922
SP	0.5	0.08148999999999999
SP	0.5	0.07722000000000001
SP	0.5	0.0793
SP	0.5	0.07559
SP	0.5	0.07354
SP	0.5	0.07052
SP	0.5	0.06773
SP	0.5	0.07325
SP	0.5	0.07216
SP	0.5	0.07246
SP	0.5	0.07324
SP	0.5	0.07332999999999999
SP	0.5	0.07267
SP	0.5	0.07211000000000001
SP	0.5	0.07119
SP	0.5	0.07254
SP	0.5	0.07151
SP	0.5	0.07345
SP	0.5	0.07269
SP	0.5	0.0729
SP	0.5	0.07136
SP	0.5	0.07315
SP	0.5	0.07384
SP	0.5	0.07313
SP	0.5	0.07303
SP	0.5	0.07109
SP	0.5	0.0735
SP	0.5	0.07349
SP	0.5	0.07218
SP	0.5	0.07388
SP	0.5	0.07518
SP	0.5	0.07272
SP	0.5	0.0712
SP	0.5	0.07203
SP	0.5	0.07202
SP	0.5	0.0702
SP	0.5	0.07143
SP	0.5	0.07118
SP	0.5	0.07202
SP	0.5	0.07162
SP	0.5	0.07305
SP	0.5	0.06969
SP	0.5	0.07362
SP	0.5	0.07153999999999999
SP	0.5	0.07382000000000001
SP	0.5	0.07388
SP	0.5	0.07429
SP	0.5	0.07541
SP	0.5	0.07244
SP	0.5	0.07287
SP	0.5	0.07608999999999999
SP	0.5	0.07285
SP	0.5	0.07429
SP	0.5	0.07497999999999999
SP	0.5	0.07269
SP	0.5	0.071
SP	0.5	0.07536
SP	0.5	0.0751
SP	0.5	0.07291
SP	0.5	0.07152
SP	0.5	0.07397000000000001
SP	0.5	0.07303
SP	0.5	0.07522999999999999
SP	0.5	0.07529
SP	0.5	0.07389
SP	0.5	0.0677
SP	0.5	0.07038
SP	0.5	0.07119
SP	0.5	0.07003999999999999
SP	0.5	0.07103999999999999
SP	0.5	0.0705
SP	0.5	0.07007000000000001
SP	0.5	0.07216
SP	0.5	0.07297999999999999
SP	0.5	0.0735
SP	0.5	0.06862
SP	0.5	0.07125
SP	0.5	0.06915
SP	0.5	0.06822
SP	0.5	0.06988
SP	0.5	0.06997
SP	0.5	0.06806
SP	0.5	0.06967000000000001
SP	0.5	0.074
SP	0.5	0.07251
SP	0.5	0.07437
SP	0.5	0.07357999999999999
SP	0.5	0.07758
SP	0.5	0.07542
SP	0.5	0.07631
SP	0.5	0.07694
SP	0.5	0.07795
SP	0.5	0.07096000000000001
SP	0.5	0.07341
SP	0.5	0.07414
SP	0.5	0.07368
SP	0.5	0.07152
SP	0.5	0.07352
SP	0.5	0.07194
SP	0.5	0.07457000000000001
SP	0.5	0.07382000000000001
SP	0.5	0.07425
SP	0.5	0.07483
SP	0.5	0.07374
SP	0.5	0.07306
SP	0.5	0.0735
SP	0.5	0.07354
SP	0.5	0.0743
SP	0.5	0.07267
SP	0.5	0.07289
SP	0.5	0.07827
SP	0.5	0.07798
SP	0.5	0.07456
SP	0.5	0.07412
SP	0.5	0.07415
SP	0.5	0.07425
SP	0.5	0.07514
SP	0.5	0.07534
SP	0.5	0.07752
SP	0.5	0.07351
SP	0.5	0.07307999999999999
SP	0.5	0.07608
SP	0.5	0.0738
SP	0.5	0.07393
SP	0.5	0.07468
SP	0.5	0.07586
SP	0.5	0.07466
SP	0.5	0.07315
SP	0.5	0.073
SP	0.5	0.07281
SP	0.5	0.07438
SP	0.5	0.07549
SP	0.5	0.07251
SP	0.5	0.07386000000000001
SP	0.5	0.07527
SP	0.5	0.0772
SP	0.5	0.07249
SP	0.5	0.07562
SP	0.5	0.07511
SP	0.5	0.07401
SP	0.5	0.07338
SP	0.5	0.07504
SP	0.5	0.07811
SP	0.5	0.07592
SP	0.5	0.07851
SP	0.5	0.07522000000000001
SP	0.5	0.07267
SP	0.5	0.07254
SP	0.5	0.07571
SP	0.5	0.07224
SP	0.5	0.07025
SP	0.5	0.08007
SP	0.5	0.07883
SP	0.5	0.08042
SP	0.5	0.07846
SP	0.5	0.07842
SP	0.5	0.07962000000000001
SP	0.5	0.08185
SP	0.5	0.08221
SP	0.5	0.0827
SP	0.5	0.07605
SP	0.5	0.07544
SP	0.5	0.07035
SP	0.5	0.08204
SP	0.5	0.08537
SP	0.5	0.0797
SP	0.5	0.08166
SP	0.5	0.08068
SP	0.5	0.07965
SP	0.5	0.08388999999999999
SP	0.5	0.08307
SP	0.5	0.07945
SP	0.5	0.08156000000000001
SP	0.5	0.07996
SP	0.5	0.07864
SP	0.5	0.07943
SP	0.5	0.07677
SP	0.5	0.07847
SP	0.5	0.07537
SP	0.5	0.07796
SP	0.5	0.07782
SP	0.5	0.07975
SP	0.5	0.08238999999999999
SP	0.5	0.08132
SP	0.5	0.07984
SP	0.5	0.08067
SP	0.5	0.079
SP	0.5	0.08133
SP	0.5	0.07908
SP	0.5	0.07862000000000001
SP	0.5	0.0783
SP	0.5	0.08329
SP	0.5	0.07567
SP	0.5	0.07683
SP	0.5	0.07542
SP	0.5	0.07814
SP	0.5	0.08167
SP	0.5	0.07643
SP	0.5	0.07586
SP	0.5	0.079
SP	0.5	0.08224
SP	0.5	0.08116
SP	0.5	0.07807
SP	0.5	0.07603
SP	0.5	0.07975
SP	0.5	0.08167
SP	0.5	0.07824
SP	0.5	0.07765
SP	0.5	0.08047
SP	0.5	0.07695
SP	0.5	0.07859
SP	0.5	0.07948999999999999
SP	0.5	0.07986
SP	0.5	0.07227
SP	0.5	0.07427
SP	0.5	0.07192
SP	0.5	0.06406
SP	0.5	0.06348
SP	0.5	0.06617
SP	0.5	0.06676
SP	0.5	0.0667
SP	0.5	0.0624
SP	0.5	0.059770000000000004
SP	0.5	0.06168
SP	0.5	0.06125
SP	0.5	0.061439999999999995
SP	0.5	0.06001
SP	0.5	0.061970000000000004
SP	0.5	0.060410000000000005
SP	0.5	0.0598
SP	0.5	0.059039999999999995
SP	0.5	0.058870000000000006
SP	0.5	0.06047999999999999
SP	0.5	0.05996
SP	0.5	0.0594
SP	0.5	0.0594
SP	0.5	0.061279999999999994
SP	0.5	0.06076
SP	0.5	0.06402999999999999
SP	0.5	0.06269
SP	0.5	0.06344
SP	0.5	0.06242999999999999
SP	0.5	0.06436
SP	0.5	0.06457
SP	0.5	0.06688
SP	0.5	0.06146
SP	0.5	0.06171
SP	0.5	0.06162
SP	0.5	0.05881
SP	0.5	0.05925
SP	0.5	0.061860000000000005
SP	0.5	0.05951
SP	0.5	0.06084
SP	0.5	0.06105
SP	0.5	0.05872
SP	0.5	0.05778
SP	0.5	0.06282
SP	0.5	0.05847
SP	0.5	0.05848
SP	0.5	0.060039999999999996
SP	0.5	0.06239
SP	0.5	0.06287000000000001
SP	0.5	0.06142
SP	0.5	0.061070000000000006
SP	0.5	0.0595
SP	0.5	0.061739999999999996
SP	0.5	0.06065
SP	0.5	0.060520000000000004
SP	0.5	0.06293
SP	0.5	0.05943
SP	0.5	0.06117
SP	0.5	0.06184
SP	0.5	0.06354
SP	0.5	0.061489999999999996
SP	0.5	0.0598
SP	0.5	0.059210000000000006
SP	0.5	0.060739999999999995
SP	0.5	0.061770000000000005
SP	0.5	0.06014
SP	0.5	0.059770000000000004
SP	0.5	0.059320000000000005
SP	0.5	0.05823
SP	0.5	0.0596
SP	0.5	0.05952999999999999
SP	0.5	0.058039999999999994
SP	0.5	0.05965
SP	0.5	0.05952
SP	0.5	0.05946
SP	0.5	0.06104
SP	0.5	0.061720000000000004
SP	0.5	0.06517
SP	0.5	0.0636
SP	0.5	0.06394
SP	0.5	0.06262999999999999
SP	0.5	0.06299
SP	0.5	0.06337999999999999
SP	0.5	0.06448
SP	0.5	0.06265
SP	0.5	0.06737
SP	0.5	0.06283
SP	0.5	0.06617999999999999
SP	0.5	0.06329
SP	0.5	0.06398999999999999
SP	0.5	0.06306
SP	0.5	0.06389
SP	0.5	0.062189999999999995
SP	0.5	0.06273
SP	0.5	0.06305
SP	0.5	0.06304
SP	0.5	0.06434
SP	0.5	0.06712
SP	0.5	0.06373999999999999
SP	0.5	0.06629
SP	0.5	0.06941
SP	0.5	0.06788
SP	0.5	0.06723
SP	0.5	0.06284
SP	0.5	0.06277
SP	0.5	0.06646
SP	0.5	0.06466000000000001
SP	0.5	0.0692
SP	0.5	0.06523
SP	0.5	0.06237
SP	0.5	0.06343
SP	0.5	0.06701
SP	0.5	0.06558
SP	0.5	0.0646
SP	0.5	0.06298
SP	0.5	0.06677999999999999
SP	0.5	0.0654
SP	0.5	0.06655
SP	0.5	0.06511
SP	0.5	0.06368
SP	0.5	0.062329999999999997
SP	0.5	0.06461
SP	0.5	0.06373
SP	0.5	0.0632
SP	0.5	0.0633
SP	0.5	0.06458
SP	0.5	0.06437999999999999
SP	0.5	0.06376
SP	0.5	0.06266000000000001
SP	0.5	0.06377000000000001
SP	0.5	0.06426
SP	0.5	0.06275
SP	0.5	0.06462999999999999
SP	0.5	0.05791
SP	0.5	0.05656
SP	0.5	0.061070000000000006
SP	0.5	0.057510000000000006
SP	0.5	0.06112000000000001
SP	0.5	0.06224
SP	0.5	0.06314
SP	0.5	0.062079999999999996
SP	0.5	0.06773
SP	0.5	0.06711
SP	0.5	0.06646
SP	0.5	0.06587
SP	0.5	0.06598
SP	0.5	0.06537000000000001
SP	0.5	0.06531
SP	0.5	0.062220000000000004
SP	0.5	0.06581000000000001
SP	0.5	0.06321
SP	0.5	0.06377999999999999
SP	0.5	0.06848
SP	0.5	0.054720000000000005
SP	0.5	0.056979999999999996
SP	0.5	0.05857999999999999
SP	0.5	0.05869
SP	0.5	0.06342
SP	0.5	0.06297
SP	0.5	0.06431
SP	0.5	0.06543
SP	0.5	0.06467
SP	0.5	0.065
SP	0.5	0.06323
SP	0.5	0.06427999999999999
SP	0.5	0.06469
SP	0.5	0.06491
SP	0.5	0.0621
SP	0.5	0.06577999999999999
SP	0.5	0.06276
SP	0.5	0.06312000000000001
SP	0.5	0.06162
SP	0.5	0.06357
SP	0.5	0.06416000000000001
SP	0.5	0.06045
SP	0.5	0.0623
SP	0.5	0.06562
SP	0.5	0.06804
SP	0.5	0.055639999999999995
SP	0.5	0.057229999999999996
SP	0.5	0.05971
SP	0.5	0.059489999999999994
SP	0.5	0.05906
SP	0.5	0.06473999999999999
SP	0.5	0.06237
SP	0.5	0.06322
SP	0.5	0.05798
SP	0.5	0.057679999999999995
SP	0.5	0.058170000000000006
SP	0.5	0.05875
SP	0.5	0.06094
SP	0.5	0.0572
SP	0.5	0.05948
SP	0.5	0.059120000000000006
SP	0.5	0.05922
SP	0.5	0.05936
SP	0.5	0.05917000000000001
SP	0.5	0.059629999999999996
SP	0.5	0.0588
SP	0.5	0.061110000000000005
SP	0.5	0.0591
SP	0.5	0.058820000000000004
SP	0.5	0.05914
SP	0.5	0.06343
SP	0.5	0.06473
SP	0.5	0.06125
SP	0.5	0.06261
SP	0.5	0.06269
SP	0.5	0.0627
SP	0.5	0.06329
SP	0.5	0.06179
SP	0.5	0.06395
SP	0.5	0.07134
SP	0.5	0.07207999999999999
SP	0.5	0.07341
SP	0.5	0.0702
SP	0.5	0.068
SP	0.5	0.06719
SP	0.5	0.06905
SP	0.5	0.06964
SP	0.5	0.06863
SP	0.5	0.05869
SP	0.5	0.059570000000000005
SP	0.5	0.05901
SP	0.5	0.05637
SP	0.5	0.06126
SP	0.5	0.06121
SP	0.5	0.05797000000000001
SP	0.5	0.06192
SP	0.5	0.06581000000000001
SP	0.5	0.06441000000000001
SP	0.5	0.06337999999999999
SP	0.5	0.06319
SP	0.5	0.07084
SP	0.5	0.07422000000000001
SP	0.5	0.07315
SP	0.5	0.07152
SP	0.5	0.07484
SP	0.5	0.07203
SP	0.5	0.07666
SP	0.5	0.07718
SP	0.5	0.07608
SP	0.5	0.07595
SP	0.5	0.07497999999999999
SP	0.5	0.07481
SP	0.5	0.06976
SP	0.5	0.07121
SP	0.5	0.07075
SP	0.5	0.06656000000000001
SP	0.5	0.07023
SP	0.5	0.07063
SP	0.5	0.06783
SP	0.5	0.07222
SP	0.5	0.06936
SP	0.5	0.0663
SP	0.5	0.06917000000000001
SP	0.5	0.06808
SP	0.5	0.06822
SP	0.5	0.06964
SP	0.5	0.0676
SP	0.5	0.06771
SP	0.5	0.06804
SP	0.5	0.0694
SP	0.5	0.06788
SP	0.5	0.06946000000000001
SP	0.5	0.06788
SP	0.5	0.06961
SP	0.5	0.06719
SP	0.5	0.07163
SP	0.5	0.06911
SP	0.5	0.07102
SP	0.5	0.07307000000000001
SP	0.5	0.06882
SP	0.5	0.0678
SP	0.5	0.06858
SP	0.5	0.0595
SP	0.5	0.058820000000000004
SP	0.5	0.05855
SP	0.5	0.05995
SP	0.5	0.05702
SP	0.5	0.05811
SP	0.5	0.05877
SP	0.5	0.057629999999999994
SP	0.5	0.05814
SP	0.5	0.05993
SP	0.5	0.060020000000000004
SP	0.5	0.05722000000000001
SP	0.5	0.057089999999999995
SP	0.5	0.058629999999999995
SP	0.5	0.05476
SP	0.5	0.056220000000000006
SP	0.5	0.06009
SP	0.5	0.05703
SP	0.5	0.0592
SP	0.5	0.05735
SP	0.5	0.06101
SP	0.5	0.05769
SP	0.5	0.06195
SP	0.5	0.060779999999999994
SP	0.5	0.060489999999999995
SP	0.5	0.05909
SP	0.5	0.059770000000000004
SP	0.5	0.05764
SP	0.5	0.05899
SP	0.5	0.05842000000000001
SP	0.5	0.059410000000000004
SP	0.5	0.058370000000000005
SP	0.5	0.05755
SP	0.5	0.05852
SP	0.5	0.05926
SP	0.5	0.061
SP	0.5	0.05791
SP	0.5	0.05867000000000001
SP	0.5	0.05965
SP	0.5	0.05995
SP	0.5	0.06114
SP	0.5	0.05998
SP	0.5	0.05902
SP	0.5	0.06238
SP	0.5	0.0603
SP	0.5	0.06221
SP	0.5	0.05782999999999999
SP	0.5	0.06146
SP	0.5	0.05899
SP	0.5	0.06094
SP	0.5	0.06472
SP	0.5	0.061020000000000005
SP	0.5	0.06062000000000001
SP	0.5	0.062029999999999995
SP	0.5	0.06129
SP	0.5	0.05781
SP	0.5	0.05807999999999999
SP	0.5	0.06104
SP	0.5	0.06166
SP	0.5	0.061860000000000005
SP	0.5	0.06271
SP	0.5	0.06489
SP	0.5	0.060779999999999994
SP	0.5	0.05826
SP	0.5	0.05765
SP	0.5	0.06234
SP	0.5	0.06494
SP	0.5	0.06365
SP	0.5	0.06354
SP	0.5	0.06359
SP	0.5	0.06398
SP	0.5	0.0626
SP	0.5	0.06541
SP	0.5	0.06405
SP	0.5	0.06377999999999999
SP	0.5	0.06546
SP	0.5	0.07467
SP	0.5	0.06799
SP	0.5	0.06597
SP	0.5	0.0739
SP	0.5	0.06529
SP	0.5	0.06566
SP	0.5	0.06773
SP	0.5	0.06774
SP	0.5	0.06437999999999999
SP	0.5	0.06906
SP	0.5	0.06969
SP	0.5	0.06926
SP	0.5	0.06849
SP	0.5	0.07241
SP	0.5	0.06853
SP	0.5	0.06917000000000001
SP	0.5	0.06929
SP	0.5	0.06496
SP	0.5	0.07241
SP	0.5	0.07382999999999999
SP	0.5	0.07305
SP	0.5	0.07236000000000001
SP	0.5	0.07354
SP	0.5	0.06969
SP	0.5	0.06766
SP	0.5	0.06913
SP	0.5	0.06783
SP	0.5	0.06877
SP	0.5	0.06981
SP	0.5	0.07019
SP	0.5	0.07041
SP	0.5	0.06853
SP	0.5	0.06516
SP	0.5	0.06784
SP	0.5	0.06742999999999999
SP	0.5	0.06887
SP	0.5	0.06168
SP	0.5	0.06221
SP	0.5	0.0654
SP	0.5	0.06421
SP	0.5	0.0621
SP	0.5	0.06377000000000001
SP	0.5	0.06805
SP	0.5	0.06751
SP	0.5	0.06752999999999999
SP	0.5	0.06878
SP	0.5	0.05917000000000001
SP	0.5	0.059570000000000005
SP	0.5	0.06019
SP	0.5	0.059570000000000005
SP	0.5	0.05761
SP	0.5	0.06242
SP	0.5	0.06483
SP	0.5	0.06554
SP	0.5	0.06646
SP	0.5	0.06414
SP	0.5	0.06448999999999999
SP	0.5	0.06146
SP	0.5	0.06427999999999999
SP	0.5	0.06392
SP	0.5	0.06722
SP	0.5	0.06645
SP	0.5	0.06601
SP	0.5	0.06572
SP	0.5	0.06602999999999999
SP	0.5	0.06511
SP	0.5	0.06387000000000001
SP	0.5	0.06498999999999999
SP	0.5	0.06299
SP	0.5	0.06511
SP	0.5	0.06457
SP	0.5	0.0649
SP	0.5	0.06364
SP	0.5	0.0632
SP	0.5	0.06508
SP	0.5	0.06305
SP	0.5	0.06452000000000001
SP	0.5	0.06711
SP	0.5	0.06389
SP	0.5	0.06416000000000001
SP	0.5	0.06548999999999999
SP	0.5	0.06434
SP	0.5	0.06427000000000001
SP	0.5	0.06505
SP	0.5	0.06407
SP	0.5	0.06137000000000001
SP	0.5	0.0634
SP	0.5	0.06445
SP	0.5	0.06315
SP	0.5	0.06375
SP	0.5	0.06261
SP	0.5	0.0643
SP	0.5	0.0664
SP	0.5	0.06437999999999999
SP	0.5	0.06377999999999999
SP	0.5	0.062329999999999997
SP	0.5	0.06362999999999999
SP	0.5	0.05969
SP	0.5	0.06129
SP	0.5	0.06437999999999999
SP	0.5	0.06192999999999999
SP	0.5	0.06411
SP	0.5	0.0673
SP	0.5	0.06271
SP	0.5	0.0627
SP	0.5	0.06727000000000001
SP	0.5	0.06663
SP	0.5	0.06341000000000001
SP	0.5	0.06621
SP	0.5	0.06466000000000001
SP	0.5	0.06348999999999999
SP	0.5	0.06298
SP	0.5	0.06448999999999999
SP	0.5	0.06337999999999999
SP	0.5	0.06327
SP	0.5	0.06452000000000001
SP	0.5	0.06506
[truncated: 285,737 more rows]
