# Supplementary material for: Effect of malaria parasite shape on its alignment at erythrocyte membrane
Source: eLife. 2021 Jul 21;10:e68818. doi: 10.7554/eLife.68818 (PMC8331178; doi:10.7554/eLife.68818)
Supplement: Figure 3—source data 1. [file elife-68818-fig3-data1.zip › Fig3/fig3_b.csv]

shape	koff/kon_long	alignment angle (theta/pi)
SP	0.5	0.0185
SP	0.5	0.03312
SP	0.5	0.0615
SP	0.5	0.08592999999999999
SP	0.5	0.16855
SP	0.5	0.11283
SP	0.5	0.17779
SP	0.5	0.15532
SP	0.5	0.16652999999999998
SP	0.5	0.10892
SP	0.5	0.15589
SP	0.5	0.11205
SP	0.5	0.19353
SP	0.5	0.25527
SP	0.5	0.23684000000000002
SP	0.5	0.19708
SP	0.5	0.21565
SP	0.5	0.13695
SP	0.5	0.10676
SP	0.5	0.13213
SP	0.5	0.28421
SP	0.5	0.27088
SP	0.5	0.13510999999999998
SP	0.5	0.13016
SP	0.5	0.2372
SP	0.5	0.13838
SP	0.5	0.11166
SP	0.5	0.10959
SP	0.5	0.11057
SP	0.5	0.15832000000000002
SP	0.5	0.13601
SP	0.5	0.13143
SP	0.5	0.15528
SP	0.5	0.12575
SP	0.5	0.14947
SP	0.5	0.15689
SP	0.5	0.12108
SP	0.5	0.19613
SP	0.5	0.23254
SP	0.5	0.1718
SP	0.5	0.26250999999999997
SP	0.5	0.25478
SP	0.5	0.1975
SP	0.5	0.21991
SP	0.5	0.25062
SP	0.5	0.27605
SP	0.5	0.22585999999999998
SP	0.5	0.24164000000000002
SP	0.5	0.23256
SP	0.5	0.23811
SP	0.5	0.29514
SP	0.5	0.22673000000000001
SP	0.5	0.23062
SP	0.5	0.27066999999999997
SP	0.5	0.31124
SP	0.5	0.30219
SP	0.5	0.37068
SP	0.5	0.26802
SP	0.5	0.24456
SP	0.5	0.2353
SP	0.5	0.25501
SP	0.5	0.25673
SP	0.5	0.24977
SP	0.5	0.28643
SP	0.5	0.29663
SP	0.5	0.31595
SP	0.5	0.2329
SP	0.5	0.26052
SP	0.5	0.35627
SP	0.5	0.31184
SP	0.5	0.37665
SP	0.5	0.25506
SP	0.5	0.28268000000000004
SP	0.5	0.31404
SP	0.5	0.30667
SP	0.5	0.34738
SP	0.5	0.37454
SP	0.5	0.2896
SP	0.5	0.30895
SP	0.5	0.32755
SP	0.5	0.33925
SP	0.5	0.30096
SP	0.5	0.3189
SP	0.5	0.34951
SP	0.5	0.26343
SP	0.5	0.29355
SP	0.5	0.31324
SP	0.5	0.35688000000000003
SP	0.5	0.4286
SP	0.5	0.2979
SP	0.5	0.3461
SP	0.5	0.34504
SP	0.5	0.366
SP	0.5	0.29377
SP	0.5	0.32829
SP	0.5	0.40496
SP	0.5	0.31174
SP	0.5	0.34808
SP	0.5	0.32939
SP	0.5	0.32641
SP	0.5	0.37664000000000003
SP	0.5	0.32065
SP	0.5	0.37125
SP	0.5	0.3963
SP	0.5	0.37481
SP	0.5	0.36956
SP	0.5	0.41831
SP	0.5	0.37665
SP	0.5	0.38265
SP	0.5	0.37564000000000003
SP	0.5	0.40318000000000004
SP	0.5	0.43038000000000004
SP	0.5	0.41058
SP	0.5	0.38299
SP	0.5	0.39771999999999996
SP	0.5	0.37805
SP	0.5	0.40934
SP	0.5	0.36084
SP	0.5	0.38044
SP	0.5	0.39087
SP	0.5	0.36771
SP	0.5	0.39116
SP	0.5	0.42741999999999997
SP	0.5	0.37784
SP	0.5	0.37474
SP	0.5	0.41142
SP	0.5	0.38650999999999996
SP	0.5	0.36713
SP	0.5	0.38733
SP	0.5	0.35858
SP	0.5	0.36309
SP	0.5	0.38105
SP	0.5	0.37553000000000003
SP	0.5	0.3506
SP	0.5	0.37869
SP	0.5	0.39766
SP	0.5	0.36329
SP	0.5	0.39404
SP	0.5	0.36032
SP	0.5	0.36655
SP	0.5	0.35423000000000004
SP	0.5	0.37629
SP	0.5	0.39252
SP	0.5	0.38633
SP	0.5	0.38614
SP	0.5	0.39018
SP	0.5	0.41993
SP	0.5	0.41312
SP	0.5	0.37451999999999996
SP	0.5	0.39641
SP	0.5	0.35166
SP	0.5	0.36227
SP	0.5	0.33002
SP	0.5	0.37267
SP	0.5	0.3335
SP	0.5	0.37038000000000004
SP	0.5	0.36744
SP	0.5	0.34199
SP	0.5	0.46037
SP	0.5	0.38821
SP	0.5	0.3827
SP	0.5	0.37371
SP	0.5	0.39662
SP	0.5	0.39325
SP	0.5	0.38341
SP	0.5	0.41878000000000004
SP	0.5	0.41301000000000004
SP	0.5	0.40365
SP	0.5	0.39625
SP	0.5	0.42863
SP	0.5	0.39788
SP	0.5	0.40671
SP	0.5	0.4
SP	0.5	0.40218000000000004
SP	0.5	0.44032
SP	0.5	0.41768
SP	0.5	0.42675
SP	0.5	0.46326999999999996
SP	0.5	0.49721000000000004
SP	0.5	0.39105999999999996
SP	0.5	0.50205
SP	0.5	0.39421
SP	0.5	0.39757
SP	0.5	0.40914
SP	0.5	0.42923
SP	0.5	0.42473999999999995
SP	0.5	0.46097
SP	0.5	0.39305999999999996
SP	0.5	0.41558999999999996
SP	0.5	0.4411
SP	0.5	0.43287
SP	0.5	0.43623
SP	0.5	0.45806
SP	0.5	0.44871000000000005
SP	0.5	0.49835
SP	0.5	0.41894
SP	0.5	0.46457
SP	0.5	0.4274
SP	0.5	0.41234
SP	0.5	0.46358
SP	0.5	0.4645
SP	0.5	0.445
SP	0.5	0.42928
SP	0.5	0.43888999999999995
SP	0.5	0.42991999999999997
SP	0.5	0.46338
SP	0.5	0.44461999999999996
SP	0.5	0.44211999999999996
SP	0.5	0.46108999999999994
SP	0.5	0.44776000000000005
SP	0.5	0.50145
SP	0.5	0.45721000000000006
SP	0.5	0.45395
SP	0.5	0.45743999999999996
SP	0.5	0.46292
SP	0.5	0.43767
SP	0.5	0.43072
SP	0.5	0.43855
SP	0.5	0.424
SP	0.5	0.42396999999999996
SP	0.5	0.43078
SP	0.5	0.44501999999999997
SP	0.5	0.43356999999999996
SP	0.5	0.4442
SP	0.5	0.42705
SP	0.5	0.43249
SP	0.5	0.44631000000000004
SP	0.5	0.46113000000000004
SP	0.5	0.41552
SP	0.5	0.43772
SP	0.5	0.41002
SP	0.5	0.45116000000000006
SP	0.5	0.43417
SP	0.5	0.4197
SP	0.5	0.40169
SP	0.5	0.43923
SP	0.5	0.39959
SP	0.5	0.41595
SP	0.5	0.44586000000000003
SP	0.5	0.41762
SP	0.5	0.41784
SP	0.5	0.38226
SP	0.5	0.39091
SP	0.5	0.41712
SP	0.5	0.41934
SP	0.5	0.44526000000000004
SP	0.5	0.40481
SP	0.5	0.47121999999999997
SP	0.5	0.42361000000000004
SP	0.5	0.45103000000000004
SP	0.5	0.56571
SP	0.5	0.44001999999999997
SP	0.5	0.47195
SP	0.5	0.4406
SP	0.5	0.4711
SP	0.5	0.42504
SP	0.5	0.45128999999999997
SP	0.5	0.52715
SP	0.5	0.48417
SP	0.5	0.47057
SP	0.5	0.53036
SP	0.5	0.50561
SP	0.5	0.5314
SP	0.5	0.46917
SP	0.5	0.50946
SP	0.5	0.55457
SP	0.5	0.5150600000000001
SP	0.5	0.43586
SP	0.5	0.39997
SP	0.5	0.45077
SP	0.5	0.42521000000000003
SP	0.5	0.41851000000000005
SP	0.5	0.45587
SP	0.5	0.47418000000000005
SP	0.5	0.45169
SP	0.5	0.42801999999999996
SP	0.5	0.40169
SP	0.5	0.44186000000000003
SP	0.5	0.43946999999999997
SP	0.5	0.41175
SP	0.5	0.40519
SP	0.5	0.40934
SP	0.5	0.41758999999999996
SP	0.5	0.43926000000000004
SP	0.5	0.42691999999999997
SP	0.5	0.43405
SP	0.5	0.43268
SP	0.5	0.44022
SP	0.5	0.39925
SP	0.5	0.44154
SP	0.5	0.42806000000000005
SP	0.5	0.41811000000000004
SP	0.5	0.42801000000000006
SP	0.5	0.44211000000000006
SP	0.5	0.42013
SP	0.5	0.45958999999999994
SP	0.5	0.48136999999999996
SP	0.5	0.4409
SP	0.5	0.39997
SP	0.5	0.44338
SP	0.5	0.42976000000000003
SP	0.5	0.42241999999999996
SP	0.5	0.40804
SP	0.5	0.43671000000000004
SP	0.5	0.41884
SP	0.5	0.41313999999999995
SP	0.5	0.43935
SP	0.5	0.42586999999999997
SP	0.5	0.4593
SP	0.5	0.39816
SP	0.5	0.40912
SP	0.5	0.39348
SP	0.5	0.39757
SP	0.5	0.35875
SP	0.5	0.39954
SP	0.5	0.42313
SP	0.5	0.38958000000000004
SP	0.5	0.41394
SP	0.5	0.39668000000000003
SP	0.5	0.40126999999999996
SP	0.5	0.39152
SP	0.5	0.4191
SP	0.5	0.48691
SP	0.5	0.39539
SP	0.5	0.45109
SP	0.5	0.37727
SP	0.5	0.43031
SP	0.5	0.41984
SP	0.5	0.43926000000000004
SP	0.5	0.40598
SP	0.5	0.43523999999999996
SP	0.5	0.393
SP	0.5	0.44785
SP	0.5	0.44037
SP	0.5	0.4264
SP	0.5	0.43703000000000003
SP	0.5	0.43255
SP	0.5	0.38283
SP	0.5	0.40162
SP	0.5	0.37993000000000005
SP	0.5	0.4332
SP	0.5	0.5415
SP	0.5	0.44975
SP	0.5	0.46221999999999996
SP	0.5	0.41817
SP	0.5	0.50458
SP	0.5	0.57018
SP	0.5	0.53842
SP	0.5	0.46871999999999997
SP	0.5	0.45893
SP	0.5	0.41007
SP	0.5	0.4561
SP	0.5	0.4689
SP	0.5	0.48996999999999996
SP	0.5	0.48368999999999995
SP	0.5	0.44126000000000004
SP	0.5	0.50432
SP	0.5	0.45225
SP	0.5	0.47096000000000005
SP	0.5	0.4697
SP	0.5	0.45598
SP	0.5	0.48549
SP	0.5	0.42548
SP	0.5	0.41051000000000004
SP	0.5	0.43354
SP	0.5	0.43704
SP	0.5	0.41996999999999995
SP	0.5	0.4461
SP	0.5	0.43678999999999996
SP	0.5	0.41891999999999996
SP	0.5	0.44751
SP	0.5	0.42923999999999995
SP	0.5	0.43335
SP	0.5	0.43593999999999994
SP	0.5	0.43393000000000004
SP	0.5	0.49087
SP	0.5	0.43738999999999995
SP	0.5	0.48255
SP	0.5	0.50359
SP	0.5	0.46957
SP	0.5	0.47148
SP	0.5	0.44911999999999996
SP	0.5	0.46456000000000003
SP	0.5	0.46265
SP	0.5	0.46158999999999994
SP	0.5	0.50229
SP	0.5	0.49743000000000004
SP	0.5	0.44956999999999997
SP	0.5	0.42686
SP	0.5	0.46012
SP	0.5	0.46986999999999995
SP	0.5	0.45985
SP	0.5	0.48718999999999996
SP	0.5	0.47418000000000005
SP	0.5	0.46213000000000004
SP	0.5	0.46733
SP	0.5	0.463
SP	0.5	0.49161000000000005
SP	0.5	0.46758999999999995
SP	0.5	0.46321
SP	0.5	0.48493
SP	0.5	0.43904
SP	0.5	0.48718999999999996
SP	0.5	0.43538000000000004
SP	0.5	0.47423999999999994
SP	0.5	0.44661999999999996
SP	0.5	0.4444
SP	0.5	0.44323999999999997
SP	0.5	0.41586000000000006
SP	0.5	0.42149
SP	0.5	0.44886000000000004
SP	0.5	0.45188999999999996
SP	0.5	0.42022
SP	0.5	0.41981999999999997
SP	0.5	0.45692
SP	0.5	0.41802
SP	0.5	0.42039
SP	0.5	0.41826
SP	0.5	0.45048999999999995
SP	0.5	0.42618
SP	0.5	0.45892
SP	0.5	0.47607
SP	0.5	0.46037
SP	0.5	0.41408999999999996
SP	0.5	0.42801000000000006
SP	0.5	0.42168999999999995
SP	0.5	0.43321000000000004
SP	0.5	0.4458
SP	0.5	0.43096999999999996
SP	0.5	0.46521999999999997
SP	0.5	0.46013999999999994
SP	0.5	0.4577
SP	0.5	0.44396
SP	0.5	0.48673
SP	0.5	0.45181000000000004
SP	0.5	0.47278000000000003
SP	0.5	0.44188
SP	0.5	0.42904
SP	0.5	0.45216999999999996
SP	0.5	0.49216000000000004
SP	0.5	0.48618
SP	0.5	0.48622
SP	0.5	0.44398999999999994
SP	0.5	0.44848999999999994
SP	0.5	0.47425
SP	0.5	0.51247
SP	0.5	0.52832
SP	0.5	0.46328
SP	0.5	0.46738
SP	0.5	0.45908000000000004
SP	0.5	0.45586000000000004
SP	0.5	0.42638000000000004
SP	0.5	0.47673000000000004
SP	0.5	0.49704
SP	0.5	0.46492
SP	0.5	0.44298999999999994
SP	0.5	0.49998000000000004
SP	0.5	0.4619
SP	0.5	0.47716000000000003
SP	0.5	0.48995
SP	0.5	0.47133
SP	0.5	0.44964
SP	0.5	0.44508000000000003
SP	0.5	0.45274
SP	0.5	0.4557
SP	0.5	0.43496999999999997
SP	0.5	0.48178000000000004
SP	0.5	0.45816999999999997
SP	0.5	0.42998000000000003
SP	0.5	0.46216
SP	0.5	0.4614
SP	0.5	0.46646000000000004
SP	0.5	0.43955
SP	0.5	0.45893999999999996
SP	0.5	0.45776999999999995
SP	0.5	0.46608
SP	0.5	0.48733999999999994
SP	0.5	0.4501
SP	0.5	0.44141
SP	0.5	0.44172
SP	0.5	0.47103
SP	0.5	0.51213
SP	0.5	0.45377
SP	0.5	0.47802
SP	0.5	0.45411999999999997
SP	0.5	0.46763999999999994
SP	0.5	0.48084
SP	0.5	0.4853
SP	0.5	0.49272
SP	0.5	0.4641
SP	0.5	0.44975
SP	0.5	0.46958
SP	0.5	0.47395
SP	0.5	0.46729
SP	0.5	0.44559
SP	0.5	0.46363000000000004
SP	0.5	0.45232
SP	0.5	0.49373999999999996
SP	0.5	0.47984
SP	0.5	0.46483
SP	0.5	0.48451000000000005
SP	0.5	0.45143999999999995
SP	0.5	0.47703999999999996
SP	0.5	0.45261
SP	0.5	0.44768
SP	0.5	0.47262
SP	0.5	0.43899
SP	0.5	0.4407
SP	0.5	0.43331000000000003
SP	0.5	0.45473
SP	0.5	0.4386
SP	0.5	0.45861
SP	0.5	0.46711
SP	0.5	0.45968000000000003
SP	0.5	0.44572
SP	0.5	0.44163
SP	0.5	0.44937
SP	0.5	0.4796
SP	0.5	0.44414
SP	0.5	0.4089
SP	0.5	0.42758
SP	0.5	0.44522
SP	0.5	0.46902
SP	0.5	0.44082
SP	0.5	0.4507
SP	0.5	0.45783999999999997
SP	0.5	0.49356000000000005
SP	0.5	0.47206000000000004
SP	0.5	0.45151
SP	0.5	0.48165
SP	0.5	0.48813999999999996
SP	0.5	0.44843999999999995
SP	0.5	0.47548
SP	0.5	0.47143999999999997
SP	0.5	0.4933
SP	0.5	0.48718999999999996
SP	0.5	0.48901999999999995
SP	0.5	0.49341
SP	0.5	0.45893
SP	0.5	0.49101000000000006
SP	0.5	0.46292
SP	0.5	0.45966
SP	0.5	0.49451999999999996
SP	0.5	0.50862
SP	0.5	0.48908
SP	0.5	0.45911
SP	0.5	0.49099
SP	0.5	0.4761
SP	0.5	0.46907
SP	0.5	0.45225
SP	0.5	0.45466999999999996
SP	0.5	0.42594
SP	0.5	0.44315
SP	0.5	0.47241000000000005
SP	0.5	0.46381999999999995
SP	0.5	0.55423
SP	0.5	0.50739
SP	0.5	0.4671
SP	0.5	0.47831999999999997
SP	0.5	0.48078999999999994
SP	0.5	0.48444
SP	0.5	0.46248
SP	0.5	0.46341000000000004
SP	0.5	0.44972
SP	0.5	0.4618
SP	0.5	0.49903000000000003
SP	0.5	0.50493
SP	0.5	0.47831
SP	0.5	0.4649
SP	0.5	0.47413
SP	0.5	0.4742
SP	0.5	0.47151000000000004
SP	0.5	0.50002
SP	0.5	0.46781000000000006
SP	0.5	0.52068
SP	0.5	0.50179
SP	0.5	0.5109100000000001
SP	0.5	0.48891999999999997
SP	0.5	0.45408999999999994
SP	0.5	0.49016000000000004
SP	0.5	0.47323999999999994
SP	0.5	0.47411000000000003
SP	0.5	0.46498
SP	0.5	0.5092300000000001
SP	0.5	0.47223999999999994
SP	0.5	0.5130600000000001
SP	0.5	0.4778
SP	0.5	0.49513999999999997
SP	0.5	0.4806
SP	0.5	0.49653
SP	0.5	0.44825
SP	0.5	0.45571000000000006
SP	0.5	0.46308
SP	0.5	0.48465
SP	0.5	0.44898000000000005
SP	0.5	0.45568000000000003
SP	0.5	0.45175
SP	0.5	0.47763
SP	0.5	0.49471000000000004
SP	0.5	0.46989
SP	0.5	0.46443999999999996
SP	0.5	0.47541000000000005
SP	0.5	0.47279
SP	0.5	0.48621000000000003
SP	0.5	0.43451000000000006
SP	0.5	0.46792
SP	0.5	0.46661
SP	0.5	0.47001000000000004
SP	0.5	0.46831999999999996
SP	0.5	0.43276000000000003
SP	0.5	0.47581
SP	0.5	0.48799
SP	0.5	0.50247
SP	0.5	0.45527
SP	0.5	0.44377
SP	0.5	0.43167
SP	0.5	0.48612
SP	0.5	0.45563000000000003
SP	0.5	0.48827
SP	0.5	0.44268
SP	0.5	0.43346999999999997
SP	0.5	0.47021999999999997
SP	0.5	0.45766999999999997
SP	0.5	0.47116
SP	0.5	0.46263999999999994
SP	0.5	0.45438
SP	0.5	0.5109899999999999
SP	0.5	0.49576000000000003
SP	0.5	0.5098600000000001
SP	0.5	0.5137
SP	0.5	0.49272
SP	0.5	0.52887
SP	0.5	0.4417
SP	0.5	0.46065
SP	0.5	0.45837
SP	0.5	0.47203999999999996
SP	0.5	0.47025
SP	0.5	0.48216000000000003
SP	0.5	0.47388
SP	0.5	0.44438
SP	0.5	0.44918
SP	0.5	0.46006
SP	0.5	0.48493
SP	0.5	0.45437
SP	0.5	0.46603
SP	0.5	0.49743999999999994
SP	0.5	0.46276999999999996
SP	0.5	0.45533
SP	0.5	0.47443
SP	0.5	0.48391000000000006
SP	0.5	0.43873
SP	0.5	0.43423
SP	0.5	0.4398
SP	0.5	0.41772
SP	0.5	0.45171000000000006
SP	0.5	0.45083999999999996
SP	0.5	0.43881000000000003
SP	0.5	0.44993
SP	0.5	0.43213
SP	0.5	0.46635
SP	0.5	0.41925
SP	0.5	0.45583999999999997
SP	0.5	0.45581000000000005
SP	0.5	0.47333000000000003
SP	0.5	0.51278
SP	0.5	0.48293
SP	0.5	0.47138
SP	0.5	0.44165
SP	0.5	0.44078
SP	0.5	0.49396
SP	0.5	0.50521
SP	0.5	0.45082
SP	0.5	0.45738999999999996
SP	0.5	0.49283000000000005
SP	0.5	0.48196000000000006
SP	0.5	0.45614
SP	0.5	0.47456000000000004
SP	0.5	0.49486
SP	0.5	0.47003999999999996
SP	0.5	0.47208
SP	0.5	0.489
SP	0.5	0.48446999999999996
SP	0.5	0.49818
SP	0.5	0.46245
SP	0.5	0.46823000000000004
SP	0.5	0.49285
SP	0.5	0.4711
SP	0.5	0.43996999999999997
SP	0.5	0.43926000000000004
SP	0.5	0.46116
SP	0.5	0.44178
SP	0.5	0.45708000000000004
SP	0.5	0.48127
SP	0.5	0.42861000000000005
SP	0.5	0.46026000000000006
SP	0.5	0.45898999999999995
SP	0.5	0.43506999999999996
SP	0.5	0.48211000000000004
SP	0.5	0.46356
SP	0.5	0.49095
SP	0.5	0.48921000000000003
SP	0.5	0.49538999999999994
SP	0.5	0.48477
SP	0.5	0.49331
SP	0.5	0.57708
SP	0.5	0.49705
SP	0.5	0.50152
SP	0.5	0.50075
SP	0.5	0.6014
SP	0.5	0.53846
SP	0.5	0.5376
SP	0.5	0.48962
SP	0.5	0.50726
SP	0.5	0.52717
SP	0.5	0.47689
SP	0.5	0.46524
SP	0.5	0.48575
SP	0.5	0.496
SP	0.5	0.4913
SP	0.5	0.47827
SP	0.5	0.49316000000000004
SP	0.5	0.46507
SP	0.5	0.48811000000000004
SP	0.5	0.48128999999999994
SP	0.5	0.46375
SP	0.5	0.47633000000000003
SP	0.5	0.46543
SP	0.5	0.48971000000000003
SP	0.5	0.44866000000000006
SP	0.5	0.49818999999999997
SP	0.5	0.47283000000000003
SP	0.5	0.49696999999999997
SP	0.5	0.47262
SP	0.5	0.45761999999999997
SP	0.5	0.47541000000000005
SP	0.5	0.49118999999999996
SP	0.5	0.49066000000000004
SP	0.5	0.42885
SP	0.5	0.47697
SP	0.5	0.46967
SP	0.5	0.475
SP	0.5	0.46226000000000006
SP	0.5	0.46795
SP	0.5	0.49194
SP	0.5	0.48911000000000004
SP	0.5	0.43818
SP	0.5	0.41681
SP	0.5	0.4582
SP	0.5	0.4676
SP	0.5	0.46547
SP	0.5	0.48555
SP	0.5	0.45248999999999995
SP	0.5	0.45832
SP	0.5	0.47338
SP	0.5	0.45915
SP	0.5	0.43194
SP	0.5	0.45752
SP	0.5	0.46071000000000006
SP	0.5	0.49376000000000003
SP	0.5	0.4519
SP	0.5	0.45933
SP	0.5	0.49506999999999995
SP	0.5	0.49335
SP	0.5	0.48533999999999994
SP	0.5	0.51347
SP	0.5	0.5055
SP	0.5	0.46617
SP	0.5	0.47939
SP	0.5	0.50649
SP	0.5	0.47547
SP	0.5	0.4798
SP	0.5	0.48448
SP	0.5	0.49767
SP	0.5	0.46566
SP	0.5	0.48268
SP	0.5	0.47053999999999996
SP	0.5	0.46571
SP	0.5	0.45035
SP	0.5	0.47158999999999995
SP	0.5	0.4687
SP	0.5	0.48502
SP	0.5	0.45478
SP	0.5	0.46676999999999996
SP	0.5	0.49103
SP	0.5	0.45938
SP	0.5	0.46653999999999995
SP	0.5	0.44201
SP	0.5	0.43945
SP	0.5	0.48835
SP	0.5	0.48708
SP	0.5	0.44388
SP	0.5	0.58265
SP	0.5	0.44577
SP	0.5	0.45381000000000005
SP	0.5	0.51874
SP	0.5	0.46638
SP	0.5	0.49077
SP	0.5	0.47026
SP	0.5	0.49628
SP	0.5	0.42365
SP	0.5	0.43243000000000004
SP	0.5	0.47763
SP	0.5	0.47701000000000005
SP	0.5	0.47073999999999994
SP	0.5	0.5132899999999999
SP	0.5	0.45128
SP	0.5	0.46365
SP	0.5	0.51223
SP	0.5	0.53125
SP	0.5	0.49613999999999997
SP	0.5	0.44976000000000005
SP	0.5	0.52795
SP	0.5	0.50422
SP	0.5	0.5112300000000001
SP	0.5	0.48351000000000005
SP	0.5	0.5354899999999999
SP	0.5	0.54845
SP	0.5	0.52352
SP	0.5	0.45397
SP	0.5	0.45578
SP	0.5	0.49431
SP	0.5	0.61543
SP	0.5	0.48598
SP	0.5	0.58909
SP	0.5	0.62268
SP	0.5	0.51036
SP	0.5	0.49128
SP	0.5	0.47755
SP	0.5	0.47381999999999996
SP	0.5	0.47823999999999994
SP	0.5	0.52685
SP	0.5	0.48891
SP	0.5	0.48231
SP	0.5	0.50778
SP	0.5	0.5028699999999999
SP	0.5	0.50308
SP	0.5	0.48463999999999996
SP	0.5	0.4956
SP	0.5	0.51445
SP	0.5	0.5350199999999999
SP	0.5	0.5364399999999999
SP	0.5	0.49743999999999994
SP	0.5	0.49761000000000005
SP	0.5	0.50541
SP	0.5	0.51018
SP	0.5	0.5092899999999999
SP	0.5	0.47708
SP	0.5	0.5215
SP	0.5	0.47828999999999994
SP	0.5	0.49206000000000005
SP	0.5	0.50415
SP	0.5	0.52447
SP	0.5	0.50147
SP	0.5	0.5344800000000001
SP	0.5	0.46229
SP	0.5	0.47411000000000003
SP	0.5	0.47765
SP	0.5	0.48205
SP	0.5	0.47005
SP	0.5	0.47447
SP	0.5	0.5273100000000001
SP	0.5	0.50779
SP	0.5	0.50685
SP	0.5	0.49761000000000005
SP	0.5	0.48732
SP	0.5	0.47538
SP	0.5	0.5053300000000001
SP	0.5	0.5554600000000001
SP	0.5	0.48652
SP	0.5	0.44666999999999996
SP	0.5	0.47986
SP	0.5	0.47805
SP	0.5	0.5260699999999999
SP	0.5	0.51603
SP	0.5	0.50021
SP	0.5	0.5283100000000001
SP	0.5	0.50034
SP	0.5	0.51549
SP	0.5	0.47835
SP	0.5	0.53796
SP	0.5	0.5404800000000001
SP	0.5	0.5223899999999999
SP	0.5	0.5031899999999999
SP	0.5	0.50854
SP	0.5	0.5053300000000001
SP	0.5	0.53867
SP	0.5	0.52882
SP	0.5	0.51418
SP	0.5	0.54264
SP	0.5	0.52289
SP	0.5	0.49567
SP	0.5	0.49723
SP	0.5	0.49853000000000003
SP	0.5	0.51381
SP	0.5	0.54989
SP	0.5	0.50573
SP	0.5	0.52064
SP	0.5	0.47935
SP	0.5	0.47938000000000003
SP	0.5	0.5336
SP	0.5	0.5148
SP	0.5	0.51402
SP	0.5	0.509
SP	0.5	0.54446
SP	0.5	0.5117
SP	0.5	0.51967
SP	0.5	0.5194
SP	0.5	0.5441699999999999
SP	0.5	0.5611
SP	0.5	0.50647
SP	0.5	0.54606
SP	0.5	0.54583
SP	0.5	0.5514899999999999
SP	0.5	0.5172100000000001
SP	0.5	0.52652
SP	0.5	0.52071
SP	0.5	0.48785
SP	0.5	0.5072300000000001
SP	0.5	0.47346000000000005
SP	0.5	0.49231
SP	0.5	0.49722
SP	0.5	0.53188
SP	0.5	0.46102
SP	0.5	0.4868
SP	0.5	0.52268
SP	0.5	0.48517
SP	0.5	0.50212
SP	0.5	0.5205
SP	0.5	0.5452100000000001
SP	0.5	0.53176
SP	0.5	0.54137
SP	0.5	0.51018
SP	0.5	0.5178
SP	0.5	0.61945
SP	0.5	0.52522
SP	0.5	0.5272600000000001
SP	0.5	0.47812
SP	0.5	0.45319
SP	0.5	0.51848
SP	0.5	0.5492199999999999
SP	0.5	0.54014
SP	0.5	0.5494
SP	0.5	0.54203
SP	0.5	0.53728
SP	0.5	0.52527
SP	0.5	0.5465899999999999
SP	0.5	0.51177
SP	0.5	0.52971
SP	0.5	0.54427
SP	0.5	0.56158
SP	0.5	0.54092
SP	0.5	0.53552
SP	0.5	0.5746399999999999
SP	0.5	0.53557
SP	0.5	0.5492600000000001
SP	0.5	0.53082
SP	0.5	0.5584600000000001
SP	0.5	0.5544399999999999
SP	0.5	0.57547
SP	0.5	0.55767
SP	0.5	0.55747
SP	0.5	0.55542
SP	0.5	0.57717
SP	0.5	0.5533399999999999
SP	0.5	0.54347
SP	0.5	0.56372
SP	0.5	0.52186
SP	0.5	0.52872
SP	0.5	0.49238999999999994
SP	0.5	0.56242
SP	0.5	0.55311
SP	0.5	0.53659
SP	0.5	0.5259
SP	0.5	0.56194
SP	0.5	0.52447
SP	0.5	0.5435800000000001
SP	0.5	0.50767
SP	0.5	0.49253
SP	0.5	0.52042
SP	0.5	0.5020600000000001
SP	0.5	0.51369
SP	0.5	0.52853
SP	0.5	0.50894
SP	0.5	0.54104
SP	0.5	0.54598
SP	0.5	0.51923
SP	0.5	0.56766
SP	0.5	0.5132899999999999
SP	0.5	0.5674600000000001
SP	0.5	0.56224
SP	0.5	0.52368
SP	0.5	0.50785
SP	0.5	0.49635
SP	0.5	0.53445
SP	0.5	0.51353
SP	0.5	0.54552
SP	0.5	0.52649
SP	0.5	0.54586
SP	0.5	0.56511
SP	0.5	0.5246
SP	0.5	0.52237
SP	0.5	0.55734
SP	0.5	0.5684100000000001
SP	0.5	0.50151
SP	0.5	0.5012800000000001
SP	0.5	0.55508
SP	0.5	0.53505
SP	0.5	0.6000300000000001
SP	0.5	0.50545
SP	0.5	0.5102399999999999
SP	0.5	0.5260699999999999
SP	0.5	0.5271600000000001
SP	0.5	0.54692
SP	0.5	0.51773
SP	0.5	0.6320100000000001
SP	0.5	0.51945
SP	0.5	0.5394399999999999
SP	0.5	0.52752
SP	0.5	0.55581
SP	0.5	0.5562199999999999
SP	0.5	0.56058
SP	0.5	0.55409
SP	0.5	0.54515
SP	0.5	0.51177
SP	0.5	0.5654899999999999
SP	0.5	0.56201
SP	0.5	0.5564399999999999
SP	0.5	0.54925
SP	0.5	0.54179
SP	0.5	0.55566
SP	0.5	0.57107
SP	0.5	0.51717
SP	0.5	0.54137
SP	0.5	0.51585
SP	0.5	0.5122899999999999
SP	0.5	0.50266
SP	0.5	0.5154
SP	0.5	0.5434
SP	0.5	0.52605
SP	0.5	0.5372399999999999
SP	0.5	0.5216
SP	0.5	0.52
SP	0.5	0.50067
SP	0.5	0.5312
SP	0.5	0.48756000000000005
SP	0.5	0.51186
SP	0.5	0.5140100000000001
SP	0.5	0.51307
SP	0.5	0.51131
SP	0.5	0.52767
SP	0.5	0.527
SP	0.5	0.5574399999999999
SP	0.5	0.54538
SP	0.5	0.51667
SP	0.5	0.5061
SP	0.5	0.52255
SP	0.5	0.50295
SP	0.5	0.55414
SP	0.5	0.5171600000000001
SP	0.5	0.5393899999999999
SP	0.5	0.49061000000000005
SP	0.5	0.52583
SP	0.5	0.5516399999999999
SP	0.5	0.52947
SP	0.5	0.54761
SP	0.5	0.54087
SP	0.5	0.54046
SP	0.5	0.55302
SP	0.5	0.52577
SP	0.5	0.52274
SP	0.5	0.52995
SP	0.5	0.53855
SP	0.5	0.54777
SP	0.5	0.5425399999999999
SP	0.5	0.5331
SP	0.5	0.50898
SP	0.5	0.5421600000000001
SP	0.5	0.51121
SP	0.5	0.5052300000000001
SP	0.5	0.5112300000000001
SP	0.5	0.51305
SP	0.5	0.52174
SP	0.5	0.5215
SP	0.5	0.5498
SP	0.5	0.5517
SP	0.5	0.55102
SP	0.5	0.56172
SP	0.5	0.55257
SP	0.5	0.56688
SP	0.5	0.54819
SP	0.5	0.55143
SP	0.5	0.51558
SP	0.5	0.5390199999999999
SP	0.5	0.55787
SP	0.5	0.52287
SP	0.5	0.61507
SP	0.5	0.52469
SP	0.5	0.49886
SP	0.5	0.55269
SP	0.5	0.5636800000000001
SP	0.5	0.56119
SP	0.5	0.58875
SP	0.5	0.57091
SP	0.5	0.5595100000000001
SP	0.5	0.57624
SP	0.5	0.50551
SP	0.5	0.5396
SP	0.5	0.51823
SP	0.5	0.52328
SP	0.5	0.61912
SP	0.5	0.55519
SP	0.5	0.5259699999999999
SP	0.5	0.54624
SP	0.5	0.5814699999999999
SP	0.5	0.53886
SP	0.5	0.541
SP	0.5	0.5684899999999999
SP	0.5	0.5687300000000001
SP	0.5	0.5562
SP	0.5	0.6208600000000001
SP	0.5	0.54428
SP	0.5	0.56679
SP	0.5	0.51423
SP	0.5	0.5586899999999999
SP	0.5	0.53783
SP	0.5	0.50357
SP	0.5	0.5201899999999999
SP	0.5	0.62268
SP	0.5	0.62659
SP	0.5	0.5837600000000001
SP	0.5	0.54545
SP	0.5	0.5371199999999999
SP	0.5	0.5293800000000001
SP	0.5	0.54832
SP	0.5	0.5574399999999999
SP	0.5	0.56401
SP	0.5	0.5365
SP	0.5	0.51613
SP	0.5	0.5152800000000001
SP	0.5	0.51088
SP	0.5	0.51057
SP	0.5	0.6529699999999999
SP	0.5	0.57138
SP	0.5	0.54988
SP	0.5	0.5273800000000001
SP	0.5	0.56047
SP	0.5	0.56721
SP	0.5	0.54985
SP	0.5	0.5542
SP	0.5	0.5596399999999999
SP	0.5	0.5595100000000001
SP	0.5	0.59208
SP	0.5	0.57139
SP	0.5	0.61224
SP	0.5	0.5514399999999999
SP	0.5	0.55935
SP	0.5	0.5768300000000001
SP	0.5	0.57382
SP	0.5	0.54828
SP	0.5	0.5361199999999999
SP	0.5	0.55795
SP	0.5	0.53757
SP	0.5	0.51907
SP	0.5	0.58027
SP	0.5	0.5937600000000001
SP	0.5	0.57716
SP	0.5	0.55375
SP	0.5	0.58018
SP	0.5	0.54862
SP	0.5	0.54809
SP	0.5	0.53165
SP	0.5	0.54405
SP	0.5	0.57326
SP	0.5	0.56748
SP	0.5	0.54707
SP	0.5	0.52796
SP	0.5	0.5515800000000001
SP	0.5	0.57726
SP	0.5	0.5078199999999999
SP	0.5	0.53225
SP	0.5	0.54206
SP	0.5	0.5350199999999999
SP	0.5	0.5446
SP	0.5	0.54885
SP	0.5	0.57258
SP	0.5	0.5393600000000001
SP	0.5	0.56681
SP	0.5	0.54794
SP	0.5	0.5707800000000001
SP	0.5	0.57068
SP	0.5	0.54374
SP	0.5	0.5665600000000001
SP	0.5	0.53552
SP	0.5	0.55645
SP	0.5	0.55725
SP	0.5	0.5787100000000001
SP	0.5	0.52918
SP	0.5	0.5301899999999999
SP	0.5	0.53569
SP	0.5	0.52881
SP	0.5	0.5776100000000001
SP	0.5	0.5116
SP	0.5	0.49766000000000005
SP	0.5	0.54657
SP	0.5	0.54196
SP	0.5	0.5291100000000001
SP	0.5	0.55262
SP	0.5	0.5728
SP	0.5	0.5342
SP	0.5	0.55845
SP	0.5	0.6279100000000001
SP	0.5	0.53597
SP	0.5	0.51852
SP	0.5	0.5483600000000001
SP	0.5	0.5463899999999999
SP	0.5	0.5412600000000001
SP	0.5	0.53271
SP	0.5	0.55448
SP	0.5	0.52462
SP	0.5	0.53805
SP	0.5	0.5404800000000001
SP	0.5	0.5322600000000001
SP	0.5	0.51844
SP	0.5	0.53946
SP	0.5	0.56677
SP	0.5	0.54086
SP	0.5	0.51075
SP	0.5	0.5106
SP	0.5	0.55775
SP	0.5	0.5563
SP	0.5	0.54919
SP	0.5	0.54455
SP	0.5	0.51097
SP	0.5	0.53562
SP	0.5	0.5475
SP	0.5	0.55791
SP	0.5	0.55412
SP	0.5	0.57009
SP	0.5	0.5376
SP	0.5	0.54133
SP	0.5	0.5416300000000001
SP	0.5	0.55785
SP	0.5	0.56453
SP	0.5	0.52203
SP	0.5	0.53585
SP	0.5	0.54014
SP	0.5	0.5411100000000001
SP	0.5	0.53599
SP	0.5	0.54432
SP	0.5	0.66283
SP	0.5	0.56621
SP	0.5	0.5523899999999999
SP	0.5	0.58177
SP	0.5	0.58965
SP	0.5	0.57424
SP	0.5	0.57548
SP	0.5	0.53582
SP	0.5	0.55794
SP	0.5	0.54293
SP	0.5	0.54171
SP	0.5	0.54857
SP	0.5	0.55775
SP	0.5	0.5534600000000001
SP	0.5	0.5357
SP	0.5	0.57998
SP	0.5	0.58705
SP	0.5	0.59706
SP	0.5	0.5866899999999999
SP	0.5	0.5782
SP	0.5	0.59711
SP	0.5	0.56794
SP	0.5	0.54451
SP	0.5	0.6097199999999999
SP	0.5	0.5554100000000001
SP	0.5	0.57143
SP	0.5	0.55783
SP	0.5	0.52561
SP	0.5	0.58681
SP	0.5	0.56685
SP	0.5	0.58719
SP	0.5	0.5483100000000001
SP	0.5	0.5501
SP	0.5	0.55712
SP	0.5	0.57193
SP	0.5	0.53918
SP	0.5	0.56584
SP	0.5	0.55648
SP	0.5	0.56366
SP	0.5	0.54745
SP	0.5	0.5515399999999999
SP	0.5	0.51346
SP	0.5	0.5263899999999999
SP	0.5	0.53422
SP	0.5	0.5400699999999999
SP	0.5	0.58135
SP	0.5	0.58302
SP	0.5	0.54845
SP	0.5	0.5435800000000001
SP	0.5	0.55075
SP	0.5	0.52546
SP	0.5	0.53725
SP	0.5	0.53495
SP	0.5	0.51758
SP	0.5	0.5532100000000001
SP	0.5	0.5502100000000001
SP	0.5	0.55488
SP	0.5	0.5229699999999999
SP	0.5	0.55562
SP	0.5	0.63651
SP	0.5	0.6247
SP	0.5	0.54652
SP	0.5	0.5677
SP	0.5	0.55442
SP	0.5	0.58735
SP	0.5	0.56611
SP	0.5	0.53162
SP	0.5	0.5385
SP	0.5	0.5148
SP	0.5	0.56028
SP	0.5	0.5577300000000001
SP	0.5	0.54764
SP	0.5	0.60141
SP	0.5	0.5552199999999999
SP	0.5	0.56135
SP	0.5	0.5601
SP	0.5	0.55378
SP	0.5	0.55001
SP	0.5	0.5696
SP	0.5	0.5645899999999999
SP	0.5	0.5884199999999999
SP	0.5	0.59416
SP	0.5	0.59308
SP	0.5	0.5996199999999999
SP	0.5	0.56379
SP	0.5	0.55392
SP	0.5	0.59964
SP	0.5	0.57497
SP	0.5	0.5695399999999999
SP	0.5	0.61143
SP	0.5	0.5736899999999999
SP	0.5	0.5778399999999999
SP	0.5	0.5636399999999999
SP	0.5	0.57414
SP	0.5	0.5592199999999999
SP	0.5	0.5512699999999999
SP	0.5	0.5737899999999999
SP	0.5	0.5523399999999999
SP	0.5	0.51961
SP	0.5	0.5595600000000001
SP	0.5	0.5360699999999999
SP	0.5	0.53988
SP	0.5	0.53987
SP	0.5	0.55276
SP	0.5	0.54298
SP	0.5	0.5221600000000001
SP	0.5	0.5276
SP	0.5	0.53785
SP	0.5	0.5264
SP	0.5	0.5362100000000001
SP	0.5	0.55406
SP	0.5	0.5342
SP	0.5	0.5312899999999999
SP	0.5	0.53695
SP	0.5	0.51727
SP	0.5	0.5333100000000001
SP	0.5	0.5212
SP	0.5	0.5129100000000001
SP	0.5	0.55038
SP	0.5	0.51841
SP	0.5	0.53138
SP	0.5	0.51882
SP	0.5	0.5251100000000001
SP	0.5	0.5282100000000001
SP	0.5	0.5737899999999999
SP	0.5	0.53677
SP	0.5	0.52761
SP	0.5	0.5314
SP	0.5	0.53769
SP	0.5	0.55986
SP	0.5	0.5655
SP	0.5	0.53161
SP	0.5	0.51163
SP	0.5	0.5519
SP	0.5	0.5288
SP	0.5	0.53801
SP	0.5	0.52428
SP	0.5	0.54611
SP	0.5	0.54866
SP	0.5	0.51134
SP	0.5	0.54046
SP	0.5	0.53199
SP	0.5	0.52194
SP	0.5	0.5302100000000001
SP	0.5	0.5411600000000001
SP	0.5	0.54811
SP	0.5	0.54365
SP	0.5	0.5473399999999999
SP	0.5	0.48873999999999995
SP	0.5	0.5258
SP	0.5	0.52779
SP	0.5	0.5442100000000001
SP	0.5	0.54187
SP	0.5	0.53475
SP	0.5	0.57848
SP	0.5	0.52881
SP	0.5	0.5511199999999999
SP	0.5	0.53854
SP	0.5	0.5465899999999999
SP	0.5	0.54973
SP	0.5	0.6359899999999999
SP	0.5	0.58568
SP	0.5	0.5798
SP	0.5	0.5977100000000001
SP	0.5	0.56592
SP	0.5	0.5884699999999999
SP	0.5	0.53552
SP	0.5	0.56019
SP	0.5	0.5434399999999999
SP	0.5	0.53497
SP	0.5	0.57934
SP	0.5	0.55314
SP	0.5	0.54602
SP	0.5	0.5757
SP	0.5	0.5957600000000001
SP	0.5	0.5747800000000001
SP	0.5	0.51526
SP	0.5	0.55806
SP	0.5	0.61805
SP	0.5	0.54778
SP	0.5	0.50875
SP	0.5	0.51705
SP	0.5	0.51693
SP	0.5	0.53409
SP	0.5	0.5318
SP	0.5	0.5382100000000001
SP	0.5	0.54023
SP	0.5	0.5234800000000001
SP	0.5	0.55074
SP	0.5	0.52073
SP	0.5	0.53073
SP	0.5	0.5059100000000001
SP	0.5	0.52688
SP	0.5	0.52127
SP	0.5	0.53
SP	0.5	0.51367
SP	0.5	0.49278999999999995
SP	0.5	0.52964
SP	0.5	0.53071
SP	0.5	0.50626
SP	0.5	0.52276
SP	0.5	0.53509
SP	0.5	0.5284399999999999
SP	0.5	0.52678
SP	0.5	0.47903
SP	0.5	0.51837
SP	0.5	0.55371
SP	0.5	0.5345300000000001
SP	0.5	0.52447
SP	0.5	0.57312
SP	0.5	0.5171399999999999
SP	0.5	0.51062
SP	0.5	0.5181899999999999
SP	0.5	0.5247
SP	0.5	0.5398
SP	0.5	0.5542
SP	0.5	0.5233
SP	0.5	0.54637
SP	0.5	0.54957
SP	0.5	0.50888
SP	0.5	0.5493399999999999
SP	0.5	0.5518
SP	0.5	0.5662
SP	0.5	0.5121399999999999
SP	0.5	0.5411
SP	0.5	0.5321100000000001
SP	0.5	0.5413
SP	0.5	0.54948
SP	0.5	0.56605
SP	0.5	0.58655
SP	0.5	0.61114
SP	0.5	0.58624
SP	0.5	0.5312600000000001
SP	0.5	0.5953
SP	0.5	0.6350600000000001
SP	0.5	0.6466
SP	0.5	0.5996
SP	0.5	0.53382
SP	0.5	0.58415
SP	0.5	0.5250199999999999
SP	0.5	0.58307
SP	0.5	0.6210100000000001
SP	0.5	0.54818
SP	0.5	0.5475
SP	0.5	0.53109
SP	0.5	0.65187
SP	0.5	0.55933
SP	0.5	0.53814
SP	0.5	0.54389
SP	0.5	0.52572
SP	0.5	0.5714600000000001
SP	0.5	0.55711
SP	0.5	0.54862
SP	0.5	0.56184
SP	0.5	0.52875
SP	0.5	0.52652
SP	0.5	0.53022
SP	0.5	0.56905
SP	0.5	0.66615
SP	0.5	0.6562
SP	0.5	0.5524100000000001
SP	0.5	0.57147
SP	0.5	0.54486
SP	0.5	0.5429
SP	0.5	0.52722
SP	0.5	0.5107
SP	0.5	0.56086
SP	0.5	0.56616
SP	0.5	0.56088
SP	0.5	0.60669
SP	0.5	0.59431
SP	0.5	0.6268699999999999
SP	0.5	0.55198
SP	0.5	0.60821
SP	0.5	0.5483600000000001
SP	0.5	0.5734199999999999
SP	0.5	0.5816399999999999
SP	0.5	0.53837
SP	0.5	0.5232899999999999
SP	0.5	0.5894699999999999
SP	0.5	0.57899
SP	0.5	0.6542100000000001
SP	0.5	0.58504
SP	0.5	0.5706100000000001
SP	0.5	0.52081
SP	0.5	0.5884199999999999
SP	0.5	0.58575
SP	0.5	0.5928800000000001
SP	0.5	0.57223
SP	0.5	0.60582
SP	0.5	0.61368
SP	0.5	0.59346
SP	0.5	0.57548
SP	0.5	0.56958
SP	0.5	0.6208100000000001
SP	0.5	0.57926
SP	0.5	0.59245
SP	0.5	0.6322
SP	0.5	0.61385
SP	0.5	0.53352
SP	0.5	0.6369600000000001
SP	0.5	0.53925
SP	0.5	0.51427
SP	0.5	0.57502
SP	0.5	0.54057
SP	0.5	0.5212899999999999
SP	0.5	0.59792
SP	0.5	0.52937
SP	0.5	0.60688
SP	0.5	0.5452199999999999
SP	0.5	0.50851
SP	0.5	0.60322
SP	0.5	0.5848
SP	0.5	0.61895
SP	0.5	0.57287
SP	0.5	0.56585
SP	0.5	0.5592
SP	0.5	0.55195
SP	0.5	0.5290699999999999
SP	0.5	0.5183300000000001
SP	0.5	0.56502
SP	0.5	0.5204300000000001
SP	0.5	0.54867
SP	0.5	0.57324
SP	0.5	0.55311
SP	0.5	0.57462
SP	0.5	0.5300699999999999
SP	0.5	0.53605
SP	0.5	0.54661
SP	0.5	0.50359
SP	0.5	0.5967899999999999
SP	0.5	0.55474
SP	0.5	0.5659
SP	0.5	0.57363
SP	0.5	0.56096
SP	0.5	0.53684
SP	0.5	0.5564
SP	0.5	0.52958
SP	0.5	0.5291600000000001
SP	0.5	0.56821
SP	0.5	0.5189699999999999
SP	0.5	0.52637
SP	0.5	0.54066
SP	0.5	0.55816
SP	0.5	0.58749
SP	0.5	0.5481600000000001
SP	0.5	0.5474899999999999
SP	0.5	0.55009
SP	0.5	0.57262
SP	0.5	0.5471
SP	0.5	0.56333
SP	0.5	0.5261600000000001
SP	0.5	0.53815
SP	0.5	0.5676800000000001
SP	0.5	0.54268
SP	0.5	0.5412899999999999
SP	0.5	0.49806999999999996
SP	0.5	0.56342
SP	0.5	0.63578
SP	0.5	0.60219
SP	0.5	0.60632
SP	0.5	0.59791
SP	0.5	0.60051
SP	0.5	0.597
SP	0.5	0.58668
SP	0.5	0.5643100000000001
SP	0.5	0.5953
SP	0.5	0.59329
SP	0.5	0.59339
SP	0.5	0.61834
SP	0.5	0.6130800000000001
SP	0.5	0.60352
SP	0.5	0.55194
SP	0.5	0.56667
SP	0.5	0.61295
SP	0.5	0.58218
SP	0.5	0.60205
SP	0.5	0.59831
SP	0.5	0.57228
SP	0.5	0.65809
SP	0.5	0.59131
SP	0.5	0.59605
SP	0.5	0.62773
SP	0.5	0.58527
SP	0.5	0.55089
SP	0.5	0.5758
SP	0.5	0.6119100000000001
SP	0.5	0.5290699999999999
SP	0.5	0.55466
SP	0.5	0.54883
SP	0.5	0.56252
SP	0.5	0.6219
SP	0.5	0.5847899999999999
SP	0.5	0.6926
SP	0.5	0.55512
SP	0.5	0.5721
SP	0.5	0.55379
SP	0.5	0.5526800000000001
SP	0.5	0.5353100000000001
SP	0.5	0.53413
SP	0.5	0.58582
SP	0.5	0.5797399999999999
SP	0.5	0.58939
SP	0.5	0.60527
SP	0.5	0.59659
SP	0.5	0.57858
SP	0.5	0.5999
SP	0.5	0.60453
SP	0.5	0.6150100000000001
SP	0.5	0.6166
SP	0.5	0.61343
SP	0.5	0.61341
SP	0.5	0.59177
SP	0.5	0.57213
SP	0.5	0.60292
SP	0.5	0.5877
SP	0.5	0.60412
SP	0.5	0.5828
SP	0.5	0.61866
SP	0.5	0.59229
SP	0.5	0.57253
SP	0.5	0.56124
SP	0.5	0.5865199999999999
SP	0.5	0.5616800000000001
SP	0.5	0.55401
SP	0.5	0.60901
SP	0.5	0.68224
SP	0.5	0.60512
SP	0.5	0.5765899999999999
SP	0.5	0.58144
SP	0.5	0.5787899999999999
SP	0.5	0.5735899999999999
SP	0.5	0.5955699999999999
SP	0.5	0.59382
SP	0.5	0.56604
SP	0.5	0.5652699999999999
SP	0.5	0.58138
SP	0.5	0.6158600000000001
SP	0.5	0.5526399999999999
SP	0.5	0.5887399999999999
SP	0.5	0.60326
SP	0.5	0.58691
SP	0.5	0.59997
SP	0.5	0.5998
SP	0.5	0.54162
SP	0.5	0.69262
SP	0.5	0.5899
SP	0.5	0.5509
SP	0.5	0.5834
SP	0.5	0.58638
SP	0.5	0.56137
SP	0.5	0.6352300000000001
SP	0.5	0.60009
SP	0.5	0.5996100000000001
SP	0.5	0.56493
SP	0.5	0.69495
SP	0.5	0.6081
SP	0.5	0.60838
SP	0.5	0.5921
SP	0.5	0.59302
SP	0.5	0.59042
SP	0.5	0.59436
SP	0.5	0.63584
SP	0.5	0.60002
SP	0.5	0.61653
SP	0.5	0.57955
SP	0.5	0.57527
SP	0.5	0.6137600000000001
SP	0.5	0.59373
SP	0.5	0.6027399999999999
SP	0.5	0.60433
SP	0.5	0.62346
SP	0.5	0.61722
SP	0.5	0.6331399999999999
SP	0.5	0.58627
SP	0.5	0.60849
SP	0.5	0.58562
SP	0.5	0.56658
SP	0.5	0.59711
SP	0.5	0.59244
SP	0.5	0.63046
SP	0.5	0.56998
SP	0.5	0.60674
SP	0.5	0.60193
SP	0.5	0.60836
SP	0.5	0.5705100000000001
SP	0.5	0.53715
SP	0.5	0.60033
SP	0.5	0.61
SP	0.5	0.58355
SP	0.5	0.61659
SP	0.5	0.5854699999999999
SP	0.5	0.59437
SP	0.5	0.58427
SP	0.5	0.61635
SP	0.5	0.5639
SP	0.5	0.5553899999999999
SP	0.5	0.53228
SP	0.5	0.57028
SP	0.5	0.58555
SP	0.5	0.5958399999999999
SP	0.5	0.65466
SP	0.5	0.56705
SP	0.5	0.6007899999999999
SP	0.5	0.61978
SP	0.5	0.60798
SP	0.5	0.52908
SP	0.5	0.5330600000000001
SP	0.5	0.5711
SP	0.5	0.5404
SP	0.5	0.56345
SP	0.5	0.60492
SP	0.5	0.60832
SP	0.5	0.59035
SP	0.5	0.60673
SP	0.5	0.60588
SP	0.5	0.54392
SP	0.5	0.5142899999999999
SP	0.5	0.5492100000000001
SP	0.5	0.5482899999999999
SP	0.5	0.6926399999999999
SP	0.5	0.52132
SP	0.5	0.50894
SP	0.5	0.5991
SP	0.5	0.66615
SP	0.5	0.53493
SP	0.5	0.59335
SP	0.5	0.6007600000000001
SP	0.5	0.67684
SP	0.5	0.61575
SP	0.5	0.6149
SP	0.5	0.6029800000000001
SP	0.5	0.6350100000000001
SP	0.5	0.66974
SP	0.5	0.60543
SP	0.5	0.5633100000000001
SP	0.5	0.57909
SP	0.5	0.6260600000000001
SP	0.5	0.59472
SP	0.5	0.59141
SP	0.5	0.5838899999999999
SP	0.5	0.57789
SP	0.5	0.61187
SP	0.5	0.59516
SP	0.5	0.65317
SP	0.5	0.6242
SP	0.5	0.6562100000000001
SP	0.5	0.593
SP	0.5	0.62287
SP	0.5	0.65513
SP	0.5	0.64283
SP	0.5	0.55319
SP	0.5	0.55469
SP	0.5	0.53589
SP	0.5	0.5906899999999999
SP	0.5	0.56805
SP	0.5	0.6156
SP	0.5	0.60695
SP	0.5	0.5992
SP	0.5	0.60826
SP	0.5	0.60736
SP	0.5	0.6429199999999999
SP	0.5	0.60172
SP	0.5	0.5838
SP	0.5	0.63441
SP	0.5	0.5986100000000001
SP	0.5	0.62156
SP	0.5	0.57745
SP	0.5	0.62463
SP	0.5	0.6039399999999999
SP	0.5	0.64239
SP	0.5	0.56298
SP	0.5	0.54459
SP	0.5	0.52642
SP	0.5	0.56321
SP	0.5	0.55799
SP	0.5	0.56542
SP	0.5	0.57448
SP	0.5	0.55698
SP	0.5	0.54766
SP	0.5	0.5402600000000001
SP	0.5	0.55875
SP	0.5	0.52083
SP	0.5	0.5748300000000001
SP	0.5	0.55316
SP	0.5	0.5210899999999999
SP	0.5	0.567
SP	0.5	0.57328
SP	0.5	0.52905
SP	0.5	0.53719
SP	0.5	0.54833
SP	0.5	0.5494
SP	0.5	0.53261
SP	0.5	0.56119
SP	0.5	0.56658
SP	0.5	0.53465
SP	0.5	0.54781
SP	0.5	0.53635
SP	0.5	0.58377
SP	0.5	0.57202
SP	0.5	0.5460699999999999
SP	0.5	0.5563100000000001
SP	0.5	0.60561
SP	0.5	0.53473
SP	0.5	0.55178
SP	0.5	0.5081600000000001
SP	0.5	0.52956
SP	0.5	0.58258
SP	0.5	0.5404100000000001
SP	0.5	0.77176
SP	0.5	0.6353800000000001
SP	0.5	0.5493100000000001
SP	0.5	0.52969
SP	0.5	0.55498
SP	0.5	0.77384
SP	0.5	0.544
SP	0.5	0.76352
SP	0.5	0.53867
SP	0.5	0.60332
SP	0.5	0.59139
SP	0.5	0.57957
SP	0.5	0.5988
SP	0.5	0.6038
SP	0.5	0.5955
SP	0.5	0.59225
SP	0.5	0.60428
SP	0.5	0.6005199999999999
SP	0.5	0.56653
SP	0.5	0.66823
SP	0.5	0.56113
SP	0.5	0.57929
SP	0.5	0.5513899999999999
SP	0.5	0.6806399999999999
SP	0.5	0.55708
SP	0.5	0.57097
SP	0.5	0.61841
SP	0.5	0.51674
SP	0.5	0.56938
SP	0.5	0.6698
SP	0.5	0.57357
SP	0.5	0.54455
SP	0.5	0.6045699999999999
SP	0.5	0.55487
SP	0.5	0.54295
SP	0.5	0.5629
SP	0.5	0.54762
SP	0.5	0.54214
SP	0.5	0.57814
SP	0.5	0.5697300000000001
SP	0.5	0.57735
SP	0.5	0.59196
SP	0.5	0.5701
SP	0.5	0.62647
SP	0.5	0.63126
SP	0.5	0.59234
SP	0.5	0.57168
SP	0.5	0.68216
SP	0.5	0.6075699999999999
SP	0.5	0.59819
SP	0.5	0.62329
SP	0.5	0.56628
SP	0.5	0.54294
SP	0.5	0.56566
SP	0.5	0.55635
SP	0.5	0.55095
SP	0.5	0.58101
SP	0.5	0.57292
SP	0.5	0.66322
SP	0.5	0.5989
SP	0.5	0.58138
SP	0.5	0.62016
SP	0.5	0.61434
SP	0.5	0.6099399999999999
SP	0.5	0.61382
SP	0.5	0.61612
SP	0.5	0.62617
SP	0.5	0.5823699999999999
SP	0.5	0.61101
SP	0.5	0.59664
SP	0.5	0.5718
SP	0.5	0.66284
SP	0.5	0.61743
SP	0.5	0.6123
SP	0.5	0.61911
SP	0.5	0.55514
SP	0.5	0.56065
SP	0.5	0.61049
SP	0.5	0.58357
SP	0.5	0.60829
SP	0.5	0.57736
SP	0.5	0.61635
SP	0.5	0.56809
SP	0.5	0.57857
SP	0.5	0.61169
SP	0.5	0.57143
SP	0.5	0.57117
SP	0.5	0.6068
SP	0.5	0.56862
SP	0.5	0.58036
SP	0.5	0.58513
SP	0.5	0.59809
SP	0.5	0.5668300000000001
SP	0.5	0.57284
SP	0.5	0.57535
SP	0.5	0.55989
SP	0.5	0.61197
SP	0.5	0.56092
SP	0.5	0.60427
SP	0.5	0.6046199999999999
SP	0.5	0.58643
SP	0.5	0.59013
SP	0.5	0.57397
SP	0.5	0.60472
SP	0.5	0.60738
SP	0.5	0.62915
SP	0.5	0.59234
SP	0.5	0.60233
SP	0.5	0.57155
SP	0.5	0.5849
SP	0.5	0.59725
SP	0.5	0.58394
SP	0.5	0.61516
SP	0.5	0.57735
SP	0.5	0.56097
SP	0.5	0.5535899999999999
SP	0.5	0.5354399999999999
SP	0.5	0.58438
SP	0.5	0.60295
SP	0.5	0.61202
SP	0.5	0.60416
SP	0.5	0.61835
SP	0.5	0.62616
SP	0.5	0.59263
SP	0.5	0.6126199999999999
SP	0.5	0.61142
SP	0.5	0.67575
SP	0.5	0.61301
SP	0.5	0.6449199999999999
SP	0.5	0.58003
SP	0.5	0.53595
SP	0.5	0.58004
SP	0.5	0.57504
SP	0.5	0.5688300000000001
SP	0.5	0.5667800000000001
SP	0.5	0.57038
SP	0.5	0.58039
SP	0.5	0.60878
SP	0.5	0.57093
SP	0.5	0.56917
SP	0.5	0.5997600000000001
[truncated: 285,737 more rows]
