# Supplementary material for: Effect of malaria parasite shape on its alignment at erythrocyte membrane
Source: eLife. 2021 Jul 21;10:e68818. doi: 10.7554/eLife.68818 (PMC8331178; doi:10.7554/eLife.68818)
Supplement: Figure 4—source data 1. [file elife-68818-fig4-data1.zip]

Archive with 6 entries (5 files):
- Fig4/
- Fig4/README
- Fig4/fig4_d.csv
- Fig4/fig4_b.csv
- Fig4/fig4_c.csv
- Fig4/fig4_a.csv
