# Supplementary material for: Effect of malaria parasite shape on its alignment at erythrocyte membrane
Source: eLife. 2021 Jul 21;10:e68818. doi: 10.7554/eLife.68818 (PMC8331178; doi:10.7554/eLife.68818)
Supplement: Figure 4—source data 1. [file elife-68818-fig4-data1.zip › Fig4/README]

1. fig4_a.csv contains data to plot Figure 4(a). The file contains apex distances normalized with parasite diameter for different off-rates and for different shape.

2. fig4_b.csv contains data to plot Figure 4(b). The file contains alignment angles (theta/pi) for different off-rates
 and for different shape.

3. fig4_c.csv contains data to plot Figure 4(c). The file contains deformation energies for different off-rates (k_off/kon_long)
 and for different shape.

4. fig4_d.csv contains data to plot Figure 4(d). The file contains alignment time normalized with reference alignment time for different off-rates and for different shape.
