# Supplementary material for: Effect of malaria parasite shape on its alignment at erythrocyte membrane
Source: eLife. 2021 Jul 21;10:e68818. doi: 10.7554/eLife.68818 (PMC8331178; doi:10.7554/eLife.68818)
Supplement: Figure 4—source data 1. [file elife-68818-fig4-data1.zip › Fig4/fig4_d.csv]

shape	koff/kon_long	alignment time (tau / tau_ref)
EG	0.5	0.1374445149017121
EG	0.5	0.19197844007609385
EG	0.5	0.11842105263157894
EG	0.5	0.8587507926442612
EG	0.5	0.03487634749524413
EG	0.5	0.0784717818642993
EG	0.5	0.9876347495244134
EG	0.5	0.049936588459099554
EG	0.5	0.06499682942295498
EG	0.5	0.12381103360811668
EG	0.5	0.27473050095117313
EG	0.5	2.9051997463538366
EG	0.5	0.41471147748890297
EG	0.5	0.28820545339251746
EG	0.5	0.6345909955611921
EG	0.5	0.13792010145846545
EG	0.5	0.33782498414711476
EG	0.5	2.1829422954977806
EG	0.5	0.03138871274571972
EG	0.5	0.19197844007609385
EG	0.5	0.05754597336715282
EG	0.5	0.5732403297400127
EG	0.5	0.7165504121750158
EG	0.5	1.6853202282815472
EG	0.5	0.19657577679137603
EG	0.5	0.1223842739378567
EG	0.5	0.03376664552948637
EG	0.5	0.09115409004438808
EG	0.5	0.9876347495244134
EG	0.5	0.04533925174381737
EG	0.5	0.21845275840202916
EG	0.5	0.18040583386176284
EG	0.5	2.3056436271401397
EG	0.5	4.670259987317692
EG	0.5	0.0003170577045022194
EG	0.5	1.6919784400760938
EG	0.5	2.74571972098922
EG	0.5	0.029327837666455296
EG	0.5	0.5
EG	0.5	0.019181991122384275
EG	0.5	0.3451173113506658
EG	0.5	0.05025364616360178
EG	0.5	0.1109701965757768
EG	0.5	0.6593214965123653
EG	0.5	0.9042485732403297
EG	0.5	0.03138871274571972
EG	0.5	0.8077045022194039
EG	0.5	0.006816740646797717
EG	0.5	0.8348129359543437
EG	0.5	1.1241280913126188
EG	0.5	0.03677869372225745
EG	0.5	0.18421052631578946
EG	0.5	0.9254914394419784
EG	0.5	1.1333227647431832
EG	0.5	0.049302473050095115
EG	0.5	0.41106531388712747
EG	0.5	0.04201014584654407
EG	0.5	0.1941978440076094
EG	0.5	0.8528852251109702
EG	0.5	0.8493975903614458
EG	0.5	0.04613189600507292
EG	0.5	0.5420101458465441
EG	0.5	0.5123652504755866
EG	0.5	0.08386176284083703
EG	0.5	0.029327837666455296
EG	0.5	0.0034876347495244133
EG	0.5	1.388871274571972
EG	0.5	0.0767279644895371
EG	0.5	0.8046924540266328
EG	0.5	0.03138871274571972
EG	0.5	0.1469562460367787
EG	0.5	0.0003170577045022194
EG	0.5	1.8577996195307547
EG	0.5	0.3218135700697527
EG	0.5	0.03741280913126189
EG	0.5	0.041058972733037415
EG	0.5	0.07466708941027267
EG	0.5	0.07767913760304375
EG	0.5	1.1670894102726697
EG	0.5	0.0474001268230818
EG	0.5	0.26601141407736206
EG	0.5	0.18500317057704502
EG	0.5	0.05928979074191503
EG	0.5	0.017755231452124286
EG	0.5	0.5185478757133798
EG	0.5	0.053899809765377296
EG	0.5	2.7907419150285353
EG	0.5	1.268864933417882
EG	0.5	2.208148383005707
EG	0.5	3.386176284083703
EG	0.5	0.017755231452124286
EG	0.5	0.8422637920101459
EG	0.5	0.5123652504755866
EG	0.5	0.3479708306911858
EG	0.5	0.8433734939759037
EG	0.5	0.12983512999365884
EG	0.5	0.1323715916296766
EG	0.5	0.28868103994927075
EG	0.5	0.1355421686746988
EG	0.5	0.060875079264426125
EG	0.5	0.161857958148383
EG	0.5	0.0784717818642993
EG	0.5	0.12539632213062776
EG	0.5	0.012365250475586557
EG	0.5	0.14917564996829422
EG	0.5	0.19197844007609385
EG	0.5	3.6629676601141408
EG	0.5	0.012365250475586557
EG	0.5	0.019657577679137603
EG	0.5	0.15884590995561193
EG	0.5	0.24793912492073558
EG	0.5	3.4518072289156625
EG	0.5	0.2794863665187064
EG	0.5	0.9766962587190868
EG	0.5	0.8081800887761572
EG	0.5	0.13015218769816106
EG	0.5	1.2625237793278377
EG	0.5	0.4310399492707673
EG	0.5	0.15567533291058971
EG	0.5	0.14172479391249207
EG	0.5	0.03788839568801522
EG	0.5	0.0003170577045022194
EG	0.5	0.062143310082435003
EG	0.5	0.0015852885225110971
EG	0.5	1.5437539632213062
EG	0.5	0.18516169942929614
EG	0.5	0.09923906150919468
EG	0.5	0.7295497780596069
EG	0.5	0.03329105897273304
EG	0.5	0.35415345592897907
EG	0.5	0.34131261889663916
EG	0.5	0.07767913760304375
EG	0.5	0.0554850982878884
EG	0.5	0.05358275206087508
EG	0.5	0.04359543436905517
EG	0.5	2.1848446417247938
EG	0.5	0.12396956246036779
EG	0.5	0.719720989220038
EG	0.5	0.24746353836398224
EG	0.5	0.05168040583386176
EG	0.5	0.05485098287888396
EG	0.5	0.05279010779961953
EG	0.5	2.6001902346227013
EG	0.5	1.6751743817374762
EG	0.5	0.07530120481927711
EG	0.5	1.3142041851616995
EG	0.5	0.030754597336715282
EG	0.5	0.9800253646163601
EG	0.5	5.08005707038681
EG	0.5	0.07767913760304375
EG	0.5	1.574984147114775
EG	0.5	0.29026632847178185
EG	0.5	0.06753329105897274
EG	0.5	0.3203868103994927
EG	0.5	0.040424857324032976
EG	0.5	0.4868421052631579
EG	0.5	0.09083703233988585
EG	0.5	0.05818008877615726
EG	0.5	0.0003170577045022194
EG	0.5	0.22923272035510464
EG	0.5	0.033449587824984146
EG	0.5	0.08306911857958148
EG	0.5	1.5286937222574508
EG	0.5	0.12301838934686113
EG	0.5	4.339251743817375
EG	0.5	0.0523145212428662
EG	0.5	1.2298668357641092
EG	0.5	0.18864933417882054
EG	0.5	0.02045022194039315
EG	0.5	0.6317374762206721
EG	0.5	0.7631578947368421
EG	0.5	0.0261572606214331
EG	0.5	0.8952124286620164
EG	0.5	0.18833227647431833
EG	0.5	0.8046924540266328
EG	0.5	0.8081800887761572
EG	0.5	0.044705136334812934
EG	0.5	0.8444831959416614
EG	0.5	0.10304375396322131
EG	0.5	0.05421686746987952
EG	0.5	0.061984781230183895
EG	0.5	0.0015852885225110971
EG	0.5	0.03440076093849081
EG	0.5	0.0050729232720355105
EG	0.5	0.3703233988585923
EG	0.5	0.11572606214331008
EG	0.5	0.04660748256182625
EG	0.5	0.7439759036144579
EG	0.5	1.082435003170577
EG	0.5	0.04676601141407736
EG	0.5	0.05992390615091947
EG	0.5	0.04438807863031072
EG	0.5	0.15123652504755866
EG	0.5	0.2550729232720355
EG	0.5	0.7209892200380469
EG	0.5	0.03503487634749525
EG	0.5	0.02679137603043754
EG	0.5	0.9484781230183893
EG	0.5	0.003646163601775523
EG	0.5	0.21353836398224477
EG	0.5	0.21861128725428028
EG	0.5	0.19911223842739378
EG	0.5	0.2855104629042486
EG	0.5	0.04010779961953075
EG	0.5	1.1371274571972099
EG	0.5	1.4613189600507293
EG	0.5	0.03138871274571972
EG	0.5	0.062143310082435003
EG	0.5	1.1165187064045656
EG	0.5	0.03487634749524413
EG	0.5	2.6198478123018387
EG	0.5	1.00142675967026
EG	0.5	0.12301838934686113
EG	0.5	0.02584020291693088
EG	0.5	2.244134432466709
EG	0.5	0.18040583386176284
EG	0.5	0.16122384273937856
EG	0.5	1.0814838300570704
EG	0.5	0.007926442612555484
EG	0.5	0.6437856689917565
EG	0.5	1.3568484464172479
EG	0.5	0.006024096385542169
EG	0.5	3.0643627140139507
EG	0.5	0.8663601775523145
EG	0.5	0.25586556753329104
EG	0.5	0.8145212428662016
EG	0.5	0.034559289790741916
EG	0.5	0.5675332910589728
EG	0.5	4.397748890298034
EG	0.5	0.023620798985415345
EG	0.5	2.8501902346227013
EG	0.5	0.017913760304375397
EG	0.5	0.0261572606214331
EG	0.5	0.0019023462270133164
EG	0.5	0.37175015852885224
EG	0.5	0.023303741280913125
EG	0.5	1.9318325935320229
EG	0.5	0.0015852885225110971
EG	0.5	0.22178186429930247
EG	0.5	0.8189600507292327
EG	0.5	1.6279327837666455
EG	0.5	0.13649334178820546
EG	0.5	0.04549778059606849
EG	0.5	1.1845275840202918
EG	0.5	3.12714013950539
EG	0.5	2.659004438807863
EG	0.5	0.03535193405199746
EG	0.5	3.411540900443881
EG	0.5	1.1130310716550411
EG	0.5	1.949270767279645
EG	0.5	0.03979074191502854
EG	0.5	0.05057070386810399
EG	0.5	0.43563728598604945
EG	0.5	0.11128725428027901
EG	0.5	0.7114774889029803
EG	0.5	0.03788839568801522
EG	0.5	2.416455294863665
EG	0.5	0.10177552314521243
EG	0.5	3.6032022828154724
EG	0.5	0.022669625871908686
EG	0.5	0.18991756499682944
EG	0.5	0.2205136334812936
EG	0.5	0.05928979074191503
EG	0.5	1.6326886493341788
EG	0.5	0.09733671528218135
EG	0.5	0.5689600507292327
EG	0.5	0.2698161065313887
EG	0.5	1.0439124920735574
EG	0.5	4.822447685478757
EG	0.5	0.06246036778693722
EG	0.5	0.1336398224476855
EG	0.5	1.1838934686112872
EG	0.5	0.8119847812301839
EG	0.5	0.3295814838300571
EG	0.5	0.1521876981610653
EG	0.5	0.016804058338617627
EG	0.5	0.15123652504755866
EG	0.5	0.836556753329106
EG	0.5	1.7233671528218135
EG	0.5	3.3210209258084973
EG	0.5	1.719562460367787
EG	0.5	0.03123018389346861
EG	0.5	0.03899809765377299
EG	0.5	0.04185161699429296
EG	0.5	0.32736207989854155
EG	0.5	0.03772986683576411
EG	0.5	0.0019023462270133164
EG	0.5	2.112714013950539
EG	0.5	0.9386493341788206
EG	0.5	0.15948002536461636
EG	0.5	0.5913126188966392
EG	0.5	0.20878249841471147
EG	0.5	0.12428662016487001
EG	0.5	0.05960684844641725
EG	0.5	0.2284400760938491
EG	0.5	0.7265377298668357
EG	0.5	2.4297717184527583
EG	0.5	0.1732720355104629
EG	0.5	3.26284083703234
EG	0.5	0.7815472415979708
EG	0.5	0.10034876347495245
EG	0.5	0.36382371591629675
EG	0.5	2.996036778693722
EG	0.5	2.2106848446417247
EG	0.5	0.03218135700697527
EG	0.5	0.0015852885225110971
EG	0.5	0.06388712745719721
EG	0.5	2.9430881420418515
EG	0.5	2.4113823715916296
EG	0.5	0.9992073557387444
EG	0.5	0.10700697526949905
EG	0.5	1.7173430564362715
EG	0.5	0.17041851616994294
EG	0.5	0.35336081166772354
EG	0.5	0.4437222574508561
EG	0.5	1.1249207355738744
EG	0.5	0.08291058972733037
EG	0.5	0.021718452758402028
EG	0.5	0.16883322764743183
EG	0.5	0.29629042485732404
EG	0.5	0.12682308180088775
EG	0.5	0.22653772986683576
EG	0.5	0.7988268864933418
EG	0.5	0.0012682308180088776
EG	0.5	0.09099556119213698
EG	0.5	1.2073557387444516
EG	0.5	0.15028535193405199
EG	0.5	0.8623969562460367
EG	0.5	0.6811984781230184
EG	0.5	0.029486366518706404
EG	0.5	0.0003170577045022194
EG	0.5	0.17533291058972733
EG	0.5	0.006975269499048827
EG	0.5	0.040583386176284084
EG	0.5	0.18214965123652505
EG	0.5	0.20149017121116042
EG	0.5	0.022669625871908686
EG	0.5	0.8720672162333545
EG	0.5	9.838776157260622
EG	0.5	0.49524413443246673
EG	0.5	0.17549143944197845
EG	0.5	0.08037412809131261
EG	0.5	0.16439441978440075
EG	0.5	5.458623969562461
EG	0.5	0.029327837666455296
EG	0.5	0.27203551046290425
EG	0.5	0.6030437539632213
EG	0.5	2.8533608116677236
EG	0.5	0.004914394419784401
EG	0.5	0.6846861128725428
EG	0.5	0.07561826252377933
EG	0.5	0.12967660114140775
EG	0.5	0.22479391249207356
EG	0.5	0.13776157260621433
EG	0.5	0.054533925174381735
EG	0.5	0.849714648065948
EG	0.5	0.0588142041851617
EG	0.5	0.30913126188966394
EG	0.5	0.08798351299936588
EG	0.5	0.16756499682942297
EG	0.5	0.3302155992390615
EG	0.5	0.0017438173747622067
EG	0.5	0.0003170577045022194
EG	0.5	0.8356055802155993
EG	0.5	1.310558021559924
EG	0.5	0.038839568801521875
EG	0.5	0.029327837666455296
EG	0.5	0.0019023462270133164
EG	0.5	3.1404565630944834
EG	0.5	0.15298034242232086
EG	0.5	0.6563094483195941
EG	0.5	0.03772986683576411
EG	0.5	0.32593532022828153
EG	0.5	0.12143310082435003
EG	0.5	0.14584654407102093
EG	0.5	0.25
EG	0.5	0.035193405199746355
EG	0.5	0.13823715916296767
EG	0.5	0.5122067216233355
EG	0.5	0.10320228281547242
EG	0.5	0.13792010145846545
EG	0.5	1.1558338617628408
EG	0.5	0.06325301204819277
EG	0.5	0.014426125554850983
EG	0.5	0.10890932149651236
EG	0.5	0.03788839568801522
EG	0.5	0.040424857324032976
EG	0.5	0.11842105263157894
EG	0.5	1.2726696258719088
EG	0.5	1.2385859226379201
EG	0.5	0.3486049461001902
EG	0.5	0.10383639822447685
EG	0.5	8.533449587824984
EG	0.5	1.2880469245402664
EG	0.5	0.0031705770450221942
EG	0.5	0.4083703233988586
EG	0.5	0.8765060240963856
EG	0.5	1.9771718452758402
EG	0.5	1.4835129993658847
EG	0.5	0.16899175649968295
EG	0.5	1.4164552948636653
EG	0.5	0.3073874445149017
EG	0.5	0.01664552948636652
EG	0.5	0.09860494610019023
EG	0.5	0.10367786937222574
EG	0.5	0.3891883322764743
EG	0.5	0.04755865567533291
EG	0.5	0.00554850982878884
EG	0.5	1.112555485098288
EG	0.5	0.09400760938490806
EG	0.5	1.1651870640456563
EG	0.5	0.1209575142675967
EG	0.5	3.6794546607482563
EG	0.5	2.4231135066582117
EG	0.5	0.13807863031071654
EG	0.5	2.0066582117945466
EG	0.5	0.5656309448319594
EG	0.5	0.14980976537729868
EG	0.5	0.009828788839568801
EG	0.5	0.6117628408370324
EG	0.5	0.05263157894736842
EG	0.5	0.16122384273937856
EG	0.5	0.0897273303741281
EG	0.5	1.532974001268231
EG	0.5	1.1959416613823717
EG	0.5	0.6311033608116677
EG	0.5	0.1456880152187698
EG	0.5	0.906150919467343
EG	0.5	1.23287888395688
EG	0.5	0.05770450221940393
EG	0.5	0.06230183893468611
EG	0.5	0.0012682308180088776
EG	0.5	0.030596068484464174
EG	0.5	4.317691819911224
EG	0.5	0.13173747622067217
EG	0.5	0.9757450856055803
EG	0.5	2.069277108433735
EG	0.5	0.10653138871274571
EG	0.5	0.12793278376664552
EG	0.5	1.0948002536461636
EG	0.5	2.1133481293595433
EG	0.5	0.11128725428027901
EG	0.5	0.039949270767279645
EG	0.5	0.593849080532657
EG	0.5	0.4245402663284718
EG	0.5	0.023779327837666456
EG	0.5	0.014901712111604312
EG	0.5	0.05897273303741281
EG	0.5	0.15821179454660747
EG	0.5	0.813570069752695
EG	0.5	1.0337666455294863
EG	0.5	0.14267596702599875
EG	0.5	2.666138237159163
EG	0.5	0.742707672796449
EG	0.5	1.6799302473050095
EG	0.5	1.1528218135700699
EG	0.5	0.40805326569435635
EG	0.5	0.0700697526949905
EG	0.5	0.13633481293595434
EG	0.5	0.7694990488268865
EG	0.5	0.0003170577045022194
EG	0.5	3.1439441978440077
EG	0.5	0.2878883956880152
EG	0.5	1.9201014584654408
EG	0.5	0.02108433734939759
EG	0.5	0.32641090678503487
EG	0.5	0.7232086239695624
EG	0.5	1.2358909321496512
EG	0.5	0.39331008243500315
EG	0.5	0.029327837666455296
EG	0.5	0.13522511097019657
EG	0.5	0.09654407102092581
EG	0.5	0.1946734305643627
EG	0.5	0.27013316423589095
EG	0.5	0.01601141407736208
EG	0.5	3.694831959416614
EG	0.5	0.07466708941027267
EG	0.5	0.019499048826886495
EG	0.5	0.2855104629042486
EG	0.5	0.22828154724159797
EG	0.5	0.06404565630944832
EG	0.5	0.14426125554850983
EG	0.5	0.4048826886493342
EG	0.5	1.3793595434369055
EG	0.5	2.667564996829423
EG	0.5	0.04010779961953075
EG	0.5	0.04961953075459734
EG	0.5	0.12064045656309448
EG	0.5	0.039315155358275206
EG	0.5	0.04438807863031072
EG	0.5	0.07308180088776157
EG	0.5	3.96718452758402
EG	0.5	0.8173747622067217
EG	0.5	0.7897907419150285
EG	0.5	0.006975269499048827
EG	0.5	1.1077996195307547
EG	0.5	2.2771084337349397
EG	0.5	3.160431198478123
EG	0.5	3.1721623335447053
EG	0.5	4.314996829422955
EG	0.5	0.23446417247939125
EG	0.5	0.5209258084971464
EG	0.5	0.0277425491439442
EG	0.5	0.04724159797083069
EG	0.5	0.08417882054533925
EG	0.5	0.4575142675967026
EG	0.5	0.039473684210526314
EG	0.5	0.12555485098287889
EG	0.5	0.04216867469879518
EG	0.5	0.0735573874445149
EG	0.5	0.01062143310082435
EG	0.5	0.26077996195307546
EG	0.5	0.12032339885859226
EG	0.5	0.3890298034242232
EG	0.5	1.5784717818642993
EG	0.5	0.003804692454026633
EG	0.5	0.0637285986049461
EG	0.5	0.0077679137603043754
EG	0.5	3.524889029803424
EG	0.5	0.04311984781230184
EG	0.5	0.3021559923906151
EG	0.5	0.11223842739378567
EG	0.5	2.1393468611287254
EG	0.5	0.032339885859226376
EG	0.5	0.23383005707038682
EG	0.5	0.3253012048192771
EG	0.5	0.7647431832593532
EG	0.5	0.211001902346227
EG	0.5	0.09527584020291693
EG	0.5	0.5572289156626506
EG	0.5	0.13459099556119214
EG	0.5	0.01696258719086874
EG	0.5	0.10209258084971465
EG	0.5	0.05469245402663285
EG	0.5	0.033449587824984146
EG	0.5	0.0063411540900443885
EG	0.5	0.14743183259353201
EG	0.5	0.4931832593532023
EG	0.5	0.03693722257450856
EG	0.5	0.09289790741915029
EG	0.5	4.8259353202282815
EG	0.5	0.41058972733037413
EG	0.5	0.05643627140139505
EG	0.5	0.05168040583386176
EG	0.5	0.26093849080532655
EG	0.5	0.003804692454026633
EG	0.5	0.0930564362714014
EG	0.5	0.019499048826886495
EG	0.5	0.0003170577045022194
EG	0.5	0.699429296131896
EG	0.5	5.4430881420418515
EG	0.5	0.05770450221940393
EG	0.5	0.49286620164870004
EG	0.5	3.1380786303107167
EG	0.5	1.87428662016487
EG	0.5	0.44419784400760937
EG	0.5	0.1046290424857324
EG	0.5	2.71290424857324
EG	0.5	0.735573874445149
EG	0.5	0.08956880152187698
EG	0.5	0.05136334812935954
EG	0.5	2.4273937856689916
EG	0.5	0.12951807228915663
EG	0.5	0.03741280913126189
EG	0.5	0.07688649334178821
EG	0.5	0.23922003804692454
EG	0.5	0.09400760938490806
EG	0.5	0.21845275840202916
EG	0.5	0.049302473050095115
EG	0.5	0.5399492707672796
EG	0.5	0.14648065948002537
EG	0.5	1.0554850982878885
EG	0.5	1.1903931515535828
EG	0.5	0.09226379201014584
EG	0.5	0.029803424223208624
EG	0.5	1.0754597336715281
EG	0.5	1.0009511731135066
EG	0.5	0.13173747622067217
EG	0.5	1.449270767279645
EG	0.5	0.608275206087508
EG	0.5	0.040583386176284084
EG	0.5	0.07577679137603044
EG	0.5	0.0409004438807863
EG	0.5	0.00523145212428662
EG	0.5	0.1650285351934052
EG	0.5	0.17850348763474952
EG	0.5	1.1580532656943563
EG	0.5	0.16566265060240964
EG	0.5	0.0802155992390615
EG	0.5	0.2734622701331642
EG	0.5	0.04311984781230184
EG	0.5	0.1046290424857324
EG	0.5	0.7726696258719087
EG	0.5	2.2303424223208625
EG	0.5	0.5526315789473685
EG	0.5	1.0225110970196576
EG	0.5	0.15963855421686746
EG	0.5	0.17866201648700064
EG	0.5	2.429296131896005
EG	0.5	1.4635383639822448
EG	0.5	0.15282181357006974
EG	0.5	4.249682942295498
EG	0.5	2.48287888395688
EG	0.5	0.03693722257450856
EG	0.5	0.09432466708941027
EG	0.5	2.426284083703234
EG	0.5	1.6463221306277742
EG	0.5	0.017438173747622066
EG	0.5	0.048668357641090676
EG	0.5	0.25142675967026
EG	0.5	0.019499048826886495
EG	0.5	0.13696892834495877
EG	0.5	3.3214965123652505
EG	0.5	0.3703233988585923
EG	0.5	0.0409004438807863
EG	0.5	0.07308180088776157
EG	0.5	2.5020608750792643
EG	0.5	0.13126188966391883
EG	0.5	0.03440076093849081
EG	0.5	0.11651870640456563
EG	0.5	0.04533925174381737
EG	0.5	0.3961636017755231
EG	0.5	0.099714648065948
EG	0.5	0.0063411540900443885
EG	0.5	0.5190234622701332
EG	0.5	0.5264743183259353
EG	0.5	4.814679771718453
EG	0.5	0.1241280913126189
EG	0.5	0.03979074191502854
EG	0.5	0.09908053265694357
EG	0.5	0.20038046924540268
EG	0.5	0.09400760938490806
EG	0.5	0.05754597336715282
EG	0.5	0.3573240329740013
EG	0.5	0.0474001268230818
EG	0.5	0.08259353202282815
EG	0.5	0.13253012048192772
EG	0.5	0.15472415979708307
EG	0.5	0.05263157894736842
EG	0.5	0.018547875713379836
EG	0.5	0.5586556753329106
EG	0.5	0.0409004438807863
EG	0.5	0.08560558021559923
EG	0.5	1.2436588459099556
EG	0.5	0.12460367786937222
EG	0.5	0.1613823715916297
EG	0.5	0.3501902346227013
EG	0.5	0.2403297400126823
EG	0.5	0.043436905516804056
EG	0.5	0.09384908053265695
EG	0.5	0.019499048826886495
EG	0.5	0.040583386176284084
EG	0.5	0.09670259987317692
EG	0.5	0.320862396956246
EG	0.5	2.3963221306277744
EG	0.5	0.06341154090044387
EG	0.5	0.16883322764743183
EG	0.5	0.08338617628408371
EG	0.5	0.09131261889663919
EG	0.5	0.435003170577045
EG	0.5	0.03218135700697527
EG	0.5	0.9391249207355739
EG	0.5	0.11255548509828789
EG	0.5	0.2287571337983513
EG	0.5	0.15583386176284084
EG	0.5	0.09099556119213698
EG	0.5	0.8184844641724794
EG	0.5	1.1174698795180722
EG	0.5	0.19958782498414712
EG	0.5	0.3446417247939125
EG	0.5	0.0019023462270133164
EG	0.5	6.101299936588459
EG	0.5	0.8349714648065948
EG	0.5	0.06769181991122385
EG	0.5	1.2187698161065315
EG	0.5	0.8370323398858592
EG	0.5	0.6551997463538364
EG	0.5	0.03535193405199746
EG	0.5	0.14933417882054534
EG	0.5	1.1024096385542168
EG	0.5	0.06071655041217502
EG	0.5	0.02679137603043754
EG	0.5	0.3890298034242232
EG	0.5	0.00523145212428662
EG	0.5	0.22733037412809132
EG	0.5	0.11889663918833228
EG	0.5	0.20688015218769817
EG	0.5	0.016804058338617627
EG	0.5	0.18658845909955613
EG	0.5	0.0022194039315155357
EG	0.5	2.7679137603043755
EG	0.5	0.4438807863031072
EG	0.5	0.3527266962587191
EG	0.5	0.1583703233988586
EG	0.5	0.053899809765377296
EG	0.5	0.10177552314521243
EG	0.5	0.0865567533291059
EG	0.5	0.019340519974635383
EG	0.5	0.5380469245402664
EG	0.5	0.06975269499048826
EG	0.5	0.8744451490171211
EG	0.5	0.525998731769182
EG	0.5	0.04026632847178187
EG	0.5	0.09511731135066583
EG	0.5	0.12999365884590997
EG	0.5	0.02076727964489537
EG	0.5	0.0015852885225110971
EG	0.5	0.0022194039315155357
EG	0.5	0.2837666455294864
EG	0.5	2.179296131896005
EG	0.5	0.12428662016487001
EG	0.5	0.04296131896005073
EG	0.5	0.11731135066582118
EG	0.5	0.1631261889663919
EG	0.5	0.12381103360811668
EG	0.5	0.3633481293595434
EG	0.5	0.1258719086873811
EG	0.5	0.439283449587825
EG	0.5	0.15377298668357642
EG	0.5	0.20133164235890932
EG	0.5	0.0022194039315155357
EG	0.5	0.24635383639822447
EG	0.5	0.05136334812935954
EG	0.5	0.04502219403931516
EG	0.5	1.579581483830057
EG	0.5	4.640932149651237
EG	0.5	0.6147748890298034
EG	0.5	0.09416613823715916
EG	0.5	0.15377298668357642
EG	0.5	0.10732403297400127
EG	0.5	0.019340519974635383
EG	0.5	0.11826252377932783
EG	0.5	0.03788839568801522
EG	0.5	0.9933417882054534
EG	0.5	0.26268230818008875
EG	0.5	0.05057070386810399
EG	0.5	0.28487634749524415
EG	0.5	0.5466074825618262
EG	0.5	0.14774889029803423
EG	0.5	0.4602092580849715
EG	0.5	0.024889029803424223
EG	0.5	0.06071655041217502
EG	0.5	0.0391566265060241
EG	0.5	0.08782498414711477
EG	0.5	0.14616360177552315
EG	0.5	0.07863031071655041
EG	0.5	2.9803424223208625
EG	0.5	0.044071020925808495
EG	0.5	4.454819277108434
EG	0.5	0.3519340519974635
EG	0.5	0.1945149017121116
EG	0.5	0.05849714648065948
EG	0.5	1.5267913760304375
EG	0.5	0.007450856055802156
EG	0.5	0.029961953075459735
EG	0.5	0.07514267596702599
EG	0.5	0.9351616994292962
EG	0.5	0.547717184527584
EG	0.5	0.13142041851616995
EG	0.5	0.16582117945466074
EG	0.5	0.16439441978440075
EG	0.5	0.7041851616994292
EG	0.5	0.6531388712745719
EG	0.5	0.2526949904882689
EG	0.5	0.24619530754597338
EG	0.5	0.046924540266328474
EG	0.5	0.6215916296766011
EG	0.5	0.22558655675332911
EG	0.5	1.9015535827520609
EG	0.5	0.10272669625871908
EG	0.5	0.18484464172479392
EG	0.5	0.8522511097019657
EG	0.5	0.03170577045022194
EG	0.5	1.4478440076093848
EG	0.5	0.35351934051997463
EG	0.5	0.02663284717818643
EG	0.5	0.19197844007609385
EG	0.5	0.040424857324032976
EG	0.5	0.5258402029169309
EG	0.5	1.309131261889664
EG	0.5	0.08291058972733037
EG	0.5	1.5206087507926442
EG	0.5	0.00523145212428662
EG	0.5	0.17454026632847178
EG	0.5	0.01046290424857324
EG	0.5	0.05469245402663285
EG	0.5	0.6551997463538364
EG	0.5	0.8796766011414078
EG	0.5	0.14965123652504755
EG	0.5	0.07466708941027267
EG	0.5	0.17358909321496513
EG	0.5	0.7423906150919467
EG	0.5	0.08417882054533925
EG	0.5	0.47463538363982244
EG	0.5	0.22146480659480025
EG	0.5	1.2488902980342422
EG	0.5	0.03503487634749525
EG	0.5	0.24413443246670893
EG	0.5	6.185003170577045
EG	0.5	0.04502219403931516
EG	0.5	0.03313253012048193
EG	0.5	1.215282181357007
EG	0.5	0.023620798985415345
EG	0.5	3.783291058972733
EG	0.5	0.20735573874445148
EG	0.5	4.822447685478757
EG	0.5	0.540424857324033
EG	0.5	0.08465440710209259
EG	0.5	0.28868103994927075
EG	0.5	4.784717818642993
EG	0.5	0.10320228281547242
EG	0.5	0.0009511731135066582
EG	0.5	1.2344641724793912
EG	0.5	1.1292010145846545
EG	0.5	0.3711160431198478
EG	0.5	0.17073557387444516
EG	0.5	0.1423589093214965
EG	0.5	0.0015852885225110971
EG	0.5	0.26680405833861764
EG	0.5	0.17089410272669625
EG	0.5	0.1160431198478123
EG	0.5	0.08275206087507926
EG	0.5	2.785986049461002
EG	0.5	0.3611287254280279
EG	0.5	0.09353202282815472
EG	0.5	1.0107799619530755
EG	0.5	0.5990805326569436
EG	0.5	0.5775206087507927
EG	0.5	0.21195307545973366
EG	0.5	0.0391566265060241
EG	0.5	0.2090995561192137
EG	0.5	0.11429930247305009
EG	0.5	0.09559289790741915
EG	0.5	3.6750158528852253
EG	0.5	0.04422954977805961
EG	0.5	0.0015852885225110971
EG	0.5	0.04882688649334179
EG	0.5	0.0326569435637286
EG	0.5	0.0277425491439442
EG	0.5	0.36033608116677235
EG	0.5	0.12539632213062776
EG	0.5	0.3589093214965124
EG	0.5	0.0702282815472416
EG	0.5	0.009828788839568801
EG	0.5	0.038839568801521875
EG	0.5	1.2798034242232086
EG	0.5	0.21734305643627141
EG	0.5	0.7068801521876982
EG	0.5	0.42580849714648067
EG	0.5	0.03677869372225745
EG	0.5	0.13649334178820546
EG	0.5	0.12270133164235891
EG	0.5	0.28693722257450854
EG	0.5	0.21116043119847813
EG	0.5	0.2236842105263158
EG	0.5	1.167564996829423
EG	0.5	0.8425808497146481
EG	0.5	0.16058972733037413
EG	0.5	0.04613189600507292
EG	0.5	0.19911223842739378
EG	0.5	0.03170577045022194
EG	0.5	5.840678503487635
EG	0.5	0.09511731135066583
EG	0.5	0.07213062777425491
EG	0.5	0.43547875713379836
EG	0.5	0.01585288522511097
EG	0.5	0.9051997463538364
EG	0.5	0.10589727330374128
EG	0.5	0.12365250475586556
EG	0.5	0.02045022194039315
EG	0.5	0.9630627774254914
EG	0.5	0.060875079264426125
EG	0.5	2.0453392517438176
EG	0.5	0.016169942929613188
EG	0.5	0.2536461636017755
EG	0.5	0.4751109701965758
EG	0.5	0.3167406467977172
EG	0.5	0.2271718452758402
EG	0.5	0.06293595434369055
EG	0.5	0.1548826886493342
EG	0.5	0.08544705136334813
EG	0.5	0.7851934051997463
EG	0.5	0.8861762840837032
EG	0.5	2.5513633481293594
EG	0.5	0.49239061509194676
EG	0.5	0.02679137603043754
EG	0.5	1.2515852885225112
EG	0.5	3.164711477488903
EG	0.5	2.666455294863665
EG	0.5	0.5733988585922638
EG	0.5	1.1693088142041852
EG	0.5	0.32894736842105265
EG	0.5	0.10764109067850348
EG	0.5	0.36556753329105895
EG	0.5	0.03551046290424857
EG	0.5	0.30580215599239063
EG	0.5	0.07466708941027267
EG	0.5	2.3188015218769817
EG	0.5	0.6133481293595434
EG	0.5	0.17755231452124287
EG	0.5	0.3942612555485098
EG	0.5	0.275998731769182
EG	0.5	3.216391883322765
EG	0.5	0.3069118579581484
EG	0.5	0.14093214965123652
EG	0.5	0.15424857324032973
EG	0.5	0.07244768547875713
EG	0.5	4.541376030437539
EG	0.5	0.2189283449587825
EG	0.5	0.04153455928979074
EG	0.5	0.7626823081800888
EG	0.5	1.576410906785035
EG	0.5	0.05405833861762841
EG	0.5	0.38459099556119214
EG	0.5	2.4067850348763473
EG	0.5	1.9529169308814205
EG	0.5	3.294546607482562
EG	0.5	0.0033291058972733036
EG	0.5	0.025364616360177554
EG	0.5	0.17533291058972733
EG	0.5	2.072764743183259
EG	0.5	0.7409638554216867
EG	0.5	0.09495878249841472
EG	0.5	0.008719086873811033
EG	0.5	0.21147748890298035
EG	0.5	0.9416613823715916
EG	0.5	0.49001268230818007
EG	0.5	0.6144578313253012
EG	0.5	0.04026632847178187
EG	0.5	0.031071655041217502
EG	0.5	0.08132530120481928
EG	0.5	0.530279010779962
EG	0.5	0.030279010779961955
EG	0.5	1.2103677869372225
EG	0.5	0.023462270133164237
EG	0.5	2.0106214331008245
EG	0.5	2.3473367152821814
EG	0.5	0.04153455928979074
EG	0.5	0.06563094483195941
EG	0.5	0.6032022828154724
EG	0.5	0.1374445149017121
EG	0.5	0.12507926442612555
EG	0.5	0.2045022194039315
EG	0.5	1.0610336081166771
EG	0.5	0.12951807228915663
EG	0.5	0.15567533291058971
EG	0.5	0.262999365884591
EG	0.5	0.1539315155358275
EG	0.5	0.07260621433100824
EG	0.5	1.2265377298668358
EG	0.5	4.038046924540266
EG	0.5	0.2435003170577045
EG	0.5	0.10716550412175016
EG	0.5	0.05183893468611287
EG	0.5	1.5798985415345592
EG	0.5	0.28820545339251746
EG	0.5	0.14632213062777424
EG	0.5	0.11160431198478123
EG	0.5	0.07244768547875713
EG	0.5	0.15678503487634748
EG	0.5	0.30944831959416613
EG	0.5	0.26173113506658213
EG	0.5	0.1566265060240964
EG	0.5	0.13348129359543437
EG	0.5	0.10653138871274571
EG	0.5	0.19736842105263158
EG	0.5	0.13490805326569436
EG	0.5	0.028059606848446418
EG	0.5	0.41106531388712747
EG	0.5	7.084654407102093
EG	0.5	0.003646163601775523
EG	0.5	0.0023779327837666455
EG	0.5	0.11953075459733671
EG	0.5	0.28154724159797084
EG	0.5	0.015060240963855422
EG	0.5	0.03154724159797083
EG	0.5	0.1521876981610653
EG	0.5	0.6997463538363983
EG	0.5	1.1621750158528852
EG	0.5	0.07688649334178821
EG	0.5	1.1609067850348764
EG	0.5	0.3650919467343056
EG	0.5	0.12381103360811668
EG	0.5	0.18341788205453394
EG	0.5	0.8205453392517438
EG	0.5	0.0003170577045022194
EG	0.5	0.03503487634749525
EG	0.5	0.07656943563728598
EG	0.5	0.03788839568801522
EG	0.5	1.9678186429930247
EG	0.5	0.04724159797083069
EG	0.5	0.05342422320862397
EG	0.5	2.341154090044388
EG	0.5	0.01601141407736208
EG	0.5	1.1263474952441344
EG	0.5	2.2203551046290424
EG	0.5	0.8040583386176284
EG	0.5	0.2969245402663285
EG	0.5	0.21670894102726695
EG	0.5	0.19102726696258718
EG	0.5	0.08402029169308814
EG	0.5	0.27473050095117313
EG	0.5	0.18008877615726063
EG	0.5	2.98145212428662
EG	0.5	0.19514901712111604
EG	0.5	0.13776157260621433
EG	0.5	0.2844007609384908
EG	0.5	0.49239061509194676
EG	0.5	0.17121116043119847
EG	0.5	0.12365250475586556
EG	0.5	1.6926125554850984
EG	0.5	0.04613189600507292
EG	0.5	0.599714648065948
EG	0.5	1.576410906785035
EG	0.5	0.7988268864933418
EG	0.5	3.876030437539632
EG	0.5	1.2393785668991757
EG	0.5	0.3268864933417882
EG	0.5	0.6093849080532657
EG	0.5	0.4708306911857958
EG	0.5	0.12079898541534559
EG	0.5	0.09178820545339252
EG	0.5	0.5545339251743817
EG	0.5	0.019340519974635383
EG	0.5	1.180722891566265
EG	0.5	0.40884590995561193
EG	0.5	1.2322447685478757
EG	0.5	0.0003170577045022194
EG	0.5	0.11223842739378567
EG	0.5	3.1130310716550413
EG	0.5	0.02155992390615092
EG	0.5	4.8416296766011415
EG	0.5	2.795973367152822
EG	0.5	0.02568167406467977
EG	0.5	0.0014267596702599874
EG	0.5	3.2404882688649335
EG	0.5	0.2025998731769182
EG	0.5	0.08750792644261256
EG	0.5	2.087824984147115
EG	0.5	0.6063728598604946
EG	0.5	0.19340519974635384
EG	0.5	0.7054533925174382
EG	0.5	1.015852885225111
EG	0.5	0.04914394419784401
EG	0.5	5.610653138871275
EG	0.5	0.028218135700697526
EG	0.5	0.2515852885225111
EG	0.5	1.0878249841471148
EG	0.5	0.03170577045022194
EG	0.5	0.9616360177552314
EG	0.5	0.0012682308180088776
EG	0.5	0.09590995561192137
EG	0.5	0.06071655041217502
EG	0.5	0.03662016487000634
EG	0.5	3.6236525047558654
EG	0.5	0.03741280913126189
EG	0.5	0.04216867469879518
EG	0.5	0.1586873811033608
EG	0.5	0.18389346861128725
EG	0.5	0.12317691819911224
EG	0.5	0.11176284083703233
EG	0.5	0.2501585288522511
EG	0.5	0.5442295497780596
EG	0.5	0.1322130627774255
EG	0.5	0.07498414711477489
EG	0.5	0.1943563728598605
EG	0.5	0.03646163601775523
EG	0.5	0.16058972733037413
EG	0.5	0.003646163601775523
EG	0.5	0.08132530120481928
EG	0.5	0.29121750158528853
EG	0.5	0.03693722257450856
EG	0.5	0.4456246036778694
EG	0.5	2.574667089410273
EG	0.5	0.4055168040583386
EG	0.5	0.06309448319594166
EG	0.5	0.08338617628408371
EG	0.5	0.9218452758402029
EG	0.5	0.02679137603043754
EG	0.5	0.37714013950539
EG	0.5	2.224159797083069
EG	0.5	0.017279644895370958
EG	0.5	0.07450856055802156
EG	0.5	0.07054533925174382
EG	0.5	0.04296131896005073
EG	0.5	0.03788839568801522
EG	0.5	0.055009511731135066
EG	0.5	0.858433734939759
EG	0.5	2.26712111604312
EG	0.5	0.30326569435637285
EG	0.5	0.0700697526949905
EG	0.5	0.03709575142675967
EG	0.5	1.8338617628408371
EG	0.5	2.8243500317057704
EG	0.5	0.15424857324032973
EG	0.5	0.04882688649334179
EG	0.5	0.04359543436905517
EG	0.5	0.2655358275206087
EG	0.5	0.34384908053265695
EG	0.5	0.456721623335447
EG	0.5	2.229866835764109
EG	0.5	0.5629359543436906
EG	0.5	0.0003170577045022194
EG	0.5	0.034083703233988585
EG	0.5	0.03154724159797083
EG	0.5	0.5280596068484464
EG	0.5	0.22320862396956245
EG	0.5	0.19181991122384273
EG	0.5	0.018864933417882056
EG	0.5	0.10510462904248573
EG	0.5	0.5093532022828154
EG	0.5	0.6642358909321496
EG	0.5	2.290583386176284
EG	0.5	0.7293912492073558
EG	0.5	2.1829422954977806
EG	0.5	0.46924540266328474
EG	0.5	0.11731135066582118
EG	0.5	2.921845275840203
EG	0.5	1.2025998731769183
EG	0.5	0.4790741915028535
EG	0.5	0.4603677869372226
EG	0.5	0.06848446417247939
EG	0.5	0.1028852251109702
EG	0.5	1.488268864933418
EG	0.5	0.32228915662650603
EG	0.5	0.0031705770450221942
EG	0.5	1.5391566265060241
EG	0.5	3.8604946100190234
EG	0.5	0.8928344958782498
EG	0.5	3.1322130627774256
EG	0.5	0.3868103994927077
EG	0.5	0.1616994292961319
EG	0.5	0.09162967660114141
EG	0.5	0.04787571337983513
EG	0.5	0.5226696258719087
EG	0.5	0.06071655041217502
EG	0.5	0.13776157260621433
EG	0.5	0.06753329105897274
EG	0.5	5.791534559289791
EG	0.5	0.6349080532656943
EG	0.5	0.4162967660114141
EG	0.5	0.3744451490171211
EG	0.5	8.089410272669626
EG	0.5	0.15202916930881422
EG	0.5	3.079581483830057
EG	0.5	0.44847812301838935
EG	0.5	0.3148383005707039
EG	0.5	0.1729549778059607
EG	0.5	4.294863665187064
EG	0.5	0.008243500317057704
EG	0.5	1.230976537729867
EG	0.5	0.7625237793278377
EG	0.5	0.13776157260621433
EG	0.5	0.18658845909955613
EG	0.5	0.022828154724159798
EG	0.5	0.11873811033608117
EG	0.5	1.2423906150919468
EG	0.5	0.0914711477488903
EG	0.5	0.21766011414077363
EG	0.5	0.19990488268864934
EG	0.5	5.305326569435637
EG	0.5	0.37016487000634113
EG	0.5	0.13189600507292326
EG	0.5	0.09384908053265695
EG	0.5	2.956880152187698
EG	0.5	0.135859226379201
EG	0.5	0.0003170577045022194
EG	0.5	0.07926442612555486
EG	0.5	0.34384908053265695
EG	0.5	6.448478123018389
EG	0.5	0.1586873811033608
EG	0.5	0.5030120481927711
EG	0.5	0.0981293595434369
EG	0.5	0.012365250475586557
EG	0.5	0.6090678503487634
EG	0.5	0.5348763474952442
EG	0.5	2.567374762206722
EG	0.5	1.5830691185795815
EG	0.5	4.2923272035510465
EG	0.5	0.2140139505389981
EG	0.5	5.847178186429931
EG	0.5	0.6583703233988586
EG	0.5	0.1306277742549144
EG	0.5	0.06309448319594166
EG	0.5	0.03376664552948637
EG	0.5	0.014267596702599873
EG	0.5	0.24365884590995562
EG	0.5	0.06737476220672162
EG	0.5	0.6602726696258719
EG	0.5	0.20989220038046924
EG	0.5	0.16629676601141408
EG	0.5	2.48430564362714
EG	0.5	0.04724159797083069
EG	0.5	1.3907736207989854
EG	0.5	0.08687381103360811
EG	0.5	0.24381737476220672
EG	0.5	1.673430564362714
EG	0.5	0.08148383005707038
EG	0.5	0.015535827520608751
EG	0.5	0.10256816740646797
EG	0.5	0.2335129993658846
EG	0.5	0.9004438807863031
EG	0.5	0.004121750158528852
EG	0.5	0.15789473684210525
EG	0.5	0.13681039949270768
EG	0.5	0.049936588459099554
EG	0.5	0.06404565630944832
EG	0.5	0.0015852885225110971
EG	0.5	0.06800887761572606
EG	0.5	1.2292327203551046
EG	0.5	0.33259353202282815
EG	0.5	0.19657577679137603
EG	0.5	0.10161699429296132
EG	0.5	0.4776474318325935
EG	0.5	0.08719086873811034
EG	0.5	0.10890932149651236
EG	0.5	1.6033608116677236
EG	0.5	0.040424857324032976
EG	0.5	0.21845275840202916
EG	0.5	2.359384908053266
EG	0.5	0.03487634749524413
EG	0.5	0.7739378566899175
EG	0.5	3.945307545973367
EG	0.5	0.12444514901712111
EG	0.5	0.293278376664553
EG	0.5	0.5369372225745086
EG	0.5	0.06277742549143944
EG	0.5	0.0015852885225110971
EG	0.5	3.7301838934686113
EG	0.5	0.8409955611921369
EG	0.5	0.9129676601141408
EG	0.5	0.07545973367152822
EG	0.5	1.7842422320862397
EG	0.5	0.03868103994927077
EG	0.5	4.107641090678504
EG	0.5	0.012682308180088777
EG	0.5	0.18199112238427395
EG	0.5	3.2595117311350665
EG	0.5	0.03202282815472416
EG	0.5	1.9483195941661382
EG	0.5	0.10827520608750793
EG	0.5	1.2728281547241598
EG	0.5	0.07767913760304375
EG	0.5	0.0015852885225110971
EG	0.5	0.2878883956880152
EG	0.5	0.018547875713379836
EG	0.5	0.013950538998097653
EG	0.5	2.340995561192137
EG	0.5	0.22463538363982244
EG	0.5	0.8882371591629676
EG	0.5	0.20164870006341154
EG	0.5	0.03662016487000634
EG	0.5	0.09115409004438808
EG	0.5	0.2257450856055802
EG	0.5	0.04676601141407736
EG	0.5	0.1388712745719721
EG	0.5	0.3692136968928345
EG	0.5	1.4557704502219404
EG	0.5	0.07133798351299937
EG	0.5	0.41106531388712747
EG	0.5	3.465282181357007
EG	0.5	1.312143310082435
EG	0.5	1.0943246670894102
EG	0.5	0.022035510462904247
EG	0.5	1.405992390615092
EG	0.5	0.16455294863665187
EG	0.5	0.0015852885225110971
EG	0.5	0.14933417882054534
EG	0.5	0.3560558021559924
EG	0.5	3.446417247939125
EG	0.5	0.07863031071655041
EG	0.5	0.026949904882688648
EG	0.5	0.8852251109701966
EG	0.5	1.0428027901077996
EG	0.5	5.435320228281547
EG	0.5	0.011889663918833228
EG	0.5	0.926284083703234
EG	0.5	0.608433734939759
EG	0.5	1.1391883322764744
EG	0.5	4.006182625237793
EG	0.5	0.1521876981610653
EG	0.5	0.056753329105897275
EG	0.5	1.6970513633481294
EG	0.5	0.006024096385542169
EG	0.5	0.6612238427393786
EG	0.5	0.4221623335447051
EG	0.5	3.6280913126188965
EG	0.5	2.789473684210526
EG	0.5	0.45006341154090046
EG	0.5	0.0948002536461636
EG	0.5	1.520291693088142
EG	0.5	0.0003170577045022194
EG	0.5	0.025047558655675334
EG	0.5	0.0003170577045022194
EG	0.5	0.009828788839568801
EG	0.5	0.3967977171845276
EG	0.5	0.05928979074191503
EG	0.5	0.7060875079264426
EG	0.5	0.08560558021559923
EG	0.5	0.07561826252377933
EG	0.5	0.3623969562460368
EG	0.5	1.6352251109701965
EG	0.5	0.2994610019023462
EG	0.5	0.01046290424857324
EG	0.5	0.05326569435637286
EG	0.5	3.048985415345593
EG	0.5	0.08132530120481928
EG	0.5	0.9356372859860494
EG	0.5	1.2612555485098287
EG	0.5	0.24587824984147114
EG	0.5	0.1943563728598605
EG	0.5	0.04533925174381737
EG	0.5	1.1195307545973368
EG	0.5	0.049936588459099554
EG	0.5	0.034717818642993024
EG	0.5	0.8233988585922638
EG	0.5	0.09448319594166138
EG	0.5	0.022986683576410906
EG	0.5	0.10003170577045022
EG	0.5	0.10653138871274571
EG	0.5	0.9172479391249208
EG	0.5	0.7014901712111604
EG	0.5	0.023462270133164237
EG	0.5	0.04026632847178187
EG	0.5	0.7336715282181357
EG	0.5	0.006816740646797717
EG	0.5	0.0015852885225110971
EG	0.5	0.02568167406467977
EG	0.5	0.13522511097019657
EG	0.5	0.24286620164870007
EG	0.5	0.06119213696892835
EG	0.5	0.05485098287888396
EG	0.5	0.13633481293595434
EG	0.5	0.020291693088142042
EG	0.5	0.19990488268864934
EG	0.5	0.19831959416613823
EG	0.5	0.5497780596068484
EG	0.5	0.008719086873811033
EG	0.5	0.16106531388712747
EG	0.5	0.02599873176918199
EG	0.5	0.15234622701331643
EG	0.5	0.18690551680405834
EG	0.5	0.06008243500317058
EG	0.5	0.0011097019657577679
EG	0.5	0.10193405199746354
EG	0.5	0.08687381103360811
EG	0.5	0.0849714648065948
EG	0.5	2.9427710843373496
EG	0.5	0.2257450856055802
EG	0.5	0.6093849080532657
EG	0.5	0.12634749524413444
EG	0.5	7.50856055802156
EG	0.5	0.18230818008877617
EG	0.5	0.09353202282815472
EG	0.5	0.6079581483830057
EG	0.5	0.5760938490805326
EG	0.5	0.5995561192136969
EG	0.5	0.013157894736842105
EG	0.5	3.136176284083703
EG	0.5	0.051046290424857324
EG	0.5	0.3192771084337349
EG	0.5	1.4148700063411541
EG	0.5	0.22669625871908688
EG	0.5	1.1496512365250475
EG	0.5	1.4383322764743183
EG	0.5	0.4939759036144578
EG	0.5	0.8327520608750792
EG	0.5	0.06785034876347495
EG	0.5	0.12824984147114774
EG	0.5	0.09178820545339252
EG	0.5	0.29882688649334177
EG	0.5	0.06959416613823716
EG	0.5	1.0681674064679771
EG	0.5	0.030279010779961955
EG	0.5	0.17501585288522511
EG	0.5	0.2766328471781864
EG	0.5	0.0033291058972733036
EG	0.5	0.0818008877615726
EG	0.5	1.4800253646163601
EG	0.5	0.05754597336715282
EG	0.5	0.26775523145212426
EG	0.5	0.05294863665187064
EG	0.5	0.07244768547875713
EG	0.5	0.022669625871908686
EG	0.5	0.6870640456563094
EG	0.5	1.2081483830057071
EG	0.5	0.0003170577045022194
EG	0.5	0.19134432466708942
EG	0.5	0.1288839568801522
EG	0.5	0.05342422320862397
EG	0.5	0.27187698161065316
EG	0.5	0.060399492707672794
EG	0.5	0.23303741280913126
EG	0.5	0.7051363348129359
EG	0.5	0.03249841471147749
EG	0.5	0.687856689917565
EG	0.5	0.8817374762206721
EG	0.5	0.09194673430564362
EG	0.5	0.0718135700697527
EG	0.5	0.009987317691819911
EG	0.5	0.2584020291693088
EG	0.5	0.10653138871274571
EG	0.5	0.1223842739378567
EG	0.5	0.059765377298668355
EG	0.5	0.08433734939759036
EG	0.5	2.947685478757134
EG	0.5	0.12064045656309448
EG	0.5	0.6643944197844007
EG	0.5	0.049302473050095115
EG	0.5	0.03852251109701966
EG	0.5	0.0034876347495244133
EG	0.5	0.08291058972733037
EG	0.5	0.16471147748890297
EG	0.5	0.6182625237793279
EG	0.5	0.09955611921369689
EG	0.5	0.14600507292327203
EG	0.5	0.27393785668991755
EG	0.5	5.536303107165504
EG	0.5	2.0990805326569437
EG	0.5	0.038839568801521875
EG	0.5	0.04296131896005073
EG	0.5	0.3611287254280279
EG	0.5	0.1686746987951807
EG	0.5	1.7858275206087508
EG	0.5	0.6312618896639188
EG	0.5	1.9067850348763475
EG	0.5	0.24239061509194673
EG	0.5	0.23557387444514902
EG	0.5	5.07419150285352
EG	0.5	1.6865884590995561
EG	0.5	0.02647431832593532
EG	0.5	0.05057070386810399
EG	0.5	0.7983512999365885
EG	0.5	1.0618262523779327
EG	0.5	0.0015852885225110971
EG	0.5	0.007292327203551046
EG	0.5	0.18214965123652505
EG	0.5	0.09765377298668358
EG	0.5	0.7685478757133798
EG	0.5	0.04201014584654407
EG	0.5	0.0767279644895371
EG	0.5	0.38966391883322765
EG	0.5	0.12571337983513
EG	0.5	4.763474952441344
EG	0.5	0.025364616360177554
EG	0.5	0.07514267596702599
EG	0.5	2.1701014584654406
EG	0.5	0.12317691819911224
EG	0.5	0.16724793912492072
EG	0.5	2.603043753963221
EG	0.5	0.9050412175015853
EG	0.5	0.8386176284083703
EG	0.5	0.06975269499048826
EG	0.5	1.3115091946734305
EG	0.5	0.31705770450221943
EG	0.5	0.02679137603043754
EG	0.5	0.17358909321496513
EG	0.5	0.4820862396956246
EG	0.5	0.25586556753329104
EG	0.5	0.27362079898541536
EG	0.5	0.0015852885225110971
EG	0.5	0.08338617628408371
EG	0.5	0.10209258084971465
EG	0.5	0.0015852885225110971
EG	0.5	0.2926442612555485
EG	0.5	0.06499682942295498
EG	0.5	0.2761572606214331
EG	0.5	0.22590361445783133
EG	0.5	0.04311984781230184
EG	0.5	0.08798351299936588
EG	0.5	0.0019023462270133164
EG	0.5	0.3920418516169943
EG	0.5	0.03154724159797083
EG	0.5	1.136017755231452
EG	0.5	0.672003804692454
EG	0.5	0.49445149017121115
EG	0.5	0.3704819277108434
EG	0.5	1.1840519974635384
EG	0.5	0.03329105897273304
EG	0.5	2.5206087507926442
EG	0.5	2.109860494610019
EG	0.5	1.030279010779962
EG	0.5	0.9795497780596069
EG	0.5	0.12523779327837667
EG	0.5	0.8460684844641725
EG	0.5	0.6778693722257451
EG	0.5	1.1601141407736208
EG	0.5	0.024889029803424223
EG	0.5	2.608275206087508
EG	0.5	0.0012682308180088776
EG	0.5	0.1469562460367787
EG	0.5	0.07514267596702599
EG	0.5	0.1339568801521877
EG	0.5	0.038839568801521875
EG	0.5	1.3363982244768549
EG	0.5	0.33782498414711476
EG	0.5	3.494610019023462
EG	0.5	0.041058972733037415
EG	0.5	4.148224476854788
EG	0.5	1.1383956880152188
EG	0.5	0.3860177552314521
EG	0.5	0.49429296131896006
EG	0.5	0.02187698161065314
EG	0.5	0.22003804692454026
EG	0.5	0.03392517438173748
EG	0.5	0.028059606848446418
EG	0.5	0.03186429930247305
EG	0.5	0.05818008877615726
EG	0.5	0.039949270767279645
EG	0.5	0.19197844007609385
EG	0.5	4.5860811667723524
EG	0.5	1.7203551046290424
EG	0.5	2.738268864933418
EG	0.5	3.0819594166138238
EG	0.5	2.2301838934686113
EG	0.5	0.09654407102092581
EG	0.5	2.3644578313253013
EG	0.5	0.029644895370957516
EG	0.5	0.07419150285351934
EG	0.5	0.6163601775523145
EG	0.5	0.6650285351934052
EG	0.5	0.0003170577045022194
EG	0.5	0.0963855421686747
EG	0.5	0.04676601141407736
EG	0.5	0.02663284717818643
EG	0.5	0.06261889663918833
EG	0.5	0.06594800253646163
EG	0.5	0.0033291058972733036
EG	0.5	0.816423589093215
EG	0.5	0.06975269499048826
EG	0.5	2.397907419150285
EG	0.5	0.03313253012048193
EG	0.5	0.004914394419784401
EG	0.5	0.06246036778693722
EG	0.5	2.958465440710209
EG	0.5	2.3722257450856055
EG	0.5	0.6726379201014585
EG	0.5	0.4644895370957514
EG	0.5	0.7831325301204819
EG	0.5	0.024413443246670895
EG	0.5	0.887285986049461
EG	0.5	1.190868738110336
EG	0.5	0.11001902346227013
EG	0.5	0.949429296131896
EG	0.5	0.06563094483195941
EG	0.5	0.00523145212428662
EG	0.5	0.06261889663918833
EG	0.5	0.22130627774254916
EG	0.5	0.09384908053265695
EG	0.5	1.345275840202917
EG	0.5	0.0015852885225110971
EG	0.5	0.4036144578313253
EG	0.5	0.05818008877615726
EG	0.5	0.0015852885225110971
EG	0.5	0.9827203551046291
EG	0.5	0.06943563728598605
EG	0.5	0.1469562460367787
EG	0.5	0.19023462270133165
EG	0.5	0.03868103994927077
EG	0.5	0.6501268230818009
EG	0.5	0.7057704502219404
EG	0.5	0.03963221306277743
EG	0.5	0.006975269499048827
EG	0.5	0.0015852885225110971
EG	0.5	0.29629042485732404
EG	0.5	0.681991122384274
EG	0.5	1.4606848446417249
EG	0.5	0.6487000634115409
EG	0.5	0.063570069752695
EG	0.5	0.023303741280913125
EG	0.5	0.03138871274571972
EG	0.5	0.09955611921369689
EG	0.5	1.1182625237793278
EG	0.5	0.35431198478123016
EG	0.5	0.11556753329105897
EG	0.5	0.029010779961953077
EG	0.5	0.2141724793912492
EG	0.5	0.7888395688015218
EG	0.5	0.07419150285351934
EG	0.5	0.8579581483830057
EG	0.5	1.5053899809765376
EG	0.5	0.4984147114774889
EG	0.5	0.18722257450856056
EG	0.5	1.739854153455929
EG	0.5	0.1729549778059607
EG	0.5	0.015218769816106531
EG	0.5	0.12824984147114774
EG	0.5	0.10161699429296132
EG	0.5	0.786144578313253
EG	0.5	1.133005707038681
EG	0.5	0.055643627140139505
EG	0.5	0.21512365250475587
EG	0.5	0.15266328471781865
EG	0.5	0.31800887761572605
EG	0.5	0.08370323398858592
EG	0.5	0.07783766645529486
EG	0.5	2.498414711477489
EG	0.5	0.11414077362079898
EG	0.5	0.22257450856055802
EG	0.5	0.018547875713379836
EG	0.5	0.061984781230183895
EG	0.5	0.0003170577045022194
EG	0.5	1.4389663918833229
EG	0.5	0.3623969562460368
EG	0.5	0.0783132530120482
EG	0.5	0.6643944197844007
EG	0.5	0.09384908053265695
EG	0.5	1.0656309448319594
EG	0.5	0.049936588459099554
EG	0.5	6.506341154090045
EG	0.5	0.03138871274571972
EG	0.5	1.7859860494610018
EG	0.5	0.4919150285351934
EG	0.5	0.009828788839568801
EG	0.5	0.13522511097019657
EG	0.5	2.1766011414077364
EG	0.5	1.5396322130627775
EG	0.5	4.948478123018389
EG	0.5	0.1799302473050095
EG	0.5	0.07450856055802156
EG	0.5	0.04010779961953075
EG	0.5	0.04644895370957514
EG	0.5	1.274413443246671
EG	0.5	0.19197844007609385
EG	0.5	0.5808497146480659
EG	0.5	0.0025364616360177552
EG	0.5	0.6857958148383005
EG	0.5	2.0559606848446417
EG	0.5	0.5064996829422955
EG	0.5	0.017279644895370958
EG	0.5	0.33608116677235256
EG	0.5	0.15472415979708307
EG	0.5	0.4212111604311985
EG	0.5	0.29201014584654406
EG	0.5	0.4629042485732403
EG	0.5	0.06499682942295498
EG	0.5	0.31103360811667724
EG	0.5	0.016169942929613188
EG	0.5	0.06943563728598605
EG	0.5	0.02679137603043754
EG	0.5	0.10240963855421686
EG	0.5	0.0015852885225110971
EG	0.5	0.8088142041851617
EG	0.5	0.920418516169943
EG	0.5	0.29533925174381737
EG	0.5	0.11382371591629677
EG	0.5	6.465282181357007
EG	0.5	0.038839568801521875
EG	0.5	1.638712745719721
EG	0.5	2.3073874445149016
EG	0.5	5.191819911223843
EG	0.5	0.14996829422954977
EG	0.5	0.1894419784400761
EG	0.5	0.027901077996195307
EG	0.5	0.7048192771084337
EG	0.5	0.3849080532656944
EG	0.5	4.670259987317692
EG	0.5	0.17184527584020293
EG	0.5	0.046924540266328474
EG	0.5	0.04771718452758402
EG	0.5	0.7633164235890932
EG	0.5	3.0275840202916933
EG	0.5	0.7057704502219404
EG	0.5	0.0832276474318326
EG	0.5	0.03646163601775523
EG	0.5	0.19102726696258718
EG	0.5	0.9947685478757133
EG	0.5	0.16978440076093848
EG	0.5	0.04296131896005073
EG	0.5	0.12222574508560557
EG	0.5	0.0003170577045022194
EG	0.5	0.02679137603043754
EG	0.5	0.10558021559923907
EG	0.5	0.48731769181991125
EG	0.5	0.03551046290424857
EG	0.5	0.01696258719086874
EG	0.5	0.04438807863031072
EG	0.5	1.0821179454660748
EG	0.5	2.982720355104629
EG	0.5	0.19134432466708942
EG	0.5	0.012682308180088777
EG	0.5	1.2000634115409003
EG	0.5	0.021718452758402028
EG	0.5	0.3481293595434369
EG	0.5	0.0003170577045022194
EG	0.5	0.08386176284083703
EG	0.5	0.33608116677235256
EG	0.5	0.1437856689917565
EG	0.5	0.034559289790741916
EG	0.5	0.27996195307545974
EG	0.5	0.6233354470513633
EG	0.5	0.12381103360811668
EG	0.5	0.07387444514901712
EG	0.5	3.4819277108433737
EG	0.5	0.04882688649334179
EG	0.5	0.0015852885225110971
EG	0.5	1.0407419150285353
EG	0.5	0.023303741280913125
EG	0.5	0.0391566265060241
EG	0.5	0.30342422320862394
EG	0.5	0.32466708941027267
EG	0.5	2.183259353202283
EG	0.5	0.6778693722257451
EG	0.5	0.10272669625871908
EG	0.5	0.6927710843373494
EG	0.5	4.068167406467977
EG	0.5	0.2974001268230818
EG	0.5	2.716867469879518
EG	0.5	0.08148383005707038
EG	0.5	1.8188015218769815
EG	0.5	0.11176284083703233
EG	0.5	0.02679137603043754
EG	0.5	0.030437539632213063
EG	0.5	0.0163284717818643
EG	0.5	1.5218769816106532
EG	0.5	0.15979708306911858
EG	0.5	1.7801204819277108
EG	0.5	0.059131261889663916
EG	0.5	0.04486366518706405
EG	0.5	1.1937222574508561
EG	0.5	0.29470513633481293
EG	0.5	0.8124603677869372
EG	0.5	0.2663284717818643
EG	0.5	1.1200063411540901
EG	0.5	6.232720355104629
EG	0.5	0.03788839568801522
EG	0.5	3.781864299302473
EG	0.5	0.049778059606848446
EG	0.5	0.04232720355104629
EG	0.5	1.517279644895371
EG	0.5	0.3416296766011414
EG	0.5	3.018864933417882
EG	0.5	5.280596068484464
EG	0.5	0.09464172479391249
EG	0.5	0.06880152187698162
EG	0.5	1.957989854153456
EG	0.5	0.19863665187064045
EG	0.5	1.8016804058338618
EG	0.5	0.0003170577045022194
EG	0.5	0.1989537095751427
EG	0.5	2.8465440710209258
EG	0.5	0.9587824984147115
EG	0.5	0.046924540266328474
EG	0.5	0.03535193405199746
EG	0.5	0.28186429930247303
EG	0.5	0.6479074191502854
EG	0.5	0.04391249207355739
EG	0.5	0.38617628408370325
EG	0.5	0.004914394419784401
EG	0.5	0.08909321496512365
EG	0.5	0.012048192771084338
EG	0.5	0.456721623335447
EG	0.5	6.239537095751427
EG	0.5	0.1062143310082435
EG	0.5	0.12206721623335447
EG	0.5	3.003329105897273
EG	0.5	0.33687381103360814
EG	0.5	0.2907419150285352
EG	0.5	1.3253012048192772
EG	0.5	0.2725110970196576
EG	0.5	0.4040900443880786
EG	0.5	0.15646797717184527
EG	0.5	0.10431198478123019
EG	0.5	0.06975269499048826
EG	0.5	2.9785986049461
EG	0.5	0.4510145846544071
EG	0.5	0.3184844641724794
EG	0.5	0.1521876981610653
EG	0.5	0.2550729232720355
EG	0.5	0.03693722257450856
EG	0.5	2.0841788205453393
EG	0.5	1.036144578313253
EG	0.5	5.004438807863031
EG	0.5	0.1751743817374762
EG	0.5	0.052155992390615094
EG	0.5	0.022352568167406467
EG	0.5	0.05818008877615726
EG	0.5	0.07435003170577045
EG	0.5	0.14156626506024098
EG	0.5	3.857324032974001
EG	0.5	0.08576410906785036
EG	0.5	0.7511097019657578
EG	0.5	0.03788839568801522
EG	0.5	0.20085605580215599
EG	0.5	0.09384908053265695
EG	0.5	0.049778059606848446
EG	0.5	0.3260938490805327
EG	0.5	0.28519340519974634
EG	0.5	0.1992707672796449
EG	0.5	0.21686746987951808
EG	0.5	1.0358275206087508
EG	0.5	0.812143310082435
EG	0.5	0.45878249841471147
EG	0.5	0.8533608116677235
EG	0.5	0.07799619530754598
EG	0.5	0.23446417247939125
EG	0.5	1.4237476220672163
EG	0.5	0.274571972098922
EG	0.5	0.029644895370957516
EG	0.5	0.42596702599873176
EG	0.5	0.1062143310082435
EG	0.5	0.029961953075459735
EG	0.5	0.1306277742549144
EG	0.5	0.04755865567533291
EG	0.5	0.014267596702599873
EG	0.5	3.443563728598605
EG	0.5	0.14077362079898542
EG	0.5	0.27821813570069753
EG	0.5	0.0767279644895371
EG	0.5	0.11715282181357008
EG	0.5	0.17390615091946734
EG	0.5	0.12333544705136334
EG	0.5	0.04882688649334179
EG	0.5	1.0123652504755865
EG	0.5	1.424857324032974
EG	0.5	0.04819277108433735
EG	0.5	0.05754597336715282
EG	0.5	0.1062143310082435
EG	0.5	0.9749524413443247
EG	0.5	0.34876347495244137
EG	0.5	2.5949587824984146
EG	0.5	0.09717818642993024
EG	0.5	0.16566265060240964
EG	0.5	0.46987951807228917
EG	0.5	1.0107799619530755
EG	0.5	0.1109701965757768
EG	0.5	2.293595434369055
EG	0.5	1.262999365884591
EG	0.5	0.0637285986049461
EG	0.5	0.6066899175649968
EG	0.5	1.952124286620165
EG	0.5	0.022669625871908686
EG	0.5	1.3644578313253013
EG	0.5	0.0025364616360177552
EG	0.5	0.9747939124920736
EG	0.5	0.03709575142675967
EG	0.5	0.02647431832593532
EG	0.5	0.1959416613823716
EG	0.5	0.2878883956880152
EG	0.5	0.8306911857958148
EG	0.5	0.7656943563728599
EG	0.5	0.044546607482561826
EG	0.5	1.1930881420418515
EG	0.5	0.01601141407736208
EG	0.5	2.1975269499048826
EG	0.5	0.1466391883322765
EG	0.5	1.4093214965123653
EG	0.5	0.3043753963221306
EG	0.5	0.23034242232086238
EG	0.5	1.4239061509194673
EG	0.5	0.1539315155358275
EG	0.5	0.22986683576410907
EG	0.5	0.4973050095117311
EG	0.5	0.3918833227647432
EG	0.5	0.04882688649334179
EG	0.5	0.9527584020291693
EG	0.5	2.479708306911858
EG	0.5	0.10526315789473684
EG	0.5	4.987476220672162
EG	0.5	0.5050729232720355
EG	0.5	0.8224476854787571
EG	0.5	4.317850348763475
EG	0.5	1.6483830057070388
EG	0.5	3.2595117311350665
EG	0.5	3.4297717184527583
EG	0.5	0.2252694990488269
EG	0.5	0.03741280913126189
EG	0.5	0.11429930247305009
EG	0.5	0.14980976537729868
EG	0.5	1.2663284717818644
EG	0.5	0.12682308180088775
EG	0.5	0.112714013950539
EG	0.5	1.0076093849080532
EG	0.5	0.7929613189600507
EG	0.5	0.11192136968928346
EG	0.5	0.006816740646797717
EG	0.5	0.5474001268230818
EG	0.5	1.1081166772352569
EG	0.5	0.09432466708941027
EG	0.5	0.061509194673430564
EG	0.5	0.05849714648065948
EG	0.5	0.02584020291693088
EG	0.5	1.2851934051997465
EG	0.5	0.01030437539632213
EG	0.5	3.0772035510462903
EG	0.5	0.2985098287888396
EG	0.5	0.08132530120481928
EG	0.5	0.17882054533925174
EG	0.5	0.00523145212428662
EG	0.5	0.25063411540900443
EG	0.5	0.041058972733037415
EG	0.5	0.07530120481927711
EG	0.5	3.510145846544071
EG	0.5	0.013316423589093214
EG	0.5	0.12032339885859226
EG	0.5	0.9554533925174382
EG	0.5	0.029803424223208624
EG	0.5	0.30580215599239063
EG	0.5	0.34400760938490804
EG	0.5	0.6471147748890298
EG	0.5	0.05818008877615726
EG	0.5	0.08750792644261256
EG	0.5	0.0034876347495244133
EG	0.5	0.20022194039315155
EG	0.5	0.10098287888395688
EG	0.5	0.11366518706404566
EG	0.5	0.13205453392517438
EG	0.5	0.03202282815472416
EG	0.5	0.15377298668357642
EG	0.5	0.18040583386176284
EG	0.5	0.05072923272035511
EG	0.5	0.7618896639188333
EG	0.5	0.12507926442612555
EG	0.5	0.8224476854787571
EG	0.5	0.5107799619530755
EG	0.5	0.9063094483195941
EG	0.5	0.5626188966391883
EG	0.5	0.08069118579581484
EG	0.5	0.059131261889663916
EG	0.5	0.15979708306911858
EG	0.5	0.5180722891566265
EG	0.5	0.019181991122384275
EG	0.5	0.3739695624603678
EG	0.5	0.7723525681674065
EG	0.5	0.4199429296131896
EG	0.5	3.950856055802156
EG	0.5	0.25142675967026
EG	0.5	0.14109067850348764
EG	0.5	2.13570069752695
EG	0.5	0.2595117311350666
EG	0.5	0.7279644895370958
EG	0.5	0.28170577045022194
EG	0.5	0.3609701965757768
EG	0.5	1.0418516169942929
EG	0.5	0.12301838934686113
EG	0.5	0.09194673430564362
EG	0.5	0.26331642358909324
EG	0.5	4.624128091312619
EG	0.5	0.009036144578313253
EG	0.5	0.9602092580849715
EG	0.5	0.051521876981610655
EG	0.5	0.5507292327203551
EG	0.5	0.11778693722257451
EG	0.5	0.07482561826252378
EG	0.5	0.15773620798985416
EG	0.5	6.626188966391883
EG	0.5	0.06816740646797717
EG	0.5	1.675015852885225
EG	0.5	0.4331008243500317
EG	0.5	2.4470513633481294
EG	0.5	0.038205453392517436
EG	0.5	0.01077996195307546
EG	0.5	0.05405833861762841
EG	0.5	0.07324032974001268
EG	0.5	0.2141724793912492
EG	0.5	0.6729549778059607
EG	0.5	0.030279010779961955
EG	0.5	0.3295814838300571
EG	0.5	0.41043119847812304
EG	0.5	1.099873176918199
EG	0.5	0.528852251109702
EG	0.5	0.03138871274571972
EG	0.5	0.0654724159797083
EG	0.5	1.712587190868738
EG	0.5	3.8503487634749525
EG	0.5	1.3505072923272035
EG	0.5	0.7579264426125555
EG	0.5	0.024889029803424223
EG	0.5	5.435478757133798
EG	0.5	0.8015218769816107
EG	0.5	0.11699429296131895
EG	0.5	0.2274889029803424
EG	0.5	0.060240963855421686
EG	0.5	0.02219403931515536
EG	0.5	2.0618262523779327
EG	0.5	2.0466074825618263
EG	0.5	2.088300570703868
EG	0.5	0.022828154724159798
EG	0.5	0.03693722257450856
EG	0.5	0.05944831959416614
EG	0.5	0.33956880152187696
EG	0.5	0.31626506024096385
EG	0.5	1.1104946100190234
EG	0.5	0.615567533291059
EG	0.5	0.03788839568801522
EG	0.5	0.04391249207355739
EG	0.5	0.0015852885225110971
EG	0.5	0.49239061509194676
EG	0.5	0.16376030437539632
EG	0.5	0.37650602409638556
EG	0.5	0.14346861128725427
EG	0.5	1.4186746987951808
EG	0.5	0.22431832593532022
EG	0.5	0.24556119213696892
EG	0.5	0.667723525681674
EG	0.5	1.0201331642358908
EG	0.5	0.17057704502219403
EG	0.5	0.8926759670259987
EG	0.5	0.11239695624603678
[truncated: 143,952 more rows]
