# Supplementary material for: Effect of malaria parasite shape on its alignment at erythrocyte membrane
Source: eLife. 2021 Jul 21;10:e68818. doi: 10.7554/eLife.68818 (PMC8331178; doi:10.7554/eLife.68818)
Supplement: Figure 4—source data 1. [file elife-68818-fig4-data1.zip › Fig4/fig4_b.csv]

shape	koff/kon_long	alignment angle (theta/pi)
EG	0.5	0.15379
EG	0.5	0.15068
EG	0.5	0.11980999999999999
EG	0.5	0.13057
EG	0.5	0.12717
EG	0.5	0.13723
EG	0.5	0.16122
EG	0.5	0.16297
EG	0.5	0.18836
EG	0.5	0.14805
EG	0.5	0.14937999999999999
EG	0.5	0.14087
EG	0.5	0.15089
EG	0.5	0.17079
EG	0.5	0.1807
EG	0.5	0.17973
EG	0.5	0.17958
EG	0.5	0.1852
EG	0.5	0.24154
EG	0.5	0.19546
EG	0.5	0.18058
EG	0.5	0.23528000000000002
EG	0.5	0.20055
EG	0.5	0.25851999999999997
EG	0.5	0.2728
EG	0.5	0.22854000000000002
EG	0.5	0.28145
EG	0.5	0.26406
EG	0.5	0.232
EG	0.5	0.25296
EG	0.5	0.29343
EG	0.5	0.2844
EG	0.5	0.24352
EG	0.5	0.27936
EG	0.5	0.27007
EG	0.5	0.2742
EG	0.5	0.25181
EG	0.5	0.26658000000000004
EG	0.5	0.3302
EG	0.5	0.33733
EG	0.5	0.3641
EG	0.5	0.31808000000000003
EG	0.5	0.33299
EG	0.5	0.3899
EG	0.5	0.31406
EG	0.5	0.32721
EG	0.5	0.32650999999999997
EG	0.5	0.36608
EG	0.5	0.41617
EG	0.5	0.43441
EG	0.5	0.43499
EG	0.5	0.43383
EG	0.5	0.46036000000000005
EG	0.5	0.39403
EG	0.5	0.38495999999999997
EG	0.5	0.45653999999999995
EG	0.5	0.44138
EG	0.5	0.43617
EG	0.5	0.51235
EG	0.5	0.49551000000000006
EG	0.5	0.53661
EG	0.5	0.51315
EG	0.5	0.54102
EG	0.5	0.52037
EG	0.5	0.55505
EG	0.5	0.53847
EG	0.5	0.58355
EG	0.5	0.53873
EG	0.5	0.52084
EG	0.5	0.5391
EG	0.5	0.57022
EG	0.5	0.5664399999999999
EG	0.5	0.46865
EG	0.5	0.59099
EG	0.5	0.51039
EG	0.5	0.52146
EG	0.5	0.5562199999999999
EG	0.5	0.49698000000000003
EG	0.5	0.48991999999999997
EG	0.5	0.49378
EG	0.5	0.525
EG	0.5	0.53956
EG	0.5	0.57616
EG	0.5	0.55724
EG	0.5	0.56494
EG	0.5	0.5502
EG	0.5	0.5582
EG	0.5	0.58465
EG	0.5	0.5597
EG	0.5	0.55038
EG	0.5	0.61285
EG	0.5	0.60223
EG	0.5	0.60001
EG	0.5	0.6292300000000001
EG	0.5	0.64088
EG	0.5	0.65703
EG	0.5	0.65445
EG	0.5	0.73821
EG	0.5	0.59783
EG	0.5	0.7390399999999999
EG	0.5	0.59409
EG	0.5	0.60228
EG	0.5	0.61374
EG	0.5	0.6342899999999999
EG	0.5	0.63036
EG	0.5	0.5899800000000001
EG	0.5	0.63217
EG	0.5	0.6080800000000001
EG	0.5	0.73029
EG	0.5	0.63465
EG	0.5	0.6511100000000001
EG	0.5	0.63778
EG	0.5	0.61434
EG	0.5	0.63495
EG	0.5	0.6502100000000001
EG	0.5	0.6592899999999999
EG	0.5	0.6612100000000001
EG	0.5	0.65478
EG	0.5	0.63662
EG	0.5	0.67407
EG	0.5	0.70886
EG	0.5	0.6759
EG	0.5	0.68901
EG	0.5	0.67857
EG	0.5	0.66847
EG	0.5	0.64858
EG	0.5	0.64962
EG	0.5	0.6648
EG	0.5	0.68682
EG	0.5	0.6511
EG	0.5	0.65966
EG	0.5	0.65436
EG	0.5	0.64549
EG	0.5	0.6494800000000001
EG	0.5	0.6521899999999999
EG	0.5	0.6697
EG	0.5	0.68157
EG	0.5	0.6815100000000001
EG	0.5	0.6805100000000001
EG	0.5	0.65542
EG	0.5	0.6792
EG	0.5	0.67724
EG	0.5	0.67157
EG	0.5	0.6953699999999999
EG	0.5	0.68888
EG	0.5	0.71021
EG	0.5	0.71555
EG	0.5	0.6753
EG	0.5	0.6876399999999999
EG	0.5	0.73898
EG	0.5	0.68963
EG	0.5	0.77265
EG	0.5	0.77093
EG	0.5	0.8604200000000001
EG	0.5	0.8591
EG	0.5	0.86861
EG	0.5	0.8499899999999999
EG	0.5	0.8851
EG	0.5	0.87603
EG	0.5	0.8790399999999999
EG	0.5	0.8376100000000001
EG	0.5	0.85301
EG	0.5	0.88623
EG	0.5	0.88579
EG	0.5	0.88018
EG	0.5	0.8861399999999999
EG	0.5	0.88444
EG	0.5	0.8895
EG	0.5	0.88518
EG	0.5	0.88016
EG	0.5	0.8839899999999999
EG	0.5	0.87105
EG	0.5	0.86987
EG	0.5	0.8860600000000001
EG	0.5	0.88354
EG	0.5	0.8967299999999999
EG	0.5	0.8839899999999999
EG	0.5	0.88949
EG	0.5	0.86188
EG	0.5	0.87408
EG	0.5	0.8891600000000001
EG	0.5	0.8874799999999999
EG	0.5	0.8839600000000001
EG	0.5	0.90738
EG	0.5	0.8847299999999999
EG	0.5	0.8836299999999999
EG	0.5	0.8851
EG	0.5	0.87336
EG	0.5	0.8967
EG	0.5	0.8906299999999999
EG	0.5	0.9055799999999999
EG	0.5	0.8486899999999999
EG	0.5	0.86708
EG	0.5	0.8885799999999999
EG	0.5	0.9034200000000001
EG	0.5	0.8861
EG	0.5	0.91709
EG	0.5	0.89244
EG	0.5	0.8822700000000001
EG	0.5	0.8951
EG	0.5	0.90881
EG	0.5	0.8912399999999999
EG	0.5	0.8908
EG	0.5	0.8837
EG	0.5	0.89341
EG	0.5	0.90546
EG	0.5	0.8927299999999999
EG	0.5	0.9099
EG	0.5	0.9016799999999999
EG	0.5	0.89735
EG	0.5	0.8941899999999999
EG	0.5	0.92117
EG	0.5	0.88779
EG	0.5	0.8693200000000001
EG	0.5	0.88536
EG	0.5	0.9138299999999999
EG	0.5	0.8932399999999999
EG	0.5	0.88618
EG	0.5	0.89354
EG	0.5	0.8956299999999999
EG	0.5	0.89965
EG	0.5	0.8972
EG	0.5	0.8864700000000001
EG	0.5	0.88676
EG	0.5	0.89386
EG	0.5	0.90028
EG	0.5	0.89533
EG	0.5	0.89585
EG	0.5	0.90294
EG	0.5	0.8955299999999999
EG	0.5	0.89515
EG	0.5	0.8897299999999999
EG	0.5	0.8919600000000001
EG	0.5	0.88813
EG	0.5	0.8866
EG	0.5	0.89084
EG	0.5	0.8952700000000001
EG	0.5	0.8817799999999999
EG	0.5	0.8900100000000001
EG	0.5	0.88956
EG	0.5	0.89555
EG	0.5	0.91194
EG	0.5	0.9039200000000001
EG	0.5	0.8909100000000001
EG	0.5	0.913
EG	0.5	0.89971
EG	0.5	0.86813
EG	0.5	0.88546
EG	0.5	0.86451
EG	0.5	0.8582799999999999
EG	0.5	0.89071
EG	0.5	0.86808
EG	0.5	0.8721
EG	0.5	0.8789899999999999
EG	0.5	0.83942
EG	0.5	0.8341299999999999
EG	0.5	0.8861
EG	0.5	0.85409
EG	0.5	0.84447
EG	0.5	0.8869299999999999
EG	0.5	0.90914
EG	0.5	0.89404
EG	0.5	0.8987200000000001
EG	0.5	0.89261
EG	0.5	0.8965
EG	0.5	0.8971
EG	0.5	0.8883200000000001
EG	0.5	0.8799399999999999
EG	0.5	0.82988
EG	0.5	0.85626
EG	0.5	0.8551200000000001
EG	0.5	0.81904
EG	0.5	0.8147399999999999
EG	0.5	0.86861
EG	0.5	0.88594
EG	0.5	0.89891
EG	0.5	0.8960600000000001
EG	0.5	0.9038799999999999
EG	0.5	0.9149799999999999
EG	0.5	0.89115
EG	0.5	0.8921600000000001
EG	0.5	0.8900899999999999
EG	0.5	0.8935299999999999
EG	0.5	0.9048200000000001
EG	0.5	0.91325
EG	0.5	0.91805
EG	0.5	0.9108799999999999
EG	0.5	0.92404
EG	0.5	0.92212
EG	0.5	0.9103600000000001
EG	0.5	0.91317
EG	0.5	0.91102
EG	0.5	0.91486
EG	0.5	0.9096799999999999
EG	0.5	0.8902700000000001
EG	0.5	0.8972100000000001
EG	0.5	0.8962100000000001
EG	0.5	0.91132
EG	0.5	0.9016
EG	0.5	0.9001100000000001
EG	0.5	0.91185
EG	0.5	0.91141
EG	0.5	0.9158
EG	0.5	0.9088299999999999
EG	0.5	0.91853
EG	0.5	0.91025
EG	0.5	0.90597
EG	0.5	0.88233
EG	0.5	0.8834200000000001
EG	0.5	0.89249
EG	0.5	0.87613
EG	0.5	0.89271
EG	0.5	0.9047700000000001
EG	0.5	0.8833799999999999
EG	0.5	0.8826299999999999
EG	0.5	0.8974799999999999
EG	0.5	0.89999
EG	0.5	0.90554
EG	0.5	0.89951
EG	0.5	0.90925
EG	0.5	0.9029299999999999
EG	0.5	0.9008
EG	0.5	0.8914
EG	0.5	0.88982
EG	0.5	0.89589
EG	0.5	0.8971
EG	0.5	0.90194
EG	0.5	0.9027700000000001
EG	0.5	0.89149
EG	0.5	0.8996
EG	0.5	0.90223
EG	0.5	0.8995
EG	0.5	0.89686
EG	0.5	0.8978700000000001
EG	0.5	0.8715700000000001
EG	0.5	0.895
EG	0.5	0.89271
EG	0.5	0.8956700000000001
EG	0.5	0.8863
EG	0.5	0.87854
EG	0.5	0.88289
EG	0.5	0.88254
EG	0.5	0.8823799999999999
EG	0.5	0.9008700000000001
EG	0.5	0.89992
EG	0.5	0.8968799999999999
EG	0.5	0.86775
EG	0.5	0.87736
EG	0.5	0.8960299999999999
EG	0.5	0.8979600000000001
EG	0.5	0.9041399999999999
EG	0.5	0.8788
EG	0.5	0.8853200000000001
EG	0.5	0.8792200000000001
EG	0.5	0.8904
EG	0.5	0.8871700000000001
EG	0.5	0.89756
EG	0.5	0.8876799999999999
EG	0.5	0.8821700000000001
EG	0.5	0.88602
EG	0.5	0.8751899999999999
EG	0.5	0.88839
EG	0.5	0.8714700000000001
EG	0.5	0.9055
EG	0.5	0.89641
EG	0.5	0.8940600000000001
EG	0.5	0.89451
EG	0.5	0.91022
EG	0.5	0.8941899999999999
EG	0.5	0.90289
EG	0.5	0.8975200000000001
EG	0.5	0.8969799999999999
EG	0.5	0.89343
EG	0.5	0.8936799999999999
EG	0.5	0.9007200000000001
EG	0.5	0.9051299999999999
EG	0.5	0.9083600000000001
EG	0.5	0.91248
EG	0.5	0.89936
EG	0.5	0.8843200000000001
EG	0.5	0.8885200000000001
EG	0.5	0.9117799999999999
EG	0.5	0.9057
EG	0.5	0.9008
EG	0.5	0.8992399999999999
EG	0.5	0.9059200000000001
EG	0.5	0.90274
EG	0.5	0.9079799999999999
EG	0.5	0.9072600000000001
EG	0.5	0.90554
EG	0.5	0.90664
EG	0.5	0.9045
EG	0.5	0.9015299999999999
EG	0.5	0.89595
EG	0.5	0.90374
EG	0.5	0.89213
EG	0.5	0.87579
EG	0.5	0.8819100000000001
EG	0.5	0.89466
EG	0.5	0.9010299999999999
EG	0.5	0.8986
EG	0.5	0.88202
EG	0.5	0.8947700000000001
EG	0.5	0.89139
EG	0.5	0.89444
EG	0.5	0.9062600000000001
EG	0.5	0.9001
EG	0.5	0.90049
EG	0.5	0.8975200000000001
EG	0.5	0.90486
EG	0.5	0.89185
EG	0.5	0.9040299999999999
EG	0.5	0.90812
EG	0.5	0.89243
EG	0.5	0.90366
EG	0.5	0.8964700000000001
EG	0.5	0.89256
EG	0.5	0.8946799999999999
EG	0.5	0.88987
EG	0.5	0.8949600000000001
EG	0.5	0.89935
EG	0.5	0.89299
EG	0.5	0.89287
EG	0.5	0.89459
EG	0.5	0.91499
EG	0.5	0.8876700000000001
EG	0.5	0.8788
EG	0.5	0.8935200000000001
EG	0.5	0.87059
EG	0.5	0.88434
EG	0.5	0.89617
EG	0.5	0.8815200000000001
EG	0.5	0.88074
EG	0.5	0.87961
EG	0.5	0.88625
EG	0.5	0.89694
EG	0.5	0.8862
EG	0.5	0.89845
EG	0.5	0.89555
EG	0.5	0.89133
EG	0.5	0.9037799999999999
EG	0.5	0.9000100000000001
EG	0.5	0.8954
EG	0.5	0.9025200000000001
EG	0.5	0.9124399999999999
EG	0.5	0.90633
EG	0.5	0.91007
EG	0.5	0.91079
EG	0.5	0.9051100000000001
EG	0.5	0.90138
EG	0.5	0.903
EG	0.5	0.8943
EG	0.5	0.8929600000000001
EG	0.5	0.91194
EG	0.5	0.9089
EG	0.5	0.89312
EG	0.5	0.8946700000000001
EG	0.5	0.8929799999999999
EG	0.5	0.89781
EG	0.5	0.89889
EG	0.5	0.90323
EG	0.5	0.88875
EG	0.5	0.8966799999999999
EG	0.5	0.88464
EG	0.5	0.89991
EG	0.5	0.9061299999999999
EG	0.5	0.9001899999999999
EG	0.5	0.9023399999999999
EG	0.5	0.91171
EG	0.5	0.9119
EG	0.5	0.9146700000000001
EG	0.5	0.89886
EG	0.5	0.9053200000000001
EG	0.5	0.90125
EG	0.5	0.91435
EG	0.5	0.9089200000000001
EG	0.5	0.90522
EG	0.5	0.87944
EG	0.5	0.89399
EG	0.5	0.8692700000000001
EG	0.5	0.8433700000000001
EG	0.5	0.8699399999999999
EG	0.5	0.91219
EG	0.5	0.91896
EG	0.5	0.90395
EG	0.5	0.89697
EG	0.5	0.8907299999999999
EG	0.5	0.88681
EG	0.5	0.8968
EG	0.5	0.89943
EG	0.5	0.88307
EG	0.5	0.9028200000000001
EG	0.5	0.89399
EG	0.5	0.90091
EG	0.5	0.8952200000000001
EG	0.5	0.9011399999999999
EG	0.5	0.8988700000000001
EG	0.5	0.8846799999999999
EG	0.5	0.89126
EG	0.5	0.8732700000000001
EG	0.5	0.86946
EG	0.5	0.8863700000000001
EG	0.5	0.8524200000000001
EG	0.5	0.8658399999999999
EG	0.5	0.86541
EG	0.5	0.86366
EG	0.5	0.88074
EG	0.5	0.87205
EG	0.5	0.8639100000000001
EG	0.5	0.8774200000000001
EG	0.5	0.8852399999999999
EG	0.5	0.87918
EG	0.5	0.8365299999999999
EG	0.5	0.85708
EG	0.5	0.8846700000000001
EG	0.5	0.87365
EG	0.5	0.8677600000000001
EG	0.5	0.84264
EG	0.5	0.8586600000000001
EG	0.5	0.8674200000000001
EG	0.5	0.85911
EG	0.5	0.8662200000000001
EG	0.5	0.86621
EG	0.5	0.8800600000000001
EG	0.5	0.8805700000000001
EG	0.5	0.87049
EG	0.5	0.9040299999999999
EG	0.5	0.90675
EG	0.5	0.89495
EG	0.5	0.92371
EG	0.5	0.90128
EG	0.5	0.8907200000000001
EG	0.5	0.88154
EG	0.5	0.91151
EG	0.5	0.89518
EG	0.5	0.88964
EG	0.5	0.90289
EG	0.5	0.92496
EG	0.5	0.9146700000000001
EG	0.5	0.90943
EG	0.5	0.90507
EG	0.5	0.9072899999999999
EG	0.5	0.91004
EG	0.5	0.90122
EG	0.5	0.91284
EG	0.5	0.9092399999999999
EG	0.5	0.9088799999999999
EG	0.5	0.90674
EG	0.5	0.9101100000000001
EG	0.5	0.9033700000000001
EG	0.5	0.91117
EG	0.5	0.8938
EG	0.5	0.8791399999999999
EG	0.5	0.8629
EG	0.5	0.8644
EG	0.5	0.84878
EG	0.5	0.8625299999999999
EG	0.5	0.8602799999999999
EG	0.5	0.86161
EG	0.5	0.85505
EG	0.5	0.8563700000000001
EG	0.5	0.9186
EG	0.5	0.89031
EG	0.5	0.90049
EG	0.5	0.9282799999999999
EG	0.5	0.9203100000000001
EG	0.5	0.93325
EG	0.5	0.93684
EG	0.5	0.90975
EG	0.5	0.9247
EG	0.5	0.89691
EG	0.5	0.9287200000000001
EG	0.5	0.9075
EG	0.5	0.9317700000000001
EG	0.5	0.91851
EG	0.5	0.9154
EG	0.5	0.9122600000000001
EG	0.5	0.89046
EG	0.5	0.9212799999999999
EG	0.5	0.9147299999999999
EG	0.5	0.91658
EG	0.5	0.9122899999999999
EG	0.5	0.9066700000000001
EG	0.5	0.8770600000000001
EG	0.5	0.92799
EG	0.5	0.8885799999999999
EG	0.5	0.92185
EG	0.5	0.91374
EG	0.5	0.90425
EG	0.5	0.91991
EG	0.5	0.9186
EG	0.5	0.9035799999999999
EG	0.5	0.88318
EG	0.5	0.89145
EG	0.5	0.9063399999999999
EG	0.5	0.90095
EG	0.5	0.90105
EG	0.5	0.90507
EG	0.5	0.9046299999999999
EG	0.5	0.89971
EG	0.5	0.90343
EG	0.5	0.91581
EG	0.5	0.92361
EG	0.5	0.9011399999999999
EG	0.5	0.8698899999999999
EG	0.5	0.8771700000000001
EG	0.5	0.8616799999999999
EG	0.5	0.89055
EG	0.5	0.88294
EG	0.5	0.9092399999999999
EG	0.5	0.91
EG	0.5	0.92296
EG	0.5	0.89831
EG	0.5	0.9013200000000001
EG	0.5	0.88865
EG	0.5	0.88769
EG	0.5	0.89851
EG	0.5	0.8796799999999999
EG	0.5	0.87726
EG	0.5	0.8930600000000001
EG	0.5	0.8699
EG	0.5	0.8338
EG	0.5	0.8997200000000001
EG	0.5	0.75298
EG	0.5	0.7854300000000001
EG	0.5	0.89339
EG	0.5	0.88239
EG	0.5	0.8991299999999999
EG	0.5	0.9147200000000001
EG	0.5	0.9086700000000001
EG	0.5	0.8990600000000001
EG	0.5	0.89113
EG	0.5	0.90638
EG	0.5	0.90871
EG	0.5	0.9290299999999999
EG	0.5	0.90341
EG	0.5	0.91271
EG	0.5	0.9097700000000001
EG	0.5	0.9247700000000001
EG	0.5	0.91433
EG	0.5	0.8885299999999999
EG	0.5	0.8811200000000001
EG	0.5	0.89971
EG	0.5	0.89555
EG	0.5	0.89025
EG	0.5	0.90102
EG	0.5	0.9072399999999999
EG	0.5	0.8946700000000001
EG	0.5	0.89266
EG	0.5	0.88555
EG	0.5	0.8879799999999999
EG	0.5	0.8953700000000001
EG	0.5	0.8786700000000001
EG	0.5	0.8702799999999999
EG	0.5	0.8509899999999999
EG	0.5	0.877
EG	0.5	0.8756700000000001
EG	0.5	0.8942200000000001
EG	0.5	0.89897
EG	0.5	0.9177
EG	0.5	0.89822
EG	0.5	0.8960100000000001
EG	0.5	0.8906799999999999
EG	0.5	0.90284
EG	0.5	0.8927200000000001
EG	0.5	0.88655
EG	0.5	0.89387
EG	0.5	0.89479
EG	0.5	0.8905299999999999
EG	0.5	0.8889
EG	0.5	0.8939799999999999
EG	0.5	0.9096299999999999
EG	0.5	0.9040299999999999
EG	0.5	0.89907
EG	0.5	0.9001299999999999
EG	0.5	0.8923200000000001
EG	0.5	0.88795
EG	0.5	0.88536
EG	0.5	0.89131
EG	0.5	0.88864
EG	0.5	0.90359
EG	0.5	0.86524
EG	0.5	0.8919600000000001
EG	0.5	0.88726
EG	0.5	0.9046
EG	0.5	0.8905299999999999
EG	0.5	0.8979299999999999
EG	0.5	0.9074399999999999
EG	0.5	0.90501
EG	0.5	0.90443
EG	0.5	0.89292
EG	0.5	0.9020299999999999
EG	0.5	0.9165399999999999
EG	0.5	0.90302
EG	0.5	0.9122399999999999
EG	0.5	0.91933
EG	0.5	0.9181
EG	0.5	0.91579
EG	0.5	0.90166
EG	0.5	0.91096
EG	0.5	0.91235
EG	0.5	0.89807
EG	0.5	0.90084
EG	0.5	0.9182600000000001
EG	0.5	0.90584
EG	0.5	0.88395
EG	0.5	0.8821399999999999
EG	0.5	0.9046799999999999
EG	0.5	0.89985
EG	0.5	0.8867299999999999
EG	0.5	0.92351
EG	0.5	0.91866
EG	0.5	0.9048200000000001
EG	0.5	0.8966
EG	0.5	0.91348
EG	0.5	0.9099
EG	0.5	0.92005
EG	0.5	0.91966
EG	0.5	0.90238
EG	0.5	0.90966
EG	0.5	0.91699
EG	0.5	0.91332
EG	0.5	0.91522
EG	0.5	0.90846
EG	0.5	0.8920399999999999
EG	0.5	0.92232
EG	0.5	0.9114
EG	0.5	0.9198
EG	0.5	0.91627
EG	0.5	0.91599
EG	0.5	0.9086
EG	0.5	0.90455
EG	0.5	0.91375
EG	0.5	0.9048
EG	0.5	0.9101100000000001
EG	0.5	0.9237
EG	0.5	0.9190200000000001
EG	0.5	0.9111799999999999
EG	0.5	0.9037799999999999
EG	0.5	0.90144
EG	0.5	0.87172
EG	0.5	0.85931
EG	0.5	0.9041799999999999
EG	0.5	0.93125
EG	0.5	0.93342
EG	0.5	0.91225
EG	0.5	0.94166
EG	0.5	0.92727
EG	0.5	0.91394
EG	0.5	0.9429299999999999
EG	0.5	0.93363
EG	0.5	0.91943
EG	0.5	0.91769
EG	0.5	0.91975
EG	0.5	0.9329200000000001
EG	0.5	0.92112
EG	0.5	0.92858
EG	0.5	0.92885
EG	0.5	0.9170799999999999
EG	0.5	0.91975
EG	0.5	0.9118299999999999
EG	0.5	0.9043
EG	0.5	0.9154399999999999
EG	0.5	0.9091
EG	0.5	0.92209
EG	0.5	0.92232
EG	0.5	0.8996700000000001
EG	0.5	0.91989
EG	0.5	0.92107
EG	0.5	0.90514
EG	0.5	0.8940299999999999
EG	0.5	0.9058799999999999
EG	0.5	0.9085
EG	0.5	0.90286
EG	0.5	0.90284
EG	0.5	0.8973899999999999
EG	0.5	0.90617
EG	0.5	0.9138700000000001
EG	0.5	0.9207200000000001
EG	0.5	0.92576
EG	0.5	0.9135700000000001
EG	0.5	0.92301
EG	0.5	0.90553
EG	0.5	0.91091
EG	0.5	0.9100600000000001
EG	0.5	0.91655
EG	0.5	0.9126
EG	0.5	0.91746
EG	0.5	0.9022600000000001
EG	0.5	0.92325
EG	0.5	0.90971
EG	0.5	0.90753
EG	0.5	0.91481
EG	0.5	0.9182299999999999
EG	0.5	0.92119
EG	0.5	0.91674
EG	0.5	0.9232
EG	0.5	0.9287799999999999
EG	0.5	0.9378200000000001
EG	0.5	0.92656
EG	0.5	0.94824
EG	0.5	0.91804
EG	0.5	0.92653
EG	0.5	0.9278200000000001
EG	0.5	0.92629
EG	0.5	0.91254
EG	0.5	0.9293100000000001
EG	0.5	0.92119
EG	0.5	0.9234899999999999
EG	0.5	0.9305
EG	0.5	0.92875
EG	0.5	0.9299
EG	0.5	0.97131
EG	0.5	0.91835
EG	0.5	0.92968
EG	0.5	0.92889
EG	0.5	0.92924
EG	0.5	0.91822
EG	0.5	0.9200299999999999
EG	0.5	0.91738
EG	0.5	0.92638
EG	0.5	0.9234100000000001
EG	0.5	0.9278299999999999
EG	0.5	0.9131100000000001
EG	0.5	0.91861
EG	0.5	0.91381
EG	0.5	0.91269
EG	0.5	0.91661
EG	0.5	0.9255
EG	0.5	0.9279299999999999
EG	0.5	0.9098700000000001
EG	0.5	0.9198299999999999
EG	0.5	0.9154899999999999
EG	0.5	0.91766
EG	0.5	0.91286
EG	0.5	0.936
EG	0.5	0.9378700000000001
EG	0.5	0.92469
EG	0.5	0.9234700000000001
EG	0.5	0.9000100000000001
EG	0.5	0.9142299999999999
EG	0.5	0.9267299999999999
EG	0.5	0.92043
EG	0.5	0.91637
EG	0.5	0.9211600000000001
EG	0.5	0.9151
EG	0.5	0.91461
EG	0.5	0.9370200000000001
EG	0.5	0.93534
EG	0.5	0.9193100000000001
EG	0.5	0.94506
EG	0.5	0.9285
EG	0.5	0.92625
EG	0.5	0.9157700000000001
EG	0.5	0.9229200000000001
EG	0.5	0.92511
EG	0.5	0.9295399999999999
EG	0.5	0.93168
EG	0.5	0.9162399999999999
EG	0.5	0.92238
EG	0.5	0.9325700000000001
EG	0.5	0.94191
EG	0.5	0.93068
EG	0.5	0.8992600000000001
EG	0.5	0.9146
EG	0.5	0.9274700000000001
EG	0.5	0.93032
EG	0.5	0.9244
EG	0.5	0.90975
EG	0.5	0.9117299999999999
EG	0.5	0.9190200000000001
EG	0.5	0.91676
EG	0.5	0.92337
EG	0.5	0.9404399999999999
EG	0.5	0.91959
EG	0.5	0.90695
EG	0.5	0.91404
EG	0.5	0.9204399999999999
EG	0.5	0.9200799999999999
EG	0.5	0.93268
EG	0.5	0.9238299999999999
EG	0.5	0.92945
EG	0.5	0.9453799999999999
EG	0.5	0.91965
EG	0.5	0.9141799999999999
EG	0.5	0.9307799999999999
EG	0.5	0.93337
EG	0.5	0.94862
EG	0.5	0.91002
EG	0.5	0.92091
EG	0.5	0.9160299999999999
EG	0.5	0.9204600000000001
EG	0.5	0.94011
EG	0.5	0.92274
EG	0.5	0.9272100000000001
EG	0.5	0.90469
EG	0.5	0.91379
EG	0.5	0.92796
EG	0.5	0.9344899999999999
EG	0.5	0.91912
EG	0.5	0.9395100000000001
EG	0.5	0.92104
EG	0.5	0.92661
EG	0.5	0.92679
EG	0.5	0.93105
EG	0.5	0.92091
EG	0.5	0.9374
EG	0.5	0.9386700000000001
EG	0.5	0.92165
EG	0.5	0.9188299999999999
EG	0.5	0.92658
EG	0.5	0.9242600000000001
EG	0.5	0.93205
EG	0.5	0.92253
EG	0.5	0.9245700000000001
EG	0.5	0.9163899999999999
EG	0.5	0.91905
EG	0.5	0.9312600000000001
EG	0.5	0.91753
EG	0.5	0.9299200000000001
EG	0.5	0.9152399999999999
EG	0.5	0.93699
EG	0.5	0.9166700000000001
EG	0.5	0.9266700000000001
EG	0.5	0.91361
EG	0.5	0.9294
EG	0.5	0.91412
EG	0.5	0.93027
EG	0.5	0.9265899999999999
EG	0.5	0.89917
EG	0.5	0.9329799999999999
EG	0.5	0.92725
EG	0.5	0.93194
EG	0.5	0.93432
EG	0.5	0.92738
EG	0.5	0.9302299999999999
EG	0.5	0.91774
EG	0.5	0.91759
EG	0.5	0.91476
EG	0.5	0.9136200000000001
EG	0.5	0.9210799999999999
EG	0.5	0.90856
EG	0.5	0.9276700000000001
EG	0.5	0.9128
EG	0.5	0.95215
EG	0.5	0.914
EG	0.5	0.91322
EG	0.5	0.90499
EG	0.5	0.9312299999999999
EG	0.5	0.9097299999999999
EG	0.5	0.91161
EG	0.5	0.93024
EG	0.5	0.92601
EG	0.5	0.9207799999999999
EG	0.5	0.9118299999999999
EG	0.5	0.9188299999999999
EG	0.5	0.9023100000000001
EG	0.5	0.89515
EG	0.5	0.92558
EG	0.5	0.94045
EG	0.5	0.9108
EG	0.5	0.8653200000000001
EG	0.5	0.92971
EG	0.5	0.93289
EG	0.5	0.92904
EG	0.5	0.92117
EG	0.5	0.92495
EG	0.5	0.9170299999999999
EG	0.5	0.90738
EG	0.5	0.92429
EG	0.5	0.9345399999999999
EG	0.5	0.9394
EG	0.5	0.9144899999999999
EG	0.5	0.91396
EG	0.5	0.9402299999999999
EG	0.5	0.9244100000000001
EG	0.5	0.9284899999999999
EG	0.5	0.9204600000000001
EG	0.5	0.9180299999999999
EG	0.5	0.9297
EG	0.5	0.91607
EG	0.5	0.949
EG	0.5	0.9447200000000001
EG	0.5	0.92542
EG	0.5	0.94357
EG	0.5	0.92814
EG	0.5	0.9200799999999999
EG	0.5	0.90756
EG	0.5	0.9412200000000001
EG	0.5	0.92848
EG	0.5	0.92215
EG	0.5	0.91843
EG	0.5	0.92875
EG	0.5	0.93422
EG	0.5	0.9191299999999999
EG	0.5	0.92948
EG	0.5	0.91146
EG	0.5	0.93281
EG	0.5	0.9371200000000001
EG	0.5	0.92656
EG	0.5	0.92169
EG	0.5	0.9299200000000001
EG	0.5	0.9243299999999999
EG	0.5	0.91065
EG	0.5	0.91948
EG	0.5	0.91961
EG	0.5	0.9510299999999999
EG	0.5	0.9304899999999999
EG	0.5	0.9409200000000001
EG	0.5	0.9283
EG	0.5	0.90649
EG	0.5	0.93106
EG	0.5	0.94137
EG	0.5	0.95115
EG	0.5	0.9337200000000001
EG	0.5	0.95011
EG	0.5	0.9496899999999999
EG	0.5	0.9531299999999999
EG	0.5	0.94858
EG	0.5	0.93311
EG	0.5	0.91745
EG	0.5	0.9299200000000001
EG	0.5	0.9225399999999999
EG	0.5	0.92565
EG	0.5	0.9247700000000001
EG	0.5	0.91901
EG	0.5	0.9367700000000001
EG	0.5	0.91075
EG	0.5	0.91435
EG	0.5	0.9401799999999999
EG	0.5	0.9380200000000001
EG	0.5	0.9287200000000001
EG	0.5	0.9215
EG	0.5	0.91986
EG	0.5	0.92279
EG	0.5	0.8697
EG	0.5	0.92335
EG	0.5	0.91789
EG	0.5	0.94432
EG	0.5	0.9318700000000001
EG	0.5	0.93926
EG	0.5	0.94165
EG	0.5	0.9457899999999999
EG	0.5	0.93024
EG	0.5	0.9122600000000001
EG	0.5	0.92415
EG	0.5	0.9361200000000001
EG	0.5	0.87546
EG	0.5	0.9189
EG	0.5	0.8987299999999999
EG	0.5	0.9303799999999999
EG	0.5	0.91209
EG	0.5	0.9218799999999999
EG	0.5	0.91733
EG	0.5	0.9441
EG	0.5	0.90915
EG	0.5	0.93576
EG	0.5	0.9147
EG	0.5	0.9136
EG	0.5	0.91832
EG	0.5	0.9133100000000001
EG	0.5	0.9168
EG	0.5	0.90281
EG	0.5	0.91461
EG	0.5	0.8927200000000001
EG	0.5	0.91169
EG	0.5	0.9106299999999999
EG	0.5	0.9129799999999999
EG	0.5	0.89894
EG	0.5	0.9105200000000001
EG	0.5	0.8919
EG	0.5	0.89149
EG	0.5	0.91384
EG	0.5	0.9134
EG	0.5	0.93485
EG	0.5	0.923
EG	0.5	0.91399
EG	0.5	0.91845
EG	0.5	0.9284100000000001
EG	0.5	0.9124399999999999
EG	0.5	0.91771
EG	0.5	0.9150799999999999
EG	0.5	0.9382299999999999
EG	0.5	0.89286
EG	0.5	0.9272
EG	0.5	0.91933
EG	0.5	0.91269
EG	0.5	0.9161799999999999
EG	0.5	0.94176
EG	0.5	0.92599
EG	0.5	0.92611
EG	0.5	0.93048
EG	0.5	0.93066
EG	0.5	0.9157299999999999
EG	0.5	0.90412
EG	0.5	0.91065
EG	0.5	0.90515
EG	0.5	0.9207
EG	0.5	0.9016700000000001
EG	0.5	0.9328799999999999
EG	0.5	0.9269200000000001
EG	0.5	0.92179
EG	0.5	0.8763200000000001
EG	0.5	0.8558899999999999
EG	0.5	0.89715
EG	0.5	0.9251
EG	0.5	0.9281299999999999
EG	0.5	0.91584
EG	0.5	0.9172299999999999
EG	0.5	0.92971
EG	0.5	0.92038
EG	0.5	0.90627
EG	0.5	0.92785
EG	0.5	0.8997700000000001
EG	0.5	0.9119299999999999
EG	0.5	0.9010100000000001
EG	0.5	0.9152899999999999
EG	0.5	0.89174
EG	0.5	0.9062399999999999
EG	0.5	0.9189200000000001
EG	0.5	0.91561
EG	0.5	0.92676
EG	0.5	0.91417
EG	0.5	0.8916799999999999
EG	0.5	0.89905
EG	0.5	0.89
EG	0.5	0.91233
EG	0.5	0.8951399999999999
EG	0.5	0.88528
EG	0.5	0.88484
EG	0.5	0.88249
EG	0.5	0.8895200000000001
EG	0.5	0.89389
EG	0.5	0.8822399999999999
EG	0.5	0.90384
EG	0.5	0.90333
EG	0.5	0.93165
EG	0.5	0.8932200000000001
EG	0.5	0.92242
EG	0.5	0.9017200000000001
EG	0.5	0.8664700000000001
EG	0.5	0.9027200000000001
EG	0.5	0.91535
EG	0.5	0.90091
EG	0.5	0.90959
EG	0.5	0.93089
EG	0.5	0.9407399999999999
EG	0.5	0.93261
EG	0.5	0.9192899999999999
EG	0.5	0.92581
EG	0.5	0.93979
EG	0.5	0.9438700000000001
EG	0.5	0.93447
EG	0.5	0.93285
EG	0.5	0.9127799999999999
EG	0.5	0.90256
EG	0.5	0.9063899999999999
EG	0.5	0.9267200000000001
EG	0.5	0.8989
EG	0.5	0.9233100000000001
EG	0.5	0.9083399999999999
EG	0.5	0.9284100000000001
EG	0.5	0.9197299999999999
EG	0.5	0.90666
EG	0.5	0.92251
EG	0.5	0.8984200000000001
EG	0.5	0.91704
EG	0.5	0.92924
EG	0.5	0.9417200000000001
EG	0.5	0.87716
EG	0.5	0.8734200000000001
EG	0.5	0.8893
EG	0.5	0.90138
EG	0.5	0.9041399999999999
EG	0.5	0.84235
EG	0.5	0.8539399999999999
EG	0.5	0.8761399999999999
EG	0.5	0.8666
EG	0.5	0.84588
EG	0.5	0.8572799999999999
EG	0.5	0.8505799999999999
EG	0.5	0.8379
EG	0.5	0.90064
EG	0.5	0.9112100000000001
EG	0.5	0.91405
EG	0.5	0.8747299999999999
EG	0.5	0.9131
EG	0.5	0.9083399999999999
EG	0.5	0.92532
EG	0.5	0.91545
EG	0.5	0.922
EG	0.5	0.90822
EG	0.5	0.9239799999999999
EG	0.5	0.93014
EG	0.5	0.9150200000000001
EG	0.5	0.9319200000000001
EG	0.5	0.9247
EG	0.5	0.8990299999999999
EG	0.5	0.89133
EG	0.5	0.9076
EG	0.5	0.9075799999999999
EG	0.5	0.9003700000000001
EG	0.5	0.91601
EG	0.5	0.90389
EG	0.5	0.9313
EG	0.5	0.91519
EG	0.5	0.9074
EG	0.5	0.92817
EG	0.5	0.91645
EG	0.5	0.9201
EG	0.5	0.9117200000000001
EG	0.5	0.91761
EG	0.5	0.9047
EG	0.5	0.9307799999999999
EG	0.5	0.92111
EG	0.5	0.9189299999999999
EG	0.5	0.9201299999999999
EG	0.5	0.9241799999999999
EG	0.5	0.9141600000000001
EG	0.5	0.9525600000000001
EG	0.5	0.9203600000000001
EG	0.5	0.9175700000000001
EG	0.5	0.90505
EG	0.5	0.8973
EG	0.5	0.9051100000000001
EG	0.5	0.91065
EG	0.5	0.92511
EG	0.5	0.90966
EG	0.5	0.9093600000000001
EG	0.5	0.9174700000000001
EG	0.5	0.9126700000000001
EG	0.5	0.91448
EG	0.5	0.9097200000000001
EG	0.5	0.90417
EG	0.5	0.9043200000000001
EG	0.5	0.9068700000000001
EG	0.5	0.90402
EG	0.5	0.8724299999999999
EG	0.5	0.91581
EG	0.5	0.88989
EG	0.5	0.87954
EG	0.5	0.90044
EG	0.5	0.88754
EG	0.5	0.86354
EG	0.5	0.88256
EG	0.5	0.90496
EG	0.5	0.91174
EG	0.5	0.9196700000000001
EG	0.5	0.93747
EG	0.5	0.9422200000000001
EG	0.5	0.90196
EG	0.5	0.9313299999999999
EG	0.5	0.92706
EG	0.5	0.9323100000000001
EG	0.5	0.9250799999999999
EG	0.5	0.91646
EG	0.5	0.93879
EG	0.5	0.93701
EG	0.5	0.9257299999999999
EG	0.5	0.9552299999999999
EG	0.5	0.9471
EG	0.5	0.9374399999999999
EG	0.5	0.93653
EG	0.5	0.9398
EG	0.5	0.9399
EG	0.5	0.9352600000000001
EG	0.5	0.93347
EG	0.5	0.91855
EG	0.5	0.9304
EG	0.5	0.93321
EG	0.5	0.9498200000000001
EG	0.5	0.94821
EG	0.5	0.9523799999999999
EG	0.5	0.9394899999999999
EG	0.5	0.9669200000000001
EG	0.5	0.92263
EG	0.5	0.93991
EG	0.5	0.9582700000000001
EG	0.5	0.93911
EG	0.5	0.93337
EG	0.5	0.937
EG	0.5	0.9380700000000001
EG	0.5	0.9535899999999999
EG	0.5	0.92871
EG	0.5	0.92642
EG	0.5	0.9219299999999999
EG	0.5	0.9221299999999999
EG	0.5	0.94173
EG	0.5	0.9295399999999999
EG	0.5	0.9404600000000001
EG	0.5	0.89525
EG	0.5	0.9349700000000001
EG	0.5	0.9454
EG	0.5	0.9420299999999999
EG	0.5	0.93021
EG	0.5	0.9536
EG	0.5	0.8809600000000001
EG	0.5	0.9299799999999999
EG	0.5	0.9340200000000001
EG	0.5	0.93575
EG	0.5	0.9173399999999999
EG	0.5	0.9091
EG	0.5	0.87826
EG	0.5	0.88128
EG	0.5	0.8758600000000001
EG	0.5	0.9454299999999999
EG	0.5	0.9075700000000001
EG	0.5	0.9475100000000001
EG	0.5	0.93461
EG	0.5	0.9378700000000001
EG	0.5	0.96055
EG	0.5	0.97221
EG	0.5	0.93942
EG	0.5	0.93799
EG	0.5	0.93825
EG	0.5	0.93629
EG	0.5	0.92569
EG	0.5	0.9348299999999999
EG	0.5	0.91963
EG	0.5	0.93835
EG	0.5	0.95614
EG	0.5	0.94916
EG	0.5	0.93574
EG	0.5	0.94696
EG	0.5	0.95068
EG	0.5	0.93874
EG	0.5	0.9305100000000001
EG	0.5	0.91569
EG	0.5	0.9255
EG	0.5	0.9252299999999999
EG	0.5	0.93489
EG	0.5	0.92712
EG	0.5	0.9305
EG	0.5	0.94371
EG	0.5	0.9592200000000001
EG	0.5	0.9191799999999999
EG	0.5	0.9294600000000001
EG	0.5	0.9243100000000001
EG	0.5	0.95185
EG	0.5	0.9094399999999999
EG	0.5	0.9052100000000001
EG	0.5	0.89012
EG	0.5	0.9028799999999999
EG	0.5	0.90904
EG	0.5	0.9173100000000001
EG	0.5	0.95844
EG	0.5	0.90394
EG	0.5	0.92345
EG	0.5	0.90595
EG	0.5	0.91333
EG	0.5	0.92469
EG	0.5	0.9236200000000001
EG	0.5	0.9232899999999999
EG	0.5	0.92848
EG	0.5	0.92858
EG	0.5	0.9211299999999999
EG	0.5	0.9295399999999999
EG	0.5	0.91532
EG	0.5	0.93225
EG	0.5	0.92211
EG	0.5	0.92871
EG	0.5	0.9260200000000001
EG	0.5	0.9142899999999999
EG	0.5	0.9072399999999999
EG	0.5	0.91564
EG	0.5	0.9405399999999999
EG	0.5	0.92789
EG	0.5	0.9274100000000001
EG	0.5	0.9194200000000001
EG	0.5	0.9274399999999999
EG	0.5	0.9358
EG	0.5	0.9259
EG	0.5	0.9631799999999999
EG	0.5	0.93734
EG	0.5	0.93166
EG	0.5	0.95999
EG	0.5	0.95849
EG	0.5	0.93824
EG	0.5	0.9476399999999999
EG	0.5	0.9519299999999999
EG	0.5	0.94255
EG	0.5	0.9547200000000001
EG	0.5	0.9534600000000001
EG	0.5	0.94811
EG	0.5	0.9475299999999999
EG	0.5	0.94511
EG	0.5	0.9324100000000001
EG	0.5	0.96835
EG	0.5	0.9469700000000001
EG	0.5	0.95625
EG	0.5	0.94347
EG	0.5	0.9482299999999999
EG	0.5	0.9298700000000001
EG	0.5	0.9410299999999999
EG	0.5	0.9425100000000001
EG	0.5	0.93647
EG	0.5	0.9372299999999999
EG	0.5	0.94039
EG	0.5	0.93075
EG	0.5	0.9305700000000001
EG	0.5	0.9462200000000001
EG	0.5	0.9283299999999999
EG	0.5	0.9368200000000001
EG	0.5	0.91422
EG	0.5	0.9105700000000001
EG	0.5	0.9216
EG	0.5	0.9161600000000001
EG	0.5	0.9088
EG	0.5	0.93156
EG	0.5	0.92071
EG	0.5	0.9213600000000001
EG	0.5	0.9169200000000001
EG	0.5	0.92995
EG	0.5	0.9359700000000001
EG	0.5	0.92979
EG	0.5	0.93952
EG	0.5	0.9309
EG	0.5	0.9228700000000001
EG	0.5	0.92806
EG	0.5	0.92275
EG	0.5	0.91863
EG	0.5	0.92568
EG	0.5	0.9237700000000001
EG	0.5	0.9487899999999999
EG	0.5	0.9299799999999999
EG	0.5	0.91911
EG	0.5	0.80211
EG	0.5	0.79577
EG	0.5	0.79401
EG	0.5	0.9052399999999999
EG	0.5	0.91651
EG	0.5	0.9189200000000001
EG	0.5	0.9652
EG	0.5	0.95865
EG	0.5	0.9465100000000001
EG	0.5	0.94195
EG	0.5	0.9140799999999999
EG	0.5	0.93069
EG	0.5	0.93405
EG	0.5	0.93022
EG	0.5	0.90586
EG	0.5	0.9191299999999999
EG	0.5	0.92442
EG	0.5	0.93689
EG	0.5	0.9496399999999999
EG	0.5	0.94888
EG	0.5	0.93837
EG	0.5	0.92289
EG	0.5	0.92095
EG	0.5	0.9228299999999999
EG	0.5	0.9214100000000001
EG	0.5	0.94073
EG	0.5	0.9471299999999999
EG	0.5	0.9446
EG	0.5	0.9370299999999999
EG	0.5	0.9289
EG	0.5	0.92412
EG	0.5	0.9257
EG	0.5	0.93115
EG	0.5	0.9305700000000001
EG	0.5	0.91989
EG	0.5	0.92816
EG	0.5	0.92301
EG	0.5	0.92251
EG	0.5	0.9343899999999999
EG	0.5	0.94296
EG	0.5	0.95591
EG	0.5	0.94763
EG	0.5	0.91861
EG	0.5	0.9329700000000001
EG	0.5	0.9339200000000001
EG	0.5	0.9298799999999999
EG	0.5	0.93381
EG	0.5	0.9329
EG	0.5	0.9379200000000001
EG	0.5	0.93221
EG	0.5	0.95209
EG	0.5	0.9251799999999999
EG	0.5	0.91786
EG	0.5	0.93711
EG	0.5	0.95335
EG	0.5	0.9395
EG	0.5	0.93514
EG	0.5	0.91591
EG	0.5	0.9461299999999999
EG	0.5	0.94829
EG	0.5	0.94784
EG	0.5	0.92755
EG	0.5	0.9244
EG	0.5	0.92671
EG	0.5	0.93134
EG	0.5	0.9167700000000001
EG	0.5	0.93069
EG	0.5	0.91
EG	0.5	0.92486
EG	0.5	0.92384
EG	0.5	0.8953899999999999
EG	0.5	0.9282600000000001
EG	0.5	0.8768299999999999
EG	0.5	0.8982
EG	0.5	0.9259200000000001
EG	0.5	0.8893399999999999
EG	0.5	0.90376
EG	0.5	0.9363299999999999
EG	0.5	0.9160299999999999
EG	0.5	0.92324
EG	0.5	0.90512
EG	0.5	0.90655
EG	0.5	0.91937
EG	0.5	0.9444799999999999
EG	0.5	0.93416
EG	0.5	0.92315
EG	0.5	0.95155
EG	0.5	0.92186
EG	0.5	0.89487
EG	0.5	0.8912100000000001
EG	0.5	0.9013200000000001
EG	0.5	0.90994
EG	0.5	0.90205
EG	0.5	0.88692
EG	0.5	0.86046
EG	0.5	0.90525
EG	0.5	0.8945299999999999
EG	0.5	0.8988299999999999
EG	0.5	0.883
EG	0.5	0.8872899999999999
EG	0.5	0.87949
EG	0.5	0.89304
EG	0.5	0.8907700000000001
EG	0.5	0.9060600000000001
EG	0.5	0.88695
EG	0.5	0.89356
EG	0.5	0.87495
EG	0.5	0.8799299999999999
EG	0.5	0.8688899999999999
EG	0.5	0.90435
EG	0.5	0.88995
EG	0.5	0.9137799999999999
EG	0.5	0.9004
EG	0.5	0.89955
EG	0.5	0.89979
EG	0.5	0.89289
EG	0.5	0.89966
EG	0.5	0.914
EG	0.5	0.92363
EG	0.5	0.9273899999999999
EG	0.5	0.9245
EG	0.5	0.93994
EG	0.5	0.9437200000000001
EG	0.5	0.9197200000000001
EG	0.5	0.89491
EG	0.5	0.92169
EG	0.5	0.92848
EG	0.5	0.92915
EG	0.5	0.92095
EG	0.5	0.91032
EG	0.5	0.92456
EG	0.5	0.91355
EG	0.5	0.8885799999999999
EG	0.5	0.8919
EG	0.5	0.90705
EG	0.5	0.90743
EG	0.5	0.9013100000000001
EG	0.5	0.8917700000000001
EG	0.5	0.91648
EG	0.5	0.88834
EG	0.5	0.9216700000000001
EG	0.5	0.9293100000000001
EG	0.5	0.9293399999999999
EG	0.5	0.8857200000000001
EG	0.5	0.92284
EG	0.5	0.93305
EG	0.5	0.9016200000000001
EG	0.5	0.90546
EG	0.5	0.92037
EG	0.5	0.91248
EG	0.5	0.93074
EG	0.5	0.90928
EG	0.5	0.9093200000000001
EG	0.5	0.8960799999999999
EG	0.5	0.9193399999999999
EG	0.5	0.93605
EG	0.5	0.9213100000000001
EG	0.5	0.8980100000000001
EG	0.5	0.90212
EG	0.5	0.88975
EG	0.5	0.89854
EG	0.5	0.9136
EG	0.5	0.7792
EG	0.5	0.75898
EG	0.5	0.82868
EG	0.5	0.85393
EG	0.5	0.8203600000000001
EG	0.5	0.87513
EG	0.5	0.87428
EG	0.5	0.8915700000000001
EG	0.5	0.8750700000000001
EG	0.5	0.9010100000000001
EG	0.5	0.8375100000000001
EG	0.5	0.9232600000000001
EG	0.5	0.94326
EG	0.5	0.9407399999999999
EG	0.5	0.94016
EG	0.5	0.91819
EG	0.5	0.9394
EG	0.5	0.92325
EG	0.5	0.9311200000000001
EG	0.5	0.93209
EG	0.5	0.91014
EG	0.5	0.9052100000000001
EG	0.5	0.90381
EG	0.5	0.91105
EG	0.5	0.9015299999999999
EG	0.5	0.89449
EG	0.5	0.92414
EG	0.5	0.90966
EG	0.5	0.92804
EG	0.5	0.92424
EG	0.5	0.9266399999999999
EG	0.5	0.91512
EG	0.5	0.92286
EG	0.5	0.9234600000000001
EG	0.5	0.9277
EG	0.5	0.92966
EG	0.5	0.92411
EG	0.5	0.9435100000000001
EG	0.5	0.9620299999999999
EG	0.5	0.94168
EG	0.5	0.9593700000000001
EG	0.5	0.9353100000000001
EG	0.5	0.9457899999999999
EG	0.5	0.95614
EG	0.5	0.94101
EG	0.5	0.9535100000000001
EG	0.5	0.9345700000000001
EG	0.5	0.9109799999999999
EG	0.5	0.93785
EG	0.5	0.9305399999999999
EG	0.5	0.93205
EG	0.5	0.9513799999999999
EG	0.5	0.9259
EG	0.5	0.9638700000000001
EG	0.5	0.95724
EG	0.5	0.95019
EG	0.5	0.96001
EG	0.5	0.94834
EG	0.5	0.9767
EG	0.5	0.96849
EG	0.5	0.9576899999999999
EG	0.5	0.9535
EG	0.5	0.9622799999999999
EG	0.5	0.9477399999999999
EG	0.5	0.9654299999999999
EG	0.5	0.9745
EG	0.5	0.97326
EG	0.5	0.95445
EG	0.5	0.9540799999999999
EG	0.5	0.9447
EG	0.5	0.9384899999999999
EG	0.5	0.9515899999999999
EG	0.5	0.9418700000000001
EG	0.5	0.9356
EG	0.5	0.9459200000000001
EG	0.5	0.94344
EG	0.5	0.9244399999999999
EG	0.5	0.93409
EG	0.5	0.92161
EG	0.5	0.92919
EG	0.5	0.94305
EG	0.5	0.9413600000000001
EG	0.5	0.9644
EG	0.5	0.97885
EG	0.5	0.95676
EG	0.5	0.97669
EG	0.5	0.96964
EG	0.5	0.9649700000000001
EG	0.5	0.9742200000000001
EG	0.5	0.95263
EG	0.5	0.9616100000000001
EG	0.5	0.9608899999999999
EG	0.5	0.94968
EG	0.5	0.94247
EG	0.5	0.9502
EG	0.5	0.94335
EG	0.5	0.94052
EG	0.5	0.95467
EG	0.5	0.94409
EG	0.5	0.9576
EG	0.5	0.94542
EG	0.5	0.94442
EG	0.5	0.94783
EG	0.5	0.9296
EG	0.5	0.93129
EG	0.5	0.94048
EG	0.5	0.9313799999999999
EG	0.5	0.91389
EG	0.5	0.8965700000000001
EG	0.5	0.92847
EG	0.5	0.95183
EG	0.5	0.94076
EG	0.5	0.9459
EG	0.5	0.9374600000000001
EG	0.5	0.92648
EG	0.5	0.8909100000000001
EG	0.5	0.92476
EG	0.5	0.9107700000000001
EG	0.5	0.91389
EG	0.5	0.9224399999999999
EG	0.5	0.91271
EG	0.5	0.9391700000000001
EG	0.5	0.94689
EG	0.5	0.9575799999999999
EG	0.5	0.95925
EG	0.5	0.94883
EG	0.5	0.9634299999999999
EG	0.5	0.9614
EG	0.5	0.9529
EG	0.5	0.9605299999999999
EG	0.5	0.9604600000000001
EG	0.5	0.95668
EG	0.5	0.94575
EG	0.5	0.9544299999999999
EG	0.5	0.92991
EG	0.5	0.93932
EG	0.5	0.95393
EG	0.5	0.9584600000000001
EG	0.5	0.9487899999999999
EG	0.5	0.94352
EG	0.5	0.95036
EG	0.5	0.96342
EG	0.5	0.9823
EG	0.5	0.9706
EG	0.5	0.9693799999999999
EG	0.5	0.95993
EG	0.5	0.94709
EG	0.5	0.93522
EG	0.5	0.9651700000000001
EG	0.5	0.9265100000000001
EG	0.5	0.9506
EG	0.5	0.93219
EG	0.5	0.9613299999999999
EG	0.5	0.93681
EG	0.5	0.95335
EG	0.5	0.9202299999999999
EG	0.5	0.95399
EG	0.5	0.91376
EG	0.5	0.9395700000000001
EG	0.5	0.8997700000000001
EG	0.5	0.84144
EG	0.5	0.85534
EG	0.5	0.8848299999999999
EG	0.5	0.9046200000000001
EG	0.5	0.9545100000000001
EG	0.5	0.96011
EG	0.5	0.9579799999999999
EG	0.5	0.95568
EG	0.5	0.95694
EG	0.5	0.9525600000000001
EG	0.5	0.9442299999999999
EG	0.5	0.91412
EG	0.5	0.9391200000000001
EG	0.5	0.9627600000000001
EG	0.5	0.94258
EG	0.5	0.94945
EG	0.5	0.95734
EG	0.5	0.9619700000000001
EG	0.5	0.9597399999999999
EG	0.5	0.95426
EG	0.5	0.9526
EG	0.5	0.9660799999999999
EG	0.5	0.96309
EG	0.5	0.967
EG	0.5	0.9598399999999999
EG	0.5	0.9545
EG	0.5	0.95137
EG	0.5	0.9474899999999999
EG	0.5	0.9400200000000001
EG	0.5	0.9485399999999999
EG	0.5	0.96306
EG	0.5	0.93716
EG	0.5	0.94495
EG	0.5	0.96304
EG	0.5	0.9467399999999999
EG	0.5	0.9613200000000001
EG	0.5	0.94826
EG	0.5	0.96529
EG	0.5	0.94825
EG	0.5	0.93375
EG	0.5	0.9571799999999999
EG	0.5	0.9409700000000001
EG	0.5	0.94306
EG	0.5	0.9257
EG	0.5	0.9342600000000001
EG	0.5	0.9357700000000001
EG	0.5	0.9323100000000001
EG	0.5	0.92075
EG	0.5	0.93773
EG	0.5	0.92965
EG	0.5	0.95499
EG	0.5	0.9623799999999999
EG	0.5	0.96504
EG	0.5	0.9587399999999999
EG	0.5	0.9260700000000001
EG	0.5	0.9523
EG	0.5	0.95614
EG	0.5	0.9414399999999999
EG	0.5	0.9384
EG	0.5	0.93271
EG	0.5	0.95604
EG	0.5	0.9400700000000001
EG	0.5	0.9187799999999999
EG	0.5	0.93137
EG	0.5	0.93401
EG	0.5	0.9642799999999999
EG	0.5	0.9578
EG	0.5	0.95305
EG	0.5	0.9390299999999999
EG	0.5	0.93785
EG	0.5	0.94524
EG	0.5	0.9799100000000001
EG	0.5	0.9857100000000001
EG	0.5	0.987
EG	0.5	0.97911
EG	0.5	0.92038
EG	0.5	0.9859
EG	0.5	0.9838600000000001
EG	0.5	0.9839200000000001
EG	0.5	0.9705299999999999
EG	0.5	0.99277
EG	0.5	0.98434
EG	0.5	0.9308799999999999
EG	0.5	0.9187700000000001
EG	0.5	0.9149799999999999
EG	0.5	0.9420799999999999
EG	0.5	0.97685
EG	0.5	0.9752299999999999
EG	0.5	0.97124
EG	0.5	0.98254
EG	0.5	0.9598899999999999
EG	0.5	0.9707600000000001
EG	0.5	0.98259
EG	0.5	0.97651
EG	0.5	0.9730200000000001
EG	0.5	0.91655
EG	0.5	0.95416
EG	0.5	0.9444299999999999
EG	0.5	0.97072
EG	0.5	0.95157
EG	0.5	0.9508700000000001
EG	0.5	0.96234
EG	0.5	0.96995
EG	0.5	0.9588200000000001
EG	0.5	0.9671799999999999
EG	0.5	0.9396200000000001
EG	0.5	0.94586
EG	0.5	0.9610799999999999
EG	0.5	0.95616
EG	0.5	0.98472
EG	0.5	0.9553
EG	0.5	0.95236
EG	0.5	0.93827
EG	0.5	0.9605600000000001
EG	0.5	0.9593700000000001
EG	0.5	0.9575799999999999
EG	0.5	0.95614
EG	0.5	0.9885299999999999
EG	0.5	0.9608399999999999
EG	0.5	0.9563200000000001
EG	0.5	0.9434299999999999
EG	0.5	0.99206
EG	0.5	0.95762
EG	0.5	0.96304
EG	0.5	0.9478200000000001
EG	0.5	0.94799
EG	0.5	0.95816
EG	0.5	0.94557
EG	0.5	0.9595600000000001
EG	0.5	0.94306
EG	0.5	0.95483
EG	0.5	0.9615600000000001
EG	0.5	0.9456100000000001
EG	0.5	0.9469299999999999
EG	0.5	0.9495399999999999
EG	0.5	0.93561
EG	0.5	0.94495
EG	0.5	0.94116
EG	0.5	0.95501
EG	0.5	0.94085
EG	0.5	0.9542200000000001
EG	0.5	0.96155
EG	0.5	0.9553200000000001
EG	0.5	0.95816
EG	0.5	0.9494100000000001
EG	0.5	0.9535799999999999
EG	0.5	0.95788
EG	0.5	0.9575100000000001
EG	0.5	0.95275
EG	0.5	0.96294
EG	0.5	0.96539
EG	0.5	0.9594799999999999
EG	0.5	0.97683
EG	0.5	0.98049
EG	0.5	0.99354
EG	0.5	0.9895299999999999
EG	0.5	0.96226
EG	0.5	0.9359799999999999
EG	0.5	0.9462299999999999
EG	0.5	0.9313799999999999
EG	0.5	0.93571
EG	0.5	0.94855
EG	0.5	0.9545899999999999
EG	0.5	0.95509
EG	0.5	0.9471299999999999
EG	0.5	0.99251
EG	0.5	0.9700700000000001
EG	0.5	0.9674200000000001
EG	0.5	0.95629
EG	0.5	0.94776
EG	0.5	0.9506
EG	0.5	0.9486
EG	0.5	0.97131
EG	0.5	0.9457399999999999
EG	0.5	0.94294
EG	0.5	0.95342
EG	0.5	0.9978299999999999
EG	0.5	0.97954
EG	0.5	0.9819399999999999
EG	0.5	0.9638200000000001
EG	0.5	0.9832299999999999
EG	0.5	0.971
EG	0.5	0.9729
EG	0.5	0.9364
EG	0.5	0.98745
EG	0.5	0.9426
EG	0.5	0.9898600000000001
EG	0.5	0.99669
EG	0.5	0.9684200000000001
EG	0.5	0.94491
EG	0.5	0.9405399999999999
EG	0.5	0.91984
EG	0.5	0.98046
EG	0.5	0.95045
EG	0.5	0.9763
EG	0.5	0.9402799999999999
EG	0.5	0.9864
EG	0.5	0.95688
EG	0.5	0.9467899999999999
EG	0.5	0.9606100000000001
EG	0.5	0.97509
EG	0.5	0.9223899999999999
EG	0.5	0.9668399999999999
EG	0.5	0.988
EG	0.5	0.97475
EG	0.5	0.9378700000000001
EG	0.5	0.94905
EG	0.5	0.9081899999999999
EG	0.5	0.9213899999999999
EG	0.5	0.92076
EG	0.5	0.92661
EG	0.5	0.9337
EG	0.5	0.93884
EG	0.5	0.92994
EG	0.5	0.91822
EG	0.5	0.9353799999999999
EG	0.5	0.92958
EG	0.5	0.93599
EG	0.5	0.9195700000000001
EG	0.5	0.9325
EG	0.5	0.90971
EG	0.5	0.9403600000000001
EG	0.5	0.94183
EG	0.5	0.96298
EG	0.5	0.90266
EG	0.5	0.9224
EG	0.5	0.9546899999999999
EG	0.5	0.95563
EG	0.5	0.94932
EG	0.5	0.89536
EG	0.5	0.88759
EG	0.5	0.9268799999999999
EG	0.5	0.94757
EG	0.5	0.96081
EG	0.5	0.96214
EG	0.5	0.9352799999999999
EG	0.5	0.93073
EG	0.5	0.9309799999999999
EG	0.5	0.9369200000000001
EG	0.5	0.9424899999999999
EG	0.5	0.9334100000000001
EG	0.5	0.9477700000000001
EG	0.5	0.9411700000000001
EG	0.5	0.95288
EG	0.5	0.9487700000000001
EG	0.5	0.94252
EG	0.5	0.9480700000000001
EG	0.5	0.9391
EG	0.5	0.9441200000000001
EG	0.5	0.92799
EG	0.5	0.9439
[truncated: 998,000+ more rows]
