# Supplementary material for: Effect of malaria parasite shape on its alignment at erythrocyte membrane
Source: eLife. 2021 Jul 21;10:e68818. doi: 10.7554/eLife.68818 (PMC8331178; doi:10.7554/eLife.68818)
Supplement: Figure 4—source data 1. [file elife-68818-fig4-data1.zip › Fig4/fig4_c.csv]

shape	koff/kon_long	deformation energy (Delta E/k_B T)
EG	0.5	1743.6715100000001
EG	0.5	1744.05221
EG	0.5	1798.0695899999998
EG	0.5	1722.2827
EG	0.5	1710.80027
EG	0.5	1692.6695899999997
EG	0.5	1770.97345
EG	0.5	1789.41745
EG	0.5	1694.4478600000002
EG	0.5	1700.71006
EG	0.5	1771.82661
EG	0.5	1805.1777
EG	0.5	1906.08345
EG	0.5	1941.15631
EG	0.5	1862.74004
EG	0.5	1728.83598
EG	0.5	1694.99345
EG	0.5	1835.49881
EG	0.5	1855.3719399999998
EG	0.5	1848.0019899999998
EG	0.5	1876.98926
EG	0.5	1931.60199
EG	0.5	1889.32334
EG	0.5	1866.4996199999998
EG	0.5	1939.71177
EG	0.5	1878.37377
EG	0.5	1803.45351
EG	0.5	1844.1896
EG	0.5	1972.98435
EG	0.5	1887.19722
EG	0.5	1954.1937899999998
EG	0.5	1823.47735
EG	0.5	1832.2530800000002
EG	0.5	1919.9260600000002
EG	0.5	2070.06697
EG	0.5	1879.0720600000002
EG	0.5	1937.84244
EG	0.5	1891.8253300000001
EG	0.5	1849.11387
EG	0.5	1947.72736
EG	0.5	1899.9757399999999
EG	0.5	1987.91844
EG	0.5	1917.41509
EG	0.5	1948.3799199999999
EG	0.5	1864.97437
EG	0.5	2006.03945
EG	0.5	1924.0376600000002
EG	0.5	1929.93396
EG	0.5	1961.8585699999999
EG	0.5	1842.28186
EG	0.5	1876.2929199999999
EG	0.5	1974.78919
EG	0.5	1853.22045
EG	0.5	2036.8160699999999
EG	0.5	1878.79941
EG	0.5	1960.33728
EG	0.5	1999.63258
EG	0.5	1996.6304699999998
EG	0.5	2012.4367
EG	0.5	1956.18675
EG	0.5	1926.91592
EG	0.5	1839.1590899999999
EG	0.5	1978.52968
EG	0.5	2044.09842
EG	0.5	1947.2913
EG	0.5	1903.5309399999999
EG	0.5	1913.71085
EG	0.5	1879.1045
EG	0.5	1975.7084100000002
EG	0.5	2035.34649
EG	0.5	1931.3382800000002
EG	0.5	2004.56757
EG	0.5	2159.40274
EG	0.5	1969.93807
EG	0.5	1950.9182899999998
EG	0.5	2062.15852
EG	0.5	2076.2729600000002
EG	0.5	2016.17165
EG	0.5	2115.6741399999996
EG	0.5	2095.71427
EG	0.5	1981.20317
EG	0.5	1936.28002
EG	0.5	1974.92
EG	0.5	1852.1236
EG	0.5	1869.7834699999999
EG	0.5	2022.82616
EG	0.5	2007.02984
EG	0.5	2031.52904
EG	0.5	1904.73863
EG	0.5	2147.99252
EG	0.5	2208.60241
EG	0.5	1936.7688100000003
EG	0.5	2027.5605600000001
EG	0.5	2058.58331
EG	0.5	1911.51445
EG	0.5	1941.69635
EG	0.5	1867.91388
EG	0.5	1897.9082899999999
EG	0.5	1949.84847
EG	0.5	1819.88249
EG	0.5	1761.2464
EG	0.5	1951.01825
EG	0.5	1970.0161699999999
EG	0.5	1944.08908
EG	0.5	1932.9447699999998
EG	0.5	1816.11246
EG	0.5	2024.907
EG	0.5	2056.3532600000003
EG	0.5	2044.39605
EG	0.5	1986.7372100000002
EG	0.5	2055.1527100000003
EG	0.5	2051.5427600000003
EG	0.5	1981.1727600000002
EG	0.5	2020.25568
EG	0.5	2061.94333
EG	0.5	2085.3441
EG	0.5	2029.42566
EG	0.5	2054.96947
EG	0.5	2202.14
EG	0.5	2154.1314399999997
EG	0.5	1988.50511
EG	0.5	2143.0391
EG	0.5	2097.57024
EG	0.5	2169.26127
EG	0.5	2137.33342
EG	0.5	1988.6550100000002
EG	0.5	2158.915
EG	0.5	2157.18986
EG	0.5	2101.87798
EG	0.5	2092.08088
EG	0.5	2163.8654
EG	0.5	2004.73542
EG	0.5	2063.75917
EG	0.5	2025.55688
EG	0.5	2040.3094800000001
EG	0.5	2049.47793
EG	0.5	2030.4693100000002
EG	0.5	2074.00396
EG	0.5	2078.14791
EG	0.5	2043.5581300000001
EG	0.5	2093.50298
EG	0.5	2130.3002899999997
EG	0.5	2159.5719
EG	0.5	2100.05849
EG	0.5	2103.68707
EG	0.5	2112.7748
EG	0.5	2258.6274
EG	0.5	2140.87953
EG	0.5	2067.93438
EG	0.5	2067.14366
EG	0.5	2201.05047
EG	0.5	2126.71911
EG	0.5	2147.26627
EG	0.5	2022.5732
EG	0.5	2046.0831899999998
EG	0.5	2070.9742699999997
EG	0.5	2048.93446
EG	0.5	2094.62642
EG	0.5	2072.0677100000003
EG	0.5	2105.18026
EG	0.5	2100.27365
EG	0.5	2037.8007899999998
EG	0.5	2153.62415
EG	0.5	2129.46814
EG	0.5	2207.3613100000002
EG	0.5	2242.36829
EG	0.5	2334.6508
EG	0.5	2223.33844
EG	0.5	2231.66115
EG	0.5	2223.817
EG	0.5	2189.98629
EG	0.5	2209.68888
EG	0.5	2118.59445
EG	0.5	2107.84717
EG	0.5	2180.16311
EG	0.5	1970.6426800000002
EG	0.5	2116.9605
EG	0.5	2193.72102
EG	0.5	2260.1195399999997
EG	0.5	2268.40038
EG	0.5	2090.36501
EG	0.5	1939.7654699999998
EG	0.5	2162.2697
EG	0.5	2126.87565
EG	0.5	2181.2694899999997
EG	0.5	2035.99092
EG	0.5	2112.41847
EG	0.5	2268.03739
EG	0.5	2237.696
EG	0.5	2230.22143
EG	0.5	2333.70964
EG	0.5	2373.35251
EG	0.5	2236.20687
EG	0.5	2213.33517
EG	0.5	2121.08398
EG	0.5	2166.45694
EG	0.5	2138.61049
EG	0.5	2118.06192
EG	0.5	2034.95004
EG	0.5	2194.84797
EG	0.5	2232.45749
EG	0.5	2175.39554
EG	0.5	2218.0347699999998
EG	0.5	2085.2688399999997
EG	0.5	2401.1855800000003
EG	0.5	2203.65276
EG	0.5	2291.3976399999997
EG	0.5	2364.11559
EG	0.5	2332.5007
EG	0.5	2209.73293
EG	0.5	2274.13379
EG	0.5	2179.85732
EG	0.5	2335.19019
EG	0.5	2170.8963
EG	0.5	2148.09805
EG	0.5	2280.7502600000003
EG	0.5	2211.4363399999997
EG	0.5	2158.5128600000003
EG	0.5	2179.47633
EG	0.5	2296.45984
EG	0.5	2113.85033
EG	0.5	2259.0788199999997
EG	0.5	2211.57834
EG	0.5	2380.75257
EG	0.5	2234.54048
EG	0.5	2150.7227199999998
EG	0.5	2122.29374
EG	0.5	2240.60612
EG	0.5	2120.41884
EG	0.5	2067.74105
EG	0.5	2147.47058
EG	0.5	2208.58929
EG	0.5	2218.37475
EG	0.5	2233.1866600000003
EG	0.5	2299.31201
EG	0.5	2284.69407
EG	0.5	2216.7869
EG	0.5	2269.7803
EG	0.5	2191.27695
EG	0.5	2155.81112
EG	0.5	2262.84855
EG	0.5	2220.3189
EG	0.5	2173.3666
EG	0.5	2156.64207
EG	0.5	2115.92761
EG	0.5	2196.55078
EG	0.5	2199.4024
EG	0.5	2264.08355
EG	0.5	2330.7757300000003
EG	0.5	2185.15425
EG	0.5	2259.6974
EG	0.5	2232.86958
EG	0.5	2236.31194
EG	0.5	2129.63643
EG	0.5	2200.14025
EG	0.5	2138.9922100000003
EG	0.5	2204.78595
EG	0.5	2202.9920899999997
EG	0.5	2068.14747
EG	0.5	2130.969
EG	0.5	2330.23774
EG	0.5	2214.7451899999996
EG	0.5	2134.7982
EG	0.5	2158.90452
EG	0.5	2290.48422
EG	0.5	2165.83724
EG	0.5	2180.08628
EG	0.5	2220.10465
EG	0.5	2241.66434
EG	0.5	2443.81118
EG	0.5	2292.81374
EG	0.5	2211.95542
EG	0.5	2149.84627
EG	0.5	2324.18402
EG	0.5	2330.67879
EG	0.5	2285.99238
EG	0.5	2331.16034
EG	0.5	2349.1153600000002
EG	0.5	2323.1946
EG	0.5	2317.0563
EG	0.5	2279.12507
EG	0.5	2390.39667
EG	0.5	2294.69094
EG	0.5	2225.2210600000003
EG	0.5	2233.9069
EG	0.5	2207.81233
EG	0.5	2241.49165
EG	0.5	2268.82874
EG	0.5	2277.53558
EG	0.5	2261.0183
EG	0.5	2269.75755
EG	0.5	2240.0320699999997
EG	0.5	2242.37212
EG	0.5	2189.46348
EG	0.5	2269.4518199999998
EG	0.5	2215.4088
EG	0.5	2446.31516
EG	0.5	2464.7323699999997
EG	0.5	2293.20146
EG	0.5	2253.56184
EG	0.5	2126.40458
EG	0.5	2261.19375
EG	0.5	2276.61674
EG	0.5	2207.64034
EG	0.5	2274.9301600000003
EG	0.5	2279.9416899999997
EG	0.5	2225.87086
EG	0.5	2197.3573100000003
EG	0.5	2119.46698
EG	0.5	2182.89286
EG	0.5	2183.2208100000003
EG	0.5	2204.12096
EG	0.5	2169.3364699999997
EG	0.5	2014.22072
EG	0.5	2128.10138
EG	0.5	2022.47043
EG	0.5	2105.18388
EG	0.5	2240.72845
EG	0.5	2241.0949100000003
EG	0.5	2089.21803
EG	0.5	2079.21989
EG	0.5	2118.65301
EG	0.5	2154.8550800000003
EG	0.5	2198.10127
EG	0.5	2114.14401
EG	0.5	2275.03723
EG	0.5	2118.83445
EG	0.5	2149.7682800000002
EG	0.5	2099.65936
EG	0.5	2092.71717
EG	0.5	1987.7441800000001
EG	0.5	2052.14951
EG	0.5	2216.00402
EG	0.5	2196.96
EG	0.5	2173.3533
EG	0.5	2128.47057
EG	0.5	2170.5149899999997
EG	0.5	2157.48315
EG	0.5	2187.75704
EG	0.5	2174.76431
EG	0.5	2080.7926899999998
EG	0.5	2222.2307600000004
EG	0.5	2196.81495
EG	0.5	2131.42996
EG	0.5	2002.70329
EG	0.5	2019.69255
EG	0.5	2105.1518300000002
EG	0.5	2045.45642
EG	0.5	2096.23045
EG	0.5	2106.58189
EG	0.5	2182.92607
EG	0.5	2173.16214
EG	0.5	2102.77525
EG	0.5	2053.18976
EG	0.5	2123.90272
EG	0.5	2087.02991
EG	0.5	2062.65989
EG	0.5	2224.48511
EG	0.5	2143.73126
EG	0.5	2291.63882
EG	0.5	2130.74927
EG	0.5	2069.13974
EG	0.5	2068.1878
EG	0.5	1948.5344899999998
EG	0.5	2108.67935
EG	0.5	2226.93508
EG	0.5	2049.37417
EG	0.5	2116.4729899999998
EG	0.5	2126.90173
EG	0.5	2135.6111100000003
EG	0.5	2152.62759
EG	0.5	1965.95335
EG	0.5	2064.63064
EG	0.5	2106.8187199999998
EG	0.5	1982.30907
EG	0.5	1997.32755
EG	0.5	2040.3017300000001
EG	0.5	2079.81247
EG	0.5	2016.0956
EG	0.5	2071.78661
EG	0.5	2100.51215
EG	0.5	2118.48618
EG	0.5	2043.4740800000002
EG	0.5	2084.71895
EG	0.5	2207.00721
EG	0.5	2167.3543
EG	0.5	2118.33088
EG	0.5	2060.8129
EG	0.5	2054.6584
EG	0.5	2161.98384
EG	0.5	2124.28868
EG	0.5	2095.71384
EG	0.5	2047.144
EG	0.5	2140.88978
EG	0.5	2181.21227
EG	0.5	1969.3879100000001
EG	0.5	2110.26684
EG	0.5	2061.89322
EG	0.5	2050.16748
EG	0.5	2013.09665
EG	0.5	1996.6356399999997
EG	0.5	1947.55732
EG	0.5	2128.68593
EG	0.5	2072.49971
EG	0.5	2139.57765
EG	0.5	2096.82513
EG	0.5	2041.91783
EG	0.5	2161.10142
EG	0.5	2166.62905
EG	0.5	2063.48168
EG	0.5	2109.47886
EG	0.5	2099.39732
EG	0.5	2138.56547
EG	0.5	2037.5331
EG	0.5	2115.90041
EG	0.5	2118.67162
EG	0.5	2186.15442
EG	0.5	2194.6416600000002
EG	0.5	2052.78526
EG	0.5	2082.6099600000002
EG	0.5	2092.74476
EG	0.5	2158.2815100000003
EG	0.5	2143.4738899999998
EG	0.5	2198.14
EG	0.5	2159.82114
EG	0.5	2209.68152
EG	0.5	2118.77634
EG	0.5	2158.65108
EG	0.5	2184.91802
EG	0.5	2094.46731
EG	0.5	2139.9764
EG	0.5	2100.08195
EG	0.5	2085.53316
EG	0.5	2127.17622
EG	0.5	2154.40052
EG	0.5	2201.07959
EG	0.5	2079.33415
EG	0.5	2203.5727699999998
EG	0.5	2166.4899800000003
EG	0.5	2217.51653
EG	0.5	2032.15635
EG	0.5	2100.41361
EG	0.5	2151.73575
EG	0.5	2139.8721800000003
EG	0.5	2101.44879
EG	0.5	1999.23973
EG	0.5	2023.6062399999998
EG	0.5	1986.4450600000002
EG	0.5	2035.40118
EG	0.5	1984.19437
EG	0.5	2144.6088600000003
EG	0.5	2070.1525899999997
EG	0.5	1910.78708
EG	0.5	2050.85066
EG	0.5	2089.57063
EG	0.5	1982.5181899999998
EG	0.5	2017.2114
EG	0.5	2033.4040100000002
EG	0.5	2130.83741
EG	0.5	2081.45518
EG	0.5	2246.67282
EG	0.5	2074.50159
EG	0.5	2100.0708600000003
EG	0.5	2217.47731
EG	0.5	2088.68144
EG	0.5	2163.4763399999997
EG	0.5	2028.44488
EG	0.5	2025.6333300000001
EG	0.5	1924.5356
EG	0.5	2163.51561
EG	0.5	2107.42809
EG	0.5	2037.9776600000002
EG	0.5	2101.45986
EG	0.5	2111.12513
EG	0.5	2137.70568
EG	0.5	2112.7316600000004
EG	0.5	2130.9416699999997
EG	0.5	2115.9110100000003
EG	0.5	2195.65067
EG	0.5	2171.73528
EG	0.5	2171.92636
EG	0.5	2141.64284
EG	0.5	2219.23364
EG	0.5	2149.2615600000004
EG	0.5	2147.46673
EG	0.5	2158.79893
EG	0.5	2124.1283399999998
EG	0.5	2117.77392
EG	0.5	2110.74927
EG	0.5	2066.67922
EG	0.5	2028.36508
EG	0.5	2126.5682899999997
EG	0.5	2117.33201
EG	0.5	2141.4845600000003
EG	0.5	2077.24052
EG	0.5	2069.41115
EG	0.5	2106.15853
EG	0.5	2149.23089
EG	0.5	2119.4234300000003
EG	0.5	2136.28591
EG	0.5	1974.9661800000001
EG	0.5	2113.53018
EG	0.5	2225.24494
EG	0.5	2159.58015
EG	0.5	2092.0102899999997
EG	0.5	2106.93329
EG	0.5	2029.76248
EG	0.5	2002.4025600000002
EG	0.5	2003.5322399999998
EG	0.5	2074.5825600000003
EG	0.5	2132.94154
EG	0.5	2103.13137
EG	0.5	2050.00117
EG	0.5	2025.6158699999999
EG	0.5	2068.82154
EG	0.5	2100.52596
EG	0.5	2089.80506
EG	0.5	2124.57151
EG	0.5	2068.4178899999997
EG	0.5	2124.5382
EG	0.5	2201.80333
EG	0.5	2262.0682699999998
EG	0.5	2087.2968
EG	0.5	2092.50403
EG	0.5	2097.2211199999997
EG	0.5	2026.65553
EG	0.5	2103.1599
EG	0.5	2134.24212
EG	0.5	2167.70085
EG	0.5	2075.45964
EG	0.5	2112.0470800000003
EG	0.5	2088.14907
EG	0.5	2078.0886
EG	0.5	2105.98142
EG	0.5	2103.58357
EG	0.5	2041.1179
EG	0.5	2084.91583
EG	0.5	2096.70104
EG	0.5	2085.97413
EG	0.5	2158.92112
EG	0.5	2183.8586600000003
EG	0.5	2140.27003
EG	0.5	2136.4149199999997
EG	0.5	2084.01464
EG	0.5	2022.3972399999998
EG	0.5	2092.68842
EG	0.5	1959.4816899999998
EG	0.5	2130.38943
EG	0.5	2174.50009
EG	0.5	2126.89624
EG	0.5	2115.24966
EG	0.5	2007.1016
EG	0.5	2032.0926100000001
EG	0.5	2071.71694
EG	0.5	2042.5090300000002
EG	0.5	1920.3249
EG	0.5	1979.6970199999998
EG	0.5	2094.16827
EG	0.5	2061.4442
EG	0.5	2077.78114
EG	0.5	2112.72611
EG	0.5	2130.96205
EG	0.5	2018.0925100000002
EG	0.5	2187.45833
EG	0.5	2097.1103
EG	0.5	2106.13687
EG	0.5	2134.40539
EG	0.5	2129.03436
EG	0.5	2129.2296899999997
EG	0.5	2189.8326
EG	0.5	2096.89573
EG	0.5	2158.5133
EG	0.5	2155.15906
EG	0.5	2043.93407
EG	0.5	1995.6250300000002
EG	0.5	2099.1046100000003
EG	0.5	2169.9221
EG	0.5	2123.7963
EG	0.5	2236.95199
EG	0.5	2082.76539
EG	0.5	2221.8785199999998
EG	0.5	2141.06363
EG	0.5	2204.3341800000003
EG	0.5	2215.1163899999997
EG	0.5	2222.58367
EG	0.5	2193.27298
EG	0.5	2236.9025
EG	0.5	2111.7503
EG	0.5	2247.45491
EG	0.5	2184.22799
EG	0.5	2076.16964
EG	0.5	2100.0551600000003
EG	0.5	2203.6022199999998
EG	0.5	2190.14275
EG	0.5	2224.57105
EG	0.5	2064.92155
EG	0.5	2118.11035
EG	0.5	2149.65326
EG	0.5	2149.81462
EG	0.5	2164.61959
EG	0.5	2309.31202
EG	0.5	2140.89367
EG	0.5	2287.65655
EG	0.5	2247.1367800000003
EG	0.5	2144.88254
EG	0.5	2230.37732
EG	0.5	2201.86568
EG	0.5	2225.25054
EG	0.5	2226.69954
EG	0.5	2132.4234699999997
EG	0.5	2197.92193
EG	0.5	2006.16161
EG	0.5	1946.08225
EG	0.5	2063.93829
EG	0.5	2041.6759600000003
EG	0.5	2052.8850399999997
EG	0.5	1997.134
EG	0.5	2054.95316
EG	0.5	2155.75891
EG	0.5	2135.21247
EG	0.5	2013.66093
EG	0.5	2042.617
EG	0.5	2122.30239
EG	0.5	2072.84469
EG	0.5	2047.1049899999998
EG	0.5	2075.22993
EG	0.5	2097.58658
EG	0.5	2057.4149
EG	0.5	2041.91193
EG	0.5	2002.2023
EG	0.5	2047.71043
EG	0.5	2082.5254600000003
EG	0.5	2076.0625600000003
EG	0.5	1930.25027
EG	0.5	2053.98873
EG	0.5	2028.39505
EG	0.5	2121.2252399999998
EG	0.5	2007.5458199999998
EG	0.5	2000.4091399999998
EG	0.5	2092.72746
EG	0.5	2066.20071
EG	0.5	1986.41641
EG	0.5	1993.36398
EG	0.5	2019.08263
EG	0.5	2016.15259
EG	0.5	1990.9308199999998
EG	0.5	2050.15945
EG	0.5	2019.3101
EG	0.5	1904.62623
EG	0.5	1992.9056600000001
EG	0.5	2074.08742
EG	0.5	2014.95925
EG	0.5	1995.2870300000002
EG	0.5	2095.0918300000003
EG	0.5	2111.1407
EG	0.5	1971.0552699999998
EG	0.5	1896.2007
EG	0.5	1907.6286699999998
EG	0.5	2046.31708
EG	0.5	2050.63461
EG	0.5	2230.25061
EG	0.5	2088.20945
EG	0.5	1974.2877
EG	0.5	1977.28412
EG	0.5	2017.56606
EG	0.5	1990.1397
EG	0.5	2108.95471
EG	0.5	2052.20844
EG	0.5	2098.4712
EG	0.5	1967.7587800000001
EG	0.5	1901.2337100000002
EG	0.5	1966.8403899999998
EG	0.5	1924.19172
EG	0.5	1914.2953100000002
EG	0.5	2047.7299100000002
EG	0.5	2124.1576800000003
EG	0.5	2131.90245
EG	0.5	2017.22245
EG	0.5	1885.3440600000001
EG	0.5	1932.9072199999998
EG	0.5	1998.4378199999999
EG	0.5	1990.45153
EG	0.5	2046.96969
EG	0.5	1968.3113
EG	0.5	2024.46319
EG	0.5	1905.4639
EG	0.5	2113.99912
EG	0.5	2139.21003
EG	0.5	2108.79257
EG	0.5	2040.7105
EG	0.5	2019.9784399999999
EG	0.5	1911.33671
EG	0.5	2061.7363600000003
EG	0.5	2143.0284100000003
EG	0.5	2097.57273
EG	0.5	1875.7241600000002
EG	0.5	2007.13993
EG	0.5	2013.38112
EG	0.5	1965.0279899999998
EG	0.5	1996.37911
EG	0.5	2024.40822
EG	0.5	1924.4536
EG	0.5	1904.17701
EG	0.5	1805.6829699999998
EG	0.5	1955.4567
EG	0.5	1914.06495
EG	0.5	1788.7600699999998
EG	0.5	2019.8415
EG	0.5	1902.60308
EG	0.5	2042.03751
EG	0.5	2037.3094199999998
EG	0.5	1913.93052
EG	0.5	1995.9637100000002
EG	0.5	2025.65314
EG	0.5	1972.4376100000002
EG	0.5	1980.5680899999998
EG	0.5	1955.5439199999998
EG	0.5	2018.0534
EG	0.5	1906.6066899999998
EG	0.5	1943.07872
EG	0.5	1904.77505
EG	0.5	1919.67623
EG	0.5	1761.3547399999998
EG	0.5	1864.69575
EG	0.5	1877.01747
EG	0.5	1892.1908399999998
EG	0.5	2030.0631
EG	0.5	1969.81295
EG	0.5	1891.48885
EG	0.5	1873.77444
EG	0.5	1899.3778100000002
EG	0.5	2014.46748
EG	0.5	2080.15642
EG	0.5	1992.97255
EG	0.5	1920.22973
EG	0.5	2131.83195
EG	0.5	2207.94165
EG	0.5	2036.6691
EG	0.5	1987.19568
EG	0.5	2069.59379
EG	0.5	2069.61298
EG	0.5	2133.55161
EG	0.5	2015.5231899999999
EG	0.5	2057.59576
EG	0.5	2021.4991899999998
EG	0.5	2114.9210399999997
EG	0.5	2083.0657100000003
EG	0.5	2055.04907
EG	0.5	1991.5297699999999
EG	0.5	1927.4047899999998
EG	0.5	1934.2209100000002
EG	0.5	1969.9856300000001
EG	0.5	1894.98765
EG	0.5	2013.25983
EG	0.5	1916.6258300000002
EG	0.5	2020.1166600000001
EG	0.5	2073.6565
EG	0.5	2039.72382
EG	0.5	2105.7297
EG	0.5	2227.59515
EG	0.5	2256.96616
EG	0.5	2167.678
EG	0.5	2002.9847300000001
EG	0.5	2215.8780100000004
EG	0.5	2006.9174600000001
EG	0.5	2019.3652399999999
EG	0.5	2140.82872
EG	0.5	2146.90967
EG	0.5	2172.73108
EG	0.5	2119.49623
EG	0.5	2076.55019
EG	0.5	2233.88237
EG	0.5	2056.7761600000003
EG	0.5	2163.17758
EG	0.5	2073.84155
EG	0.5	1967.42525
EG	0.5	2142.50095
EG	0.5	2136.577
EG	0.5	2091.4166800000003
EG	0.5	2097.15879
EG	0.5	2225.5392100000004
EG	0.5	1981.26472
EG	0.5	2159.74675
EG	0.5	2075.01752
EG	0.5	2158.2440699999997
EG	0.5	2203.99597
EG	0.5	2035.7895899999999
EG	0.5	2120.25349
EG	0.5	2041.7001100000002
EG	0.5	2149.92986
EG	0.5	1998.00677
EG	0.5	2108.2852399999997
EG	0.5	2146.60293
EG	0.5	2107.79786
EG	0.5	2083.47264
EG	0.5	2091.45027
EG	0.5	2136.8895899999998
EG	0.5	2038.24431
EG	0.5	1967.6049600000001
EG	0.5	2048.4172399999998
EG	0.5	2023.5557
EG	0.5	1934.73701
EG	0.5	2082.37858
EG	0.5	2134.68985
EG	0.5	2154.69818
EG	0.5	2170.44468
EG	0.5	2166.56118
EG	0.5	2098.91107
EG	0.5	1976.9479199999998
EG	0.5	2211.41684
EG	0.5	2054.68805
EG	0.5	2098.34719
EG	0.5	2164.78341
EG	0.5	2205.27692
EG	0.5	2042.67703
EG	0.5	2126.23294
EG	0.5	2053.80577
EG	0.5	1923.4038699999999
EG	0.5	2072.29355
EG	0.5	2129.15081
EG	0.5	2219.39971
EG	0.5	2106.58448
EG	0.5	2187.10936
EG	0.5	2158.3146100000004
EG	0.5	2211.77817
EG	0.5	2096.53453
EG	0.5	2119.33545
EG	0.5	1978.90756
EG	0.5	2103.6639600000003
EG	0.5	1992.59712
EG	0.5	2098.79135
EG	0.5	2014.5657399999998
EG	0.5	2054.38196
EG	0.5	2145.35472
EG	0.5	2146.84733
EG	0.5	2019.14933
EG	0.5	2096.0058
EG	0.5	2038.93373
EG	0.5	2041.5351699999999
EG	0.5	2173.1258199999997
EG	0.5	2037.26853
EG	0.5	2027.33584
EG	0.5	2084.05735
EG	0.5	1951.26446
EG	0.5	1956.73645
EG	0.5	2049.2424300000002
EG	0.5	2088.45214
EG	0.5	2106.52196
EG	0.5	1919.40625
EG	0.5	1971.35011
EG	0.5	1971.96067
EG	0.5	2029.93903
EG	0.5	1970.3891600000002
EG	0.5	2087.34269
EG	0.5	2071.2366899999997
EG	0.5	1990.00613
EG	0.5	2104.24743
EG	0.5	2099.34667
EG	0.5	2099.84218
EG	0.5	2106.11037
EG	0.5	2156.2529600000003
EG	0.5	2051.91622
EG	0.5	2027.63561
EG	0.5	2106.47116
EG	0.5	2061.44487
EG	0.5	1965.06143
EG	0.5	2018.1982699999999
EG	0.5	2177.0426
EG	0.5	2095.14369
EG	0.5	2126.36205
EG	0.5	2091.32107
EG	0.5	2023.21022
EG	0.5	1973.06604
EG	0.5	2051.20393
EG	0.5	2072.70048
EG	0.5	2031.8300100000001
EG	0.5	2018.10962
EG	0.5	1980.4353600000002
EG	0.5	1999.32573
EG	0.5	1983.1868399999998
EG	0.5	1982.26552
EG	0.5	2021.87467
EG	0.5	2086.65153
EG	0.5	1979.2628399999999
EG	0.5	2179.8657
EG	0.5	2061.9819899999998
EG	0.5	2007.7791
EG	0.5	2055.116
EG	0.5	2032.4272600000002
EG	0.5	2019.77475
EG	0.5	2012.9692899999998
EG	0.5	1997.02153
EG	0.5	1900.35692
EG	0.5	2190.86416
EG	0.5	2323.0726
EG	0.5	2141.2996399999997
EG	0.5	2002.66852
EG	0.5	2036.16928
EG	0.5	2070.76294
EG	0.5	2040.28907
EG	0.5	2041.7213
EG	0.5	2159.48221
EG	0.5	1959.99392
EG	0.5	2029.87046
EG	0.5	2069.1187600000003
EG	0.5	2051.25688
EG	0.5	2190.32723
EG	0.5	2128.2544
EG	0.5	1958.90236
EG	0.5	2150.67334
EG	0.5	2315.56435
EG	0.5	2155.95291
EG	0.5	2126.41007
EG	0.5	2094.97251
EG	0.5	2190.29973
EG	0.5	2205.25112
EG	0.5	2088.30395
EG	0.5	2026.43588
EG	0.5	2018.39468
EG	0.5	2027.5840100000003
EG	0.5	2067.74289
EG	0.5	2103.28152
EG	0.5	2090.17344
EG	0.5	2075.963
EG	0.5	2063.8277399999997
EG	0.5	2007.48319
EG	0.5	1832.33355
EG	0.5	1935.3303899999999
EG	0.5	2106.93523
EG	0.5	2047.35608
EG	0.5	2037.70826
EG	0.5	2089.15229
EG	0.5	2119.67097
EG	0.5	2132.64213
EG	0.5	2256.1728
EG	0.5	2060.14189
EG	0.5	2139.91105
EG	0.5	2177.47979
EG	0.5	2169.9893899999997
EG	0.5	2100.5611
EG	0.5	2164.05933
EG	0.5	2080.8651
EG	0.5	2121.89771
EG	0.5	2145.31284
EG	0.5	2162.03445
EG	0.5	2147.9473
EG	0.5	2165.00142
EG	0.5	2140.32815
EG	0.5	2145.15113
EG	0.5	2116.40249
EG	0.5	2138.4506
EG	0.5	2057.885
EG	0.5	2147.48993
EG	0.5	2032.8927399999998
EG	0.5	1982.03659
EG	0.5	2053.51561
EG	0.5	2087.24585
EG	0.5	2021.2023399999998
EG	0.5	2130.86755
EG	0.5	2110.46156
EG	0.5	2101.34937
EG	0.5	2118.3728100000003
EG	0.5	2156.7865899999997
EG	0.5	2183.3728300000002
EG	0.5	2040.8275399999998
EG	0.5	2075.58106
EG	0.5	2101.39313
EG	0.5	2147.4960300000002
EG	0.5	2229.35593
EG	0.5	2175.72895
EG	0.5	2209.97923
EG	0.5	2046.40017
EG	0.5	2013.4199600000002
EG	0.5	2043.83359
EG	0.5	2192.42203
EG	0.5	2175.7216
EG	0.5	2045.31255
EG	0.5	2069.13868
EG	0.5	2004.1036399999998
EG	0.5	2106.34803
EG	0.5	1923.7854399999999
EG	0.5	2102.12933
EG	0.5	2038.72576
EG	0.5	2016.79002
EG	0.5	2064.49623
EG	0.5	2067.0740600000004
EG	0.5	2215.07118
EG	0.5	2232.12072
EG	0.5	2170.55105
EG	0.5	2113.38086
EG	0.5	2268.35233
EG	0.5	2267.12797
EG	0.5	2222.26258
EG	0.5	2317.56811
EG	0.5	2214.123
EG	0.5	2195.44986
EG	0.5	2087.71837
EG	0.5	2090.58621
EG	0.5	2104.42771
EG	0.5	2236.26533
EG	0.5	2065.1430600000003
EG	0.5	2215.70255
EG	0.5	2224.13994
EG	0.5	2149.0708
EG	0.5	2263.0661600000003
EG	0.5	2238.46651
EG	0.5	2217.65872
EG	0.5	2273.78776
EG	0.5	2148.10055
EG	0.5	2231.03895
EG	0.5	2146.2462600000003
EG	0.5	2205.86938
EG	0.5	2192.97377
EG	0.5	2222.02142
EG	0.5	2177.88452
EG	0.5	2167.98834
EG	0.5	2328.9731699999998
EG	0.5	2241.99163
EG	0.5	2260.92436
EG	0.5	2111.9702399999996
EG	0.5	2216.35538
EG	0.5	2177.95186
EG	0.5	2180.0813399999997
EG	0.5	2059.4011100000002
EG	0.5	2018.73822
EG	0.5	2193.7442
EG	0.5	2112.20038
EG	0.5	2083.25254
EG	0.5	2118.90525
EG	0.5	2197.262
EG	0.5	2207.58111
EG	0.5	2085.5864100000003
EG	0.5	2198.47073
EG	0.5	2025.31055
EG	0.5	1997.86079
EG	0.5	2076.38578
EG	0.5	2033.7009100000002
EG	0.5	2081.72978
EG	0.5	2064.03003
EG	0.5	2122.92807
EG	0.5	2046.0654399999999
EG	0.5	2115.33061
EG	0.5	2181.19725
EG	0.5	2160.96716
EG	0.5	2094.89769
EG	0.5	2186.44846
EG	0.5	2160.2761600000003
EG	0.5	2235.9924300000002
EG	0.5	2183.3797
EG	0.5	2202.71004
EG	0.5	2237.91655
EG	0.5	2117.34976
EG	0.5	2169.57587
EG	0.5	2149.90145
EG	0.5	2135.27325
EG	0.5	2184.34989
EG	0.5	2185.51089
EG	0.5	2150.6527100000003
EG	0.5	2219.9802600000003
EG	0.5	2255.3314800000003
EG	0.5	2191.5121
EG	0.5	2016.3763399999998
EG	0.5	2195.22797
EG	0.5	2324.799
EG	0.5	2112.06468
EG	0.5	2093.8248
EG	0.5	2209.81749
EG	0.5	2150.04543
EG	0.5	2107.79643
EG	0.5	2123.0499600000003
EG	0.5	2268.27134
EG	0.5	2191.64145
EG	0.5	2114.2361100000003
EG	0.5	2091.40187
EG	0.5	2133.30198
EG	0.5	2217.5619699999997
EG	0.5	2274.09689
EG	0.5	2144.4376
EG	0.5	2316.25086
EG	0.5	2227.2439600000002
EG	0.5	2170.19764
EG	0.5	2249.71879
EG	0.5	2302.59687
EG	0.5	2199.2384
EG	0.5	2274.8522
EG	0.5	1974.33885
EG	0.5	2205.60142
EG	0.5	2181.8686199999997
EG	0.5	2214.4821
EG	0.5	2116.64994
EG	0.5	2213.55664
EG	0.5	2168.90615
EG	0.5	2141.46216
EG	0.5	2111.25253
EG	0.5	2085.03486
EG	0.5	2220.51249
EG	0.5	2248.7244
EG	0.5	2214.75023
EG	0.5	2308.06263
EG	0.5	2198.1285
EG	0.5	2155.23635
EG	0.5	2168.6488
EG	0.5	2176.19336
EG	0.5	2094.11641
EG	0.5	2196.6570100000004
EG	0.5	2306.38867
EG	0.5	2297.66767
EG	0.5	2151.85437
EG	0.5	2206.1274
EG	0.5	2151.7364199999997
EG	0.5	2192.8914
EG	0.5	2095.56074
EG	0.5	2128.2348
EG	0.5	2075.45704
EG	0.5	2132.77384
EG	0.5	2173.08235
EG	0.5	2098.1676399999997
EG	0.5	2124.33819
EG	0.5	2212.21243
EG	0.5	2232.02227
EG	0.5	2088.63593
EG	0.5	2117.0682100000004
EG	0.5	2094.90788
EG	0.5	2212.61467
EG	0.5	2125.157
EG	0.5	2115.21157
EG	0.5	2183.3666
EG	0.5	2108.3293
EG	0.5	2046.92388
EG	0.5	2085.95907
EG	0.5	2091.2155399999997
EG	0.5	2284.02614
EG	0.5	2181.7141899999997
EG	0.5	2347.98254
EG	0.5	2159.4560899999997
EG	0.5	2205.71355
EG	0.5	2284.78942
EG	0.5	2280.0534399999997
EG	0.5	2135.23578
EG	0.5	2290.49688
EG	0.5	2251.81887
EG	0.5	2186.99608
EG	0.5	2164.6520600000003
EG	0.5	2207.07955
EG	0.5	2090.6441600000003
EG	0.5	2139.32767
EG	0.5	2267.73886
EG	0.5	2153.72161
EG	0.5	2199.24968
EG	0.5	2189.8011100000003
EG	0.5	2113.7347800000002
EG	0.5	2195.37451
EG	0.5	2155.04781
EG	0.5	2316.4947399999996
EG	0.5	2151.2335199999998
EG	0.5	2313.3049300000002
EG	0.5	2263.9195600000003
EG	0.5	2323.6884800000003
EG	0.5	2480.75294
EG	0.5	2318.88108
EG	0.5	2311.79839
EG	0.5	2288.87164
EG	0.5	2223.75769
EG	0.5	2321.08001
EG	0.5	2291.33119
EG	0.5	2371.82887
EG	0.5	2314.72194
EG	0.5	2320.62555
EG	0.5	2235.34229
EG	0.5	2236.01683
EG	0.5	2298.88325
EG	0.5	2217.62065
EG	0.5	2176.53813
EG	0.5	2244.1828100000002
EG	0.5	2222.30429
EG	0.5	2325.61396
EG	0.5	2343.77625
EG	0.5	2361.02223
EG	0.5	2201.1916
EG	0.5	2278.61437
EG	0.5	2199.90074
EG	0.5	2289.66514
EG	0.5	2295.87105
EG	0.5	2145.1373399999998
EG	0.5	2186.2673
EG	0.5	2225.9612399999996
EG	0.5	2286.15623
EG	0.5	2209.65794
EG	0.5	2324.1673100000003
EG	0.5	2360.1589
EG	0.5	2309.9561
EG	0.5	2223.37888
EG	0.5	2266.34765
EG	0.5	2309.53112
EG	0.5	2319.48488
EG	0.5	2209.74149
EG	0.5	2179.01363
EG	0.5	2201.64313
EG	0.5	2196.9786
EG	0.5	2223.23885
EG	0.5	2159.86894
EG	0.5	2180.7663399999997
EG	0.5	2254.2056199999997
EG	0.5	2212.3866
EG	0.5	2239.75198
EG	0.5	2177.2173399999997
EG	0.5	2181.02749
EG	0.5	2196.69123
EG	0.5	2235.29187
EG	0.5	2018.5889100000002
EG	0.5	2186.40976
EG	0.5	2319.37915
EG	0.5	2191.48966
EG	0.5	2234.10668
EG	0.5	2172.52767
EG	0.5	2088.53366
EG	0.5	2203.94047
EG	0.5	2214.7274
EG	0.5	2170.64217
EG	0.5	2118.31106
EG	0.5	2236.6357199999998
EG	0.5	2166.39252
EG	0.5	2096.9248399999997
EG	0.5	2147.75663
EG	0.5	2296.43178
EG	0.5	2323.8449100000003
EG	0.5	2144.79612
EG	0.5	2215.7222
EG	0.5	2155.0935600000003
EG	0.5	2215.31163
EG	0.5	2305.48584
EG	0.5	2208.6635
EG	0.5	2117.1723
EG	0.5	2147.5626399999996
EG	0.5	2302.93104
EG	0.5	2176.47874
EG	0.5	2236.82167
EG	0.5	2260.41906
EG	0.5	2098.04705
EG	0.5	2126.65037
EG	0.5	2189.61074
EG	0.5	2112.60927
EG	0.5	2067.70701
EG	0.5	2222.22445
EG	0.5	2262.2042100000003
EG	0.5	2183.75884
EG	0.5	2211.69413
EG	0.5	2182.0382600000003
EG	0.5	2192.40855
EG	0.5	2265.3161600000003
EG	0.5	2311.93978
EG	0.5	2287.31981
EG	0.5	2387.81791
EG	0.5	2347.05823
EG	0.5	2301.60347
EG	0.5	2360.03044
EG	0.5	2306.46244
EG	0.5	2218.95748
EG	0.5	2452.04079
EG	0.5	2319.56575
EG	0.5	2370.5736100000004
EG	0.5	2307.43732
EG	0.5	2263.1077
EG	0.5	2345.25429
EG	0.5	2387.78824
EG	0.5	2246.70377
EG	0.5	2380.03374
EG	0.5	2336.36012
EG	0.5	2360.87032
EG	0.5	2182.9038800000003
EG	0.5	2211.68133
EG	0.5	2357.86513
EG	0.5	2324.1941
EG	0.5	2325.25967
EG	0.5	2288.33251
EG	0.5	2123.9128600000004
EG	0.5	2148.48786
EG	0.5	2264.5769600000003
EG	0.5	2243.68109
EG	0.5	2253.2464600000003
EG	0.5	2228.1781899999996
EG	0.5	2318.22307
EG	0.5	2259.4148600000003
EG	0.5	2285.69171
EG	0.5	2315.51503
EG	0.5	2217.82102
EG	0.5	2370.20802
EG	0.5	2297.28824
EG	0.5	2304.9737800000003
EG	0.5	2221.95843
EG	0.5	2289.1278
EG	0.5	2290.9234300000003
EG	0.5	2288.20843
EG	0.5	2377.23551
EG	0.5	2310.41244
EG	0.5	2269.4420800000003
EG	0.5	2230.60405
EG	0.5	2292.1998399999998
EG	0.5	2301.80662
EG	0.5	2369.7983
EG	0.5	2318.87479
EG	0.5	2315.35794
EG	0.5	2359.47819
EG	0.5	2364.96423
EG	0.5	2324.99334
EG	0.5	2371.19684
EG	0.5	2345.4548800000002
EG	0.5	2384.27658
EG	0.5	2382.8516
EG	0.5	2289.28083
EG	0.5	2432.60683
EG	0.5	2303.11297
EG	0.5	2323.5326600000003
EG	0.5	2363.45124
EG	0.5	2351.42963
EG	0.5	2335.97476
EG	0.5	2392.00801
EG	0.5	2357.50504
EG	0.5	2397.37906
EG	0.5	2491.91536
EG	0.5	2293.97848
EG	0.5	2301.3637
EG	0.5	2379.30734
EG	0.5	2265.57791
EG	0.5	2302.15188
EG	0.5	2365.35037
EG	0.5	2250.8640800000003
EG	0.5	2199.3728100000003
EG	0.5	2238.5533800000003
EG	0.5	2360.46592
EG	0.5	2291.2194
EG	0.5	2307.17309
EG	0.5	2273.2366
EG	0.5	2186.5768
EG	0.5	2366.41824
EG	0.5	2314.6615
EG	0.5	2397.46252
EG	0.5	2296.9394199999997
EG	0.5	2320.60147
EG	0.5	2261.7595899999997
EG	0.5	2262.3902399999997
EG	0.5	2299.20038
EG	0.5	2359.9085600000003
EG	0.5	2291.43102
EG	0.5	2399.6193399999997
EG	0.5	2405.6449
EG	0.5	2358.63137
EG	0.5	2316.4050399999996
EG	0.5	2331.9302
EG	0.5	2178.71153
EG	0.5	2182.40467
EG	0.5	2285.8742899999997
EG	0.5	2229.36078
EG	0.5	2260.0313300000003
EG	0.5	2290.5475
EG	0.5	2271.3934600000002
EG	0.5	2230.39545
EG	0.5	2286.39375
EG	0.5	2341.7694699999997
EG	0.5	2333.67907
EG	0.5	2327.9525399999998
EG	0.5	2255.60325
EG	0.5	2374.1217100000003
EG	0.5	2298.9838
EG	0.5	2271.278
EG	0.5	2082.35752
EG	0.5	2140.29103
EG	0.5	2196.69592
EG	0.5	2333.2392
EG	0.5	2265.00855
EG	0.5	2231.37772
EG	0.5	2188.92526
EG	0.5	2167.74449
EG	0.5	2133.4668
EG	0.5	2242.94601
EG	0.5	2269.1799
EG	0.5	2236.85098
EG	0.5	2375.31563
EG	0.5	2207.36796
EG	0.5	2162.22937
EG	0.5	2252.3372
EG	0.5	2113.6764399999997
EG	0.5	2194.12446
EG	0.5	2196.26741
EG	0.5	2187.2209
EG	0.5	2232.44142
EG	0.5	2201.1763899999996
EG	0.5	2260.38432
EG	0.5	2231.3658600000003
EG	0.5	2183.01322
EG	0.5	2200.79148
EG	0.5	2282.12884
EG	0.5	2212.62034
EG	0.5	2172.62691
EG	0.5	2247.96235
EG	0.5	2215.09114
EG	0.5	2112.44106
EG	0.5	2343.25298
EG	0.5	2291.06941
EG	0.5	2267.89655
EG	0.5	2266.17982
EG	0.5	2327.61645
EG	0.5	2163.7771199999997
EG	0.5	2273.8373300000003
EG	0.5	2271.50113
EG	0.5	2286.89563
EG	0.5	2241.55697
EG	0.5	2241.5321
EG	0.5	2271.91333
EG	0.5	2345.88283
EG	0.5	2193.2702600000002
EG	0.5	2238.3149399999998
EG	0.5	2324.59358
EG	0.5	2330.5590899999997
EG	0.5	2271.2274399999997
EG	0.5	2194.80918
EG	0.5	2207.93145
EG	0.5	2164.03592
EG	0.5	2204.6877
EG	0.5	2248.79075
EG	0.5	2281.6806699999997
EG	0.5	2339.1186399999997
EG	0.5	2277.97251
EG	0.5	2315.4430399999997
EG	0.5	2366.2025
EG	0.5	2364.88793
EG	0.5	2325.7910100000004
EG	0.5	2171.2267
EG	0.5	2316.5442399999997
EG	0.5	2153.9949899999997
EG	0.5	2196.94029
EG	0.5	2392.81783
EG	0.5	2268.34924
EG	0.5	2392.93805
EG	0.5	2362.44058
EG	0.5	2345.4266199999997
EG	0.5	2420.85535
EG	0.5	2241.6062699999998
EG	0.5	2208.7413899999997
EG	0.5	2329.3391899999997
EG	0.5	2257.90965
EG	0.5	2317.72792
EG	0.5	2297.61649
EG	0.5	2213.2377
EG	0.5	2357.45387
EG	0.5	2390.20636
EG	0.5	2335.71825
EG	0.5	2286.90592
EG	0.5	2260.2793699999997
EG	0.5	2340.36415
EG	0.5	2297.41277
EG	0.5	2188.07777
EG	0.5	2251.91153
EG	0.5	2277.91937
EG	0.5	2272.14034
EG	0.5	2364.10472
EG	0.5	2204.86103
EG	0.5	2363.5059100000003
EG	0.5	2234.11433
EG	0.5	2107.0301600000003
EG	0.5	2254.28838
EG	0.5	2339.74755
EG	0.5	2236.98582
EG	0.5	2358.7584699999998
EG	0.5	2378.75605
EG	0.5	2382.3940199999997
EG	0.5	2438.18667
EG	0.5	2521.57418
EG	0.5	2281.05965
EG	0.5	2350.3394
EG	0.5	2121.23181
EG	0.5	2257.88299
EG	0.5	2273.30393
EG	0.5	2373.86616
EG	0.5	2336.62785
EG	0.5	2361.74565
EG	0.5	2357.8794199999998
EG	0.5	2525.06535
EG	0.5	2400.20239
EG	0.5	2350.82186
EG	0.5	2404.7154600000003
EG	0.5	2339.8056100000003
EG	0.5	2261.81793
EG	0.5	2364.70192
EG	0.5	2277.90859
EG	0.5	2155.25312
EG	0.5	2220.1345699999997
EG	0.5	2209.96945
EG	0.5	2231.4302399999997
EG	0.5	2205.19688
EG	0.5	2153.6383
EG	0.5	2173.8905600000003
EG	0.5	2091.65235
EG	0.5	2141.8692899999996
EG	0.5	2173.3804800000003
EG	0.5	2216.7002899999998
EG	0.5	2178.23445
EG	0.5	2221.1046699999997
EG	0.5	2103.89587
EG	0.5	2165.25627
EG	0.5	2200.97158
EG	0.5	2130.7516100000003
EG	0.5	2251.03333
EG	0.5	2246.39064
EG	0.5	2339.67902
EG	0.5	2383.45422
EG	0.5	2285.52621
EG	0.5	2266.21036
EG	0.5	2193.58909
EG	0.5	2286.145
EG	0.5	2412.70732
EG	0.5	2457.23909
EG	0.5	2305.82333
EG	0.5	2405.8724899999997
EG	0.5	2360.36238
EG	0.5	2417.6534699999997
EG	0.5	2314.0832800000003
EG	0.5	2409.37304
EG	0.5	2282.45375
EG	0.5	2460.74523
EG	0.5	2440.52253
EG	0.5	2406.64361
EG	0.5	2387.7392800000002
EG	0.5	2371.9407300000003
EG	0.5	2402.7242
EG	0.5	2439.71879
EG	0.5	2445.6886
EG	0.5	2233.58347
EG	0.5	2267.698
EG	0.5	2280.13905
EG	0.5	2296.18211
EG	0.5	2246.7890199999997
EG	0.5	2321.18561
EG	0.5	2306.26802
EG	0.5	2367.50245
EG	0.5	2343.51187
EG	0.5	2492.70972
EG	0.5	2356.87546
EG	0.5	2412.71814
EG	0.5	2371.0742
EG	0.5	2270.51966
EG	0.5	2432.07767
EG	0.5	2379.91418
EG	0.5	2335.0067
EG	0.5	2278.03789
EG	0.5	2348.97303
EG	0.5	2318.4387100000004
EG	0.5	2358.67106
EG	0.5	2413.42548
EG	0.5	2354.68073
EG	0.5	2296.30645
EG	0.5	2252.74684
EG	0.5	2266.34564
EG	0.5	2194.4859300000003
EG	0.5	2175.21614
EG	0.5	2320.3325800000002
EG	0.5	2342.3775
EG	0.5	2274.5194699999997
EG	0.5	2187.13388
EG	0.5	2229.36294
EG	0.5	2223.20802
EG	0.5	2133.7116899999996
EG	0.5	2241.39847
EG	0.5	2237.8836699999997
EG	0.5	2240.04911
EG	0.5	2309.41071
EG	0.5	2337.33746
EG	0.5	2289.51773
EG	0.5	2247.0835
EG	0.5	2130.1962
EG	0.5	2092.25698
EG	0.5	2204.34823
EG	0.5	2147.90389
EG	0.5	2175.0825
EG	0.5	2189.5480199999997
EG	0.5	2223.03693
EG	0.5	2217.47856
EG	0.5	2287.9112
EG	0.5	2264.29498
EG	0.5	2253.03383
EG	0.5	2223.49946
EG	0.5	2146.37472
EG	0.5	2234.5826899999997
EG	0.5	2161.37102
EG	0.5	2276.9656600000003
EG	0.5	2242.2150100000003
EG	0.5	2147.2055800000003
EG	0.5	2236.8522
EG	0.5	2161.1322600000003
EG	0.5	2090.66917
EG	0.5	2115.7264800000003
EG	0.5	2153.87077
EG	0.5	2123.2658899999997
EG	0.5	2174.005
EG	0.5	2138.1907100000003
EG	0.5	2312.03018
EG	0.5	2224.83716
EG	0.5	2216.77625
EG	0.5	2245.7831100000003
EG	0.5	2247.24709
EG	0.5	2248.05251
EG	0.5	2208.87425
EG	0.5	2205.55464
EG	0.5	2249.53845
EG	0.5	2147.81375
EG	0.5	2278.5157
EG	0.5	2173.44098
EG	0.5	2246.25345
EG	0.5	2343.4020800000003
EG	0.5	2294.9516399999998
EG	0.5	2398.01534
EG	0.5	2327.71661
EG	0.5	2269.59325
EG	0.5	2176.39845
EG	0.5	2281.67324
EG	0.5	2205.31563
EG	0.5	2178.14671
EG	0.5	2230.12954
EG	0.5	2262.69063
EG	0.5	2183.12894
EG	0.5	2143.2722
EG	0.5	2135.48999
EG	0.5	2134.5302
EG	0.5	2122.9360699999997
EG	0.5	2115.28979
EG	0.5	2034.32355
EG	0.5	2099.00279
EG	0.5	2210.89407
EG	0.5	2175.23171
EG	0.5	2079.03573
EG	0.5	2241.3704
EG	0.5	2240.96765
EG	0.5	2109.4229600000003
EG	0.5	2219.90162
EG	0.5	2197.3126899999997
EG	0.5	2122.50353
EG	0.5	2178.24923
EG	0.5	2320.83012
EG	0.5	2249.54716
EG	0.5	2139.0308800000003
EG	0.5	2319.90692
EG	0.5	2466.09951
EG	0.5	2433.3542
EG	0.5	2385.3688399999996
EG	0.5	2394.40398
EG	0.5	2318.21468
EG	0.5	2305.8056300000003
EG	0.5	2109.7381100000002
EG	0.5	2351.18655
EG	0.5	2282.68591
EG	0.5	2355.92913
EG	0.5	2341.38852
EG	0.5	2506.45338
EG	0.5	2378.1149600000003
EG	0.5	2377.09785
EG	0.5	2292.5261100000002
EG	0.5	2263.7404100000003
EG	0.5	2280.3056300000003
EG	0.5	2287.15395
EG	0.5	2259.9602800000002
EG	0.5	2137.0223300000002
EG	0.5	2194.25766
EG	0.5	2252.85226
EG	0.5	2246.19293
EG	0.5	2257.48184
EG	0.5	2220.5603
EG	0.5	2180.40015
EG	0.5	2268.4618100000002
EG	0.5	2430.3387399999997
EG	0.5	2325.08787
EG	0.5	2408.15598
EG	0.5	2373.85543
EG	0.5	2310.40184
EG	0.5	2344.58446
EG	0.5	2279.13261
EG	0.5	2219.94622
EG	0.5	2205.15112
EG	0.5	2158.32703
EG	0.5	2210.39233
EG	0.5	2121.5598
EG	0.5	2032.12613
EG	0.5	2105.25153
EG	0.5	2186.0489
EG	0.5	2217.15635
EG	0.5	2207.94941
EG	0.5	2305.42099
EG	0.5	2341.4676
EG	0.5	2276.26278
EG	0.5	2152.88164
EG	0.5	2268.24604
EG	0.5	2188.5416600000003
EG	0.5	2147.84461
EG	0.5	2154.1278399999997
EG	0.5	2232.72638
EG	0.5	2293.87975
EG	0.5	2196.65969
EG	0.5	2314.6536
EG	0.5	2280.0464899999997
EG	0.5	2294.64489
EG	0.5	2295.3377600000003
EG	0.5	2336.67112
EG	0.5	2393.2916600000003
EG	0.5	2417.54297
EG	0.5	2441.70284
EG	0.5	2341.18034
EG	0.5	2198.23833
EG	0.5	2273.8614399999997
EG	0.5	2290.84998
EG	0.5	2241.05326
EG	0.5	2292.0961
EG	0.5	2255.1093
EG	0.5	2295.16996
EG	0.5	2284.1799
EG	0.5	2371.93995
EG	0.5	2226.4949
EG	0.5	2088.6294199999998
EG	0.5	2281.6669100000004
EG	0.5	2221.78069
EG	0.5	2256.6747
EG	0.5	2245.43941
EG	0.5	2273.89491
EG	0.5	2287.01253
EG	0.5	2258.62203
EG	0.5	2328.01843
EG	0.5	2372.40744
EG	0.5	2352.60651
EG	0.5	2147.00022
EG	0.5	2286.88078
EG	0.5	2125.44513
EG	0.5	2272.89409
EG	0.5	2237.0207100000002
EG	0.5	2238.40497
EG	0.5	2193.09374
EG	0.5	2252.09596
EG	0.5	2156.16906
EG	0.5	2080.5089199999998
EG	0.5	2233.86334
EG	0.5	2077.3896
EG	0.5	2114.19474
EG	0.5	2189.24341
EG	0.5	2265.84069
EG	0.5	2253.11371
EG	0.5	2255.89575
EG	0.5	2228.15695
EG	0.5	2171.4612
EG	0.5	2342.16516
EG	0.5	2191.1988699999997
EG	0.5	2194.30911
EG	0.5	2289.5972100000004
EG	0.5	2281.7899399999997
EG	0.5	2245.82895
EG	0.5	2284.74436
EG	0.5	2147.63865
EG	0.5	2303.74833
EG	0.5	2273.94215
EG	0.5	2383.08369
EG	0.5	2361.47178
EG	0.5	2264.84002
EG	0.5	2210.05815
EG	0.5	2268.6446300000002
EG	0.5	2271.58382
EG	0.5	2290.6106
EG	0.5	2292.1981100000003
EG	0.5	2248.2299
EG	0.5	2294.17714
EG	0.5	2261.38653
EG	0.5	2342.5619699999997
EG	0.5	2303.69467
EG	0.5	2271.79607
EG	0.5	2290.48514
EG	0.5	2190.7485699999997
EG	0.5	2232.09063
EG	0.5	2282.09026
EG	0.5	2157.83069
EG	0.5	2341.04748
EG	0.5	2334.6179
EG	0.5	2242.15125
EG	0.5	2181.96312
EG	0.5	2271.97179
EG	0.5	2154.80169
EG	0.5	2107.53148
EG	0.5	2252.71081
EG	0.5	2140.10033
EG	0.5	2187.28433
EG	0.5	2252.45582
EG	0.5	2136.91174
EG	0.5	2188.15555
EG	0.5	2174.9137600000004
EG	0.5	2163.70538
EG	0.5	2082.54117
EG	0.5	2074.44238
EG	0.5	2258.84429
EG	0.5	2180.7231699999998
EG	0.5	2078.98404
EG	0.5	2106.17456
EG	0.5	1977.62602
EG	0.5	2042.77462
EG	0.5	2084.18098
EG	0.5	2183.14864
EG	0.5	2191.62479
EG	0.5	2071.38528
EG	0.5	2071.24488
EG	0.5	1964.75327
EG	0.5	2020.22072
EG	0.5	1941.68271
EG	0.5	1954.96488
EG	0.5	2041.4695800000002
EG	0.5	1889.32497
EG	0.5	2103.06122
EG	0.5	2143.7944899999998
EG	0.5	2075.96125
EG	0.5	2190.63598
EG	0.5	2098.2266600000003
EG	0.5	2075.0433399999997
EG	0.5	2028.54019
EG	0.5	2027.13253
EG	0.5	2112.93455
EG	0.5	2033.07452
EG	0.5	2068.5772699999998
EG	0.5	2088.1752100000003
EG	0.5	2090.42526
EG	0.5	2175.24405
EG	0.5	2095.898
EG	0.5	2184.8735300000003
EG	0.5	2207.49882
EG	0.5	2194.47713
EG	0.5	2144.2906199999998
EG	0.5	2214.22085
EG	0.5	2233.73897
EG	0.5	2232.0466
EG	0.5	2285.7707100000002
EG	0.5	2198.8405199999997
EG	0.5	2079.9969
EG	0.5	2170.44943
EG	0.5	2147.0596600000003
EG	0.5	2230.7013100000004
EG	0.5	2234.59037
EG	0.5	2255.71909
EG	0.5	2132.3737300000003
EG	0.5	2145.53166
EG	0.5	2092.28735
EG	0.5	2103.01838
EG	0.5	2171.97147
EG	0.5	2178.99791
EG	0.5	2227.61689
EG	0.5	2233.45501
EG	0.5	2126.3915
EG	0.5	2186.50997
EG	0.5	2057.06548
EG	0.5	2063.65974
EG	0.5	2157.96826
EG	0.5	2205.02485
EG	0.5	2262.5744600000003
EG	0.5	2155.61656
EG	0.5	2257.9085800000003
EG	0.5	2129.18644
EG	0.5	2201.2804100000003
EG	0.5	2255.82694
EG	0.5	2210.0920100000003
EG	0.5	2200.42879
EG	0.5	2095.82456
EG	0.5	2190.38573
EG	0.5	2210.42626
EG	0.5	2137.81502
EG	0.5	2121.78003
EG	0.5	2167.64997
EG	0.5	2266.69942
EG	0.5	2184.60454
EG	0.5	2228.6968
EG	0.5	2130.75512
EG	0.5	2120.6713600000003
EG	0.5	2079.7237800000003
EG	0.5	2106.83094
EG	0.5	2077.0542600000003
EG	0.5	2339.81465
EG	0.5	2257.5181
EG	0.5	2178.1132399999997
EG	0.5	2280.78447
EG	0.5	2280.8729
EG	0.5	2449.60658
EG	0.5	2293.2204899999997
EG	0.5	2403.05866
EG	0.5	2244.80595
EG	0.5	2275.32924
EG	0.5	2330.2039
EG	0.5	2329.77598
EG	0.5	2461.01373
EG	0.5	2401.8069600000003
EG	0.5	2305.9252899999997
EG	0.5	2166.83887
EG	0.5	2392.74107
EG	0.5	2261.30441
EG	0.5	2230.9015600000002
EG	0.5	2280.30159
EG	0.5	2440.38438
EG	0.5	2267.8902
EG	0.5	2294.4454600000004
EG	0.5	2255.59634
EG	0.5	2239.1937
EG	0.5	2330.66767
EG	0.5	2166.95128
EG	0.5	2195.96874
EG	0.5	2283.04848
EG	0.5	2351.79576
EG	0.5	2350.2743600000003
EG	0.5	2295.48125
EG	0.5	2395.55501
EG	0.5	2383.23958
EG	0.5	2241.24233
EG	0.5	2418.7849300000003
EG	0.5	2234.31027
EG	0.5	2369.3605399999997
EG	0.5	2413.31538
EG	0.5	2382.37313
EG	0.5	2249.27025
EG	0.5	2183.89031
EG	0.5	2249.36165
EG	0.5	2347.6204199999997
EG	0.5	2353.47414
EG	0.5	2342.0612300000003
EG	0.5	2333.4611800000002
EG	0.5	2327.10043
EG	0.5	2229.45806
EG	0.5	2310.44273
EG	0.5	2179.58613
EG	0.5	2242.47935
EG	0.5	2451.85532
EG	0.5	2234.8783399999998
EG	0.5	2307.7374800000002
EG	0.5	2243.3807100000004
EG	0.5	2335.81741
EG	0.5	2394.4243300000003
EG	0.5	2310.6249
EG	0.5	2319.72757
EG	0.5	2401.787
EG	0.5	2345.4863100000002
EG	0.5	2361.4112600000003
EG	0.5	2337.39427
EG	0.5	2421.67288
EG	0.5	2347.7524
EG	0.5	2300.71952
EG	0.5	2306.6154300000003
EG	0.5	2322.66168
EG	0.5	2293.6291100000003
EG	0.5	2264.4686
EG	0.5	2230.82377
EG	0.5	2376.33335
EG	0.5	2294.55803
EG	0.5	2428.67468
EG	0.5	2278.44862
EG	0.5	2468.24796
EG	0.5	2149.0555
EG	0.5	2291.01235
EG	0.5	2436.31887
EG	0.5	2265.65128
EG	0.5	2351.6149100000002
EG	0.5	2338.75994
EG	0.5	2313.07956
EG	0.5	2299.13182
EG	0.5	2271.58497
EG	0.5	2368.16954
EG	0.5	2266.00731
EG	0.5	2203.12804
EG	0.5	2361.3004100000003
EG	0.5	2330.57147
EG	0.5	2284.99696
EG	0.5	2294.5871
EG	0.5	2234.54824
EG	0.5	2303.61924
EG	0.5	2257.5700699999998
EG	0.5	2326.007
EG	0.5	2401.07978
EG	0.5	2388.74007
EG	0.5	2444.3137899999997
EG	0.5	2405.01273
EG	0.5	2308.19706
EG	0.5	2441.26838
EG	0.5	2338.8648399999997
EG	0.5	2197.6399300000003
EG	0.5	2273.94956
EG	0.5	2164.2606
EG	0.5	2285.4408399999998
EG	0.5	2292.28807
EG	0.5	2232.3064600000002
EG	0.5	2201.91804
EG	0.5	2240.88295
EG	0.5	2284.4739
EG	0.5	2259.6100899999997
EG	0.5	2126.45347
EG	0.5	2348.60208
EG	0.5	2278.82033
EG	0.5	2344.01295
EG	0.5	2372.98387
EG	0.5	2332.34117
EG	0.5	2228.09396
EG	0.5	2444.32121
EG	0.5	2328.24473
EG	0.5	2297.8346100000003
EG	0.5	2287.1005800000003
[truncated: 998,000+ more rows]
