# Supplementary material for: Effect of malaria parasite shape on its alignment at erythrocyte membrane
Source: eLife. 2021 Jul 21;10:e68818. doi: 10.7554/eLife.68818 (PMC8331178; doi:10.7554/eLife.68818)
Supplement: Figure 4—source data 1. [file elife-68818-fig4-data1.zip › Fig4/fig4_a.csv]

shape	koff/kon_long	apex distances (d_apex / D_p)
EG	0.5	1.352805785123967
EG	0.5	1.3486157024793388
EG	0.5	1.3728429752066118
EG	0.5	1.3069834710743802
EG	0.5	1.2794256198347107
EG	0.5	1.2804462809917356
EG	0.5	1.2484834710743802
EG	0.5	1.251115702479339
EG	0.5	1.2314545454545456
EG	0.5	1.2445619834710746
EG	0.5	1.237309917355372
EG	0.5	1.2326363636363638
EG	0.5	1.2312933884297521
EG	0.5	1.2251157024793389
EG	0.5	1.2025537190082645
EG	0.5	1.2109338842975206
EG	0.5	1.2118471074380166
EG	0.5	1.1999214876033057
EG	0.5	1.124822314049587
EG	0.5	1.1329338842975207
EG	0.5	1.085285123966942
EG	0.5	1.0679338842975208
EG	0.5	1.0870578512396694
EG	0.5	1.0655702479338842
EG	0.5	1.0352190082644628
EG	0.5	1.045318181818182
EG	0.5	1.032909090909091
EG	0.5	1.0088429752066117
EG	0.5	1.0216280991735538
EG	0.5	1.0000867768595043
EG	0.5	0.9874628099173555
EG	0.5	1.0008925619834712
EG	0.5	1.00400826446281
EG	0.5	0.9647396694214877
EG	0.5	0.9286404958677686
EG	0.5	0.9489462809917356
EG	0.5	0.899309917355372
EG	0.5	0.8801322314049588
EG	0.5	0.8612231404958679
EG	0.5	0.7967603305785125
EG	0.5	0.7652809917355372
EG	0.5	0.7752190082644628
EG	0.5	0.7592644628099176
EG	0.5	0.7644752066115702
EG	0.5	0.751206611570248
EG	0.5	0.7188677685950413
EG	0.5	0.7204793388429753
EG	0.5	0.718599173553719
EG	0.5	0.6377520661157026
EG	0.5	0.6474214876033059
EG	0.5	0.6603140495867769
EG	0.5	0.6469917355371901
EG	0.5	0.6005247933884299
EG	0.5	0.6051446280991736
EG	0.5	0.5962809917355373
EG	0.5	0.6057355371900826
EG	0.5	0.5333760330578513
EG	0.5	0.5118347107438016
EG	0.5	0.4745
EG	0.5	0.46719421487603313
EG	0.5	0.4609628099173554
EG	0.5	0.4662272727272727
EG	0.5	0.4608553719008264
EG	0.5	0.4756280991735537
EG	0.5	0.4365743801652893
EG	0.5	0.4479628099173554
EG	0.5	0.43523140495867774
EG	0.5	0.4539256198347108
EG	0.5	0.4651528925619835
EG	0.5	0.45038016528925623
EG	0.5	0.4439876033057852
EG	0.5	0.43114876033057853
EG	0.5	0.4053099173553719
EG	0.5	0.39268595041322313
EG	0.5	0.39950826446280996
EG	0.5	0.398111570247934
EG	0.5	0.3960702479338843
EG	0.5	0.43437190082644633
EG	0.5	0.4274421487603306
EG	0.5	0.42873140495867773
EG	0.5	0.41116528925619833
EG	0.5	0.41782644628099175
EG	0.5	0.41594628099173553
EG	0.5	0.4085330578512397
EG	0.5	0.3921487603305785
EG	0.5	0.37710743801652896
EG	0.5	0.36743801652892566
EG	0.5	0.35696280991735535
EG	0.5	0.3541694214876033
EG	0.5	0.36018595041322315
EG	0.5	0.34111570247933887
EG	0.5	0.3445
EG	0.5	0.35341735537190083
EG	0.5	0.3420826446280992
EG	0.5	0.33988016528925624
EG	0.5	0.3307479338842976
EG	0.5	0.3283842975206612
EG	0.5	0.2649958677685951
EG	0.5	0.264297520661157
EG	0.5	0.27267768595041325
EG	0.5	0.27858677685950417
EG	0.5	0.2657479338842975
EG	0.5	0.2633305785123967
EG	0.5	0.2617727272727273
EG	0.5	0.2559173553719008
EG	0.5	0.27031404958677685
EG	0.5	0.2678429752066116
EG	0.5	0.26483471074380166
EG	0.5	0.2706900826446281
EG	0.5	0.27461157024793387
EG	0.5	0.2596239669421488
EG	0.5	0.262900826446281
EG	0.5	0.26773553719008264
EG	0.5	0.2521570247933884
EG	0.5	0.26059090909090915
EG	0.5	0.2634380165289256
EG	0.5	0.25575619834710744
EG	0.5	0.26032231404958683
EG	0.5	0.2576900826446281
EG	0.5	0.2574214876033058
EG	0.5	0.2596239669421488
EG	0.5	0.26891735537190087
EG	0.5	0.25495041322314055
EG	0.5	0.25924793388429757
EG	0.5	0.251404958677686
EG	0.5	0.2562933884297521
EG	0.5	0.2594628099173554
EG	0.5	0.2438305785123967
EG	0.5	0.2536611570247934
EG	0.5	0.267198347107438
EG	0.5	0.26413636363636367
EG	0.5	0.2653719008264463
EG	0.5	0.2656942148760331
EG	0.5	0.2683264462809918
EG	0.5	0.2696694214876033
EG	0.5	0.2575826446280992
EG	0.5	0.2694545454545455
EG	0.5	0.2612892561983471
EG	0.5	0.259301652892562
EG	0.5	0.271495867768595
EG	0.5	0.26897107438016526
EG	0.5	0.2581735537190083
EG	0.5	0.2627933884297521
EG	0.5	0.27009917355371904
EG	0.5	0.27079752066115703
EG	0.5	0.2724628099173554
EG	0.5	0.2594628099173554
EG	0.5	0.25811983471074385
EG	0.5	0.2481818181818182
EG	0.5	0.24452892561983472
EG	0.5	0.24576446280991737
EG	0.5	0.22884297520661157
EG	0.5	0.2503305785123967
EG	0.5	0.18699586776859506
EG	0.5	0.1990826446280992
EG	0.5	0.1969338842975207
EG	0.5	0.20434710743801654
EG	0.5	0.19150826446280994
EG	0.5	0.1910785123966942
EG	0.5	0.18533057851239673
EG	0.5	0.20611983471074383
EG	0.5	0.20021074380165288
EG	0.5	0.19231404958677686
EG	0.5	0.1854917355371901
EG	0.5	0.18597520661157024
EG	0.5	0.18645867768595045
EG	0.5	0.18495454545454548
EG	0.5	0.18581404958677686
EG	0.5	0.191400826446281
EG	0.5	0.18817768595041323
EG	0.5	0.18592148760330582
EG	0.5	0.1850082644628099
EG	0.5	0.18941322314049588
EG	0.5	0.19800826446280995
EG	0.5	0.19827685950413226
EG	0.5	0.18511570247933887
EG	0.5	0.18844628099173555
EG	0.5	0.18581404958677686
EG	0.5	0.1957520661157025
EG	0.5	0.2020909090909091
EG	0.5	0.1847396694214876
EG	0.5	0.18645867768595045
EG	0.5	0.19279752066115702
EG	0.5	0.1919917355371901
EG	0.5	0.19279752066115702
EG	0.5	0.19612809917355373
EG	0.5	0.18903719008264463
EG	0.5	0.19145454545454546
EG	0.5	0.18404132231404963
EG	0.5	0.187801652892562
EG	0.5	0.18533057851239673
EG	0.5	0.2016611570247934
EG	0.5	0.19559090909090912
EG	0.5	0.18602892561983472
EG	0.5	0.1880702479338843
EG	0.5	0.19204545454545455
EG	0.5	0.18479338842975207
EG	0.5	0.1865123966942149
EG	0.5	0.18769421487603305
EG	0.5	0.1850619834710744
EG	0.5	0.18511570247933887
EG	0.5	0.1874793388429752
EG	0.5	0.18592148760330582
EG	0.5	0.18533057851239673
EG	0.5	0.185599173553719
EG	0.5	0.185599173553719
EG	0.5	0.18538429752066116
EG	0.5	0.1868884297520661
EG	0.5	0.18710330578512396
EG	0.5	0.18538429752066116
EG	0.5	0.18452479338842975
EG	0.5	0.18430991735537192
EG	0.5	0.18543801652892564
EG	0.5	0.1865123966942149
EG	0.5	0.1847396694214876
EG	0.5	0.1863512396694215
EG	0.5	0.18538429752066116
EG	0.5	0.19156198347107442
EG	0.5	0.19043388429752067
EG	0.5	0.1857603305785124
EG	0.5	0.18624380165289256
EG	0.5	0.18457851239669423
EG	0.5	0.18898347107438018
EG	0.5	0.18919834710743805
EG	0.5	0.18511570247933887
EG	0.5	0.1847396694214876
EG	0.5	0.18565289256198347
EG	0.5	0.18452479338842975
EG	0.5	0.18624380165289256
EG	0.5	0.1872107438016529
EG	0.5	0.18656611570247936
EG	0.5	0.18463223140495869
EG	0.5	0.18457851239669423
EG	0.5	0.1880702479338843
EG	0.5	0.18511570247933887
EG	0.5	0.18468595041322317
EG	0.5	0.18608264462809918
EG	0.5	0.18678099173553722
EG	0.5	0.18602892561983472
EG	0.5	0.18495454545454548
EG	0.5	0.18597520661157024
EG	0.5	0.18683471074380165
EG	0.5	0.18742561983471073
EG	0.5	0.18592148760330582
EG	0.5	0.18629752066115704
EG	0.5	0.18715702479338842
EG	0.5	0.18984297520661156
EG	0.5	0.19150826446280994
EG	0.5	0.19618181818181818
EG	0.5	0.19602066115702477
EG	0.5	0.18565289256198347
EG	0.5	0.1928512396694215
EG	0.5	0.1863512396694215
EG	0.5	0.1863512396694215
EG	0.5	0.18833884297520662
EG	0.5	0.19263636363636366
EG	0.5	0.18495454545454548
EG	0.5	0.20918181818181816
EG	0.5	0.207301652892562
EG	0.5	0.205904958677686
EG	0.5	0.19602066115702477
EG	0.5	0.18844628099173555
EG	0.5	0.18785537190082646
EG	0.5	0.1866198347107438
EG	0.5	0.18430991735537192
EG	0.5	0.19215289256198345
EG	0.5	0.18801652892561987
EG	0.5	0.19526859504132232
EG	0.5	0.21788429752066116
EG	0.5	0.20450826446280992
EG	0.5	0.20574380165289258
EG	0.5	0.21460743801652893
EG	0.5	0.22212809917355372
EG	0.5	0.2003181818181818
EG	0.5	0.18817768595041323
EG	0.5	0.18699586776859506
EG	0.5	0.18581404958677686
EG	0.5	0.18516942148760332
EG	0.5	0.18758677685950415
EG	0.5	0.1850082644628099
EG	0.5	0.18484710743801655
EG	0.5	0.18608264462809918
EG	0.5	0.18570661157024793
EG	0.5	0.18839256198347107
EG	0.5	0.1866198347107438
EG	0.5	0.1852231404958678
EG	0.5	0.18613636363636366
EG	0.5	0.18790909090909094
EG	0.5	0.18543801652892564
EG	0.5	0.18785537190082646
EG	0.5	0.1850082644628099
EG	0.5	0.18597520661157024
EG	0.5	0.18495454545454548
EG	0.5	0.1872107438016529
EG	0.5	0.18586776859504134
EG	0.5	0.183504132231405
EG	0.5	0.1865123966942149
EG	0.5	0.18581404958677686
EG	0.5	0.1865123966942149
EG	0.5	0.18495454545454548
EG	0.5	0.1855454545454545
EG	0.5	0.18769421487603305
EG	0.5	0.18602892561983472
EG	0.5	0.1888223140495868
EG	0.5	0.18619008264462814
EG	0.5	0.1870495867768595
EG	0.5	0.18710330578512396
EG	0.5	0.19290495867768598
EG	0.5	0.18919834710743805
EG	0.5	0.18495454545454548
EG	0.5	0.18989669421487604
EG	0.5	0.19070247933884296
EG	0.5	0.1868884297520661
EG	0.5	0.19833057851239672
EG	0.5	0.195
EG	0.5	0.18678099173553722
EG	0.5	0.19290495867768598
EG	0.5	0.18640495867768597
EG	0.5	0.18694214876033058
EG	0.5	0.18511570247933887
EG	0.5	0.18619008264462814
EG	0.5	0.18887603305785128
EG	0.5	0.19016528925619836
EG	0.5	0.19161570247933885
EG	0.5	0.19569834710743805
EG	0.5	0.18828512396694214
EG	0.5	0.18527685950413225
EG	0.5	0.18833884297520662
EG	0.5	0.18699586776859506
EG	0.5	0.19424793388429756
EG	0.5	0.18855371900826448
EG	0.5	0.18909090909090912
EG	0.5	0.19166942148760333
EG	0.5	0.18527685950413225
EG	0.5	0.19526859504132232
EG	0.5	0.18909090909090912
EG	0.5	0.18860743801652896
EG	0.5	0.18823140495867766
EG	0.5	0.19102479338842976
EG	0.5	0.1966115702479339
EG	0.5	0.19580578512396696
EG	0.5	0.18995041322314052
EG	0.5	0.19736363636363635
EG	0.5	0.18425619834710744
EG	0.5	0.18597520661157024
EG	0.5	0.1903801652892562
EG	0.5	0.20139256198347105
EG	0.5	0.1925289256198347
EG	0.5	0.19011157024793388
EG	0.5	0.18989669421487604
EG	0.5	0.18425619834710744
EG	0.5	0.19075619834710744
EG	0.5	0.18876859504132232
EG	0.5	0.19097107438016528
EG	0.5	0.19048760330578515
EG	0.5	0.18973553719008265
EG	0.5	0.1863512396694215
EG	0.5	0.1874793388429752
EG	0.5	0.1941404958677686
EG	0.5	0.18909090909090912
EG	0.5	0.19360330578512394
EG	0.5	0.19032644628099177
EG	0.5	0.19580578512396696
EG	0.5	0.191400826446281
EG	0.5	0.18468595041322317
EG	0.5	0.18785537190082646
EG	0.5	0.18613636363636366
EG	0.5	0.19016528925619836
EG	0.5	0.18812396694214875
EG	0.5	0.18613636363636366
EG	0.5	0.185599173553719
EG	0.5	0.1847396694214876
EG	0.5	0.18645867768595045
EG	0.5	0.18801652892561987
EG	0.5	0.18731818181818183
EG	0.5	0.18484710743801655
EG	0.5	0.1852231404958678
EG	0.5	0.18909090909090912
EG	0.5	0.1850082644628099
EG	0.5	0.19457024793388433
EG	0.5	0.18581404958677686
EG	0.5	0.1863512396694215
EG	0.5	0.1850082644628099
EG	0.5	0.18785537190082646
EG	0.5	0.1865123966942149
EG	0.5	0.1865123966942149
EG	0.5	0.18538429752066116
EG	0.5	0.1863512396694215
EG	0.5	0.18619008264462814
EG	0.5	0.18715702479338842
EG	0.5	0.1866198347107438
EG	0.5	0.1863512396694215
EG	0.5	0.18619008264462814
EG	0.5	0.18683471074380165
EG	0.5	0.185599173553719
EG	0.5	0.18570661157024793
EG	0.5	0.1947314049586777
EG	0.5	0.1866735537190083
EG	0.5	0.1885
EG	0.5	0.18538429752066116
EG	0.5	0.18425619834710744
EG	0.5	0.1885
EG	0.5	0.18726446280991738
EG	0.5	0.1855454545454545
EG	0.5	0.18570661157024793
EG	0.5	0.1866735537190083
EG	0.5	0.18645867768595045
EG	0.5	0.1865123966942149
EG	0.5	0.1932809917355372
EG	0.5	0.18925206611570253
EG	0.5	0.1966652892561984
EG	0.5	0.1912933884297521
EG	0.5	0.18613636363636366
EG	0.5	0.18962809917355372
EG	0.5	0.18613636363636366
EG	0.5	0.1870495867768595
EG	0.5	0.18581404958677686
EG	0.5	0.18484710743801655
EG	0.5	0.18683471074380165
EG	0.5	0.18710330578512396
EG	0.5	0.18457851239669423
EG	0.5	0.18930578512396695
EG	0.5	0.18726446280991738
EG	0.5	0.18694214876033058
EG	0.5	0.18533057851239673
EG	0.5	0.18769421487603305
EG	0.5	0.19183057851239674
EG	0.5	0.18629752066115704
EG	0.5	0.19559090909090912
EG	0.5	0.18876859504132232
EG	0.5	0.1850619834710744
EG	0.5	0.1889297520661157
EG	0.5	0.1896818181818182
EG	0.5	0.18785537190082646
EG	0.5	0.18769421487603305
EG	0.5	0.18903719008264463
EG	0.5	0.18764049586776863
EG	0.5	0.18608264462809918
EG	0.5	0.18516942148760332
EG	0.5	0.18468595041322317
EG	0.5	0.18613636363636366
EG	0.5	0.18619008264462814
EG	0.5	0.18602892561983472
EG	0.5	0.18624380165289256
EG	0.5	0.18527685950413225
EG	0.5	0.1854917355371901
EG	0.5	0.1885
EG	0.5	0.18613636363636366
EG	0.5	0.18441735537190082
EG	0.5	0.185599173553719
EG	0.5	0.18527685950413225
EG	0.5	0.1852231404958678
EG	0.5	0.1866735537190083
EG	0.5	0.18764049586776863
EG	0.5	0.1857603305785124
EG	0.5	0.1850082644628099
EG	0.5	0.18586776859504134
EG	0.5	0.18527685950413225
EG	0.5	0.18592148760330582
EG	0.5	0.1852231404958678
EG	0.5	0.1854917355371901
EG	0.5	0.18645867768595045
EG	0.5	0.18463223140495869
EG	0.5	0.1854917355371901
EG	0.5	0.18710330578512396
EG	0.5	0.1872107438016529
EG	0.5	0.18538429752066116
EG	0.5	0.18420247933884298
EG	0.5	0.18538429752066116
EG	0.5	0.18790909090909094
EG	0.5	0.18285950413223143
EG	0.5	0.18801652892561987
EG	0.5	0.18323553719008268
EG	0.5	0.18457851239669423
EG	0.5	0.18656611570247936
EG	0.5	0.18420247933884298
EG	0.5	0.19381818181818183
EG	0.5	0.18699586776859506
EG	0.5	0.1865123966942149
EG	0.5	0.1894669421487603
EG	0.5	0.19290495867768598
EG	0.5	0.18909090909090912
EG	0.5	0.1850619834710744
EG	0.5	0.18919834710743805
EG	0.5	0.1870495867768595
EG	0.5	0.18790909090909094
EG	0.5	0.19172314049586778
EG	0.5	0.187801652892562
EG	0.5	0.185599173553719
EG	0.5	0.18602892561983472
EG	0.5	0.18672727272727274
EG	0.5	0.1850619834710744
EG	0.5	0.1903801652892562
EG	0.5	0.18624380165289256
EG	0.5	0.18860743801652896
EG	0.5	0.18457851239669423
EG	0.5	0.1847396694214876
EG	0.5	0.19070247933884296
EG	0.5	0.18930578512396695
EG	0.5	0.18855371900826448
EG	0.5	0.19800826446280995
EG	0.5	0.1872107438016529
EG	0.5	0.19688016528925623
EG	0.5	0.19526859504132232
EG	0.5	0.1926900826446281
EG	0.5	0.1969338842975207
EG	0.5	0.19634297520661156
EG	0.5	0.1888223140495868
EG	0.5	0.19134710743801653
EG	0.5	0.18592148760330582
EG	0.5	0.18608264462809918
EG	0.5	0.18516942148760332
EG	0.5	0.20418595041322316
EG	0.5	0.1970413223140496
EG	0.5	0.18495454545454548
EG	0.5	0.1868884297520661
EG	0.5	0.19005785123966945
EG	0.5	0.19623553719008266
EG	0.5	0.20026446280991736
EG	0.5	0.1909173553719008
EG	0.5	0.19172314049586778
EG	0.5	0.1875330578512397
EG	0.5	0.18876859504132232
EG	0.5	0.18629752066115704
EG	0.5	0.18570661157024793
EG	0.5	0.19457024793388433
EG	0.5	0.18452479338842975
EG	0.5	0.1873719008264463
EG	0.5	0.18409504132231408
EG	0.5	0.18645867768595045
EG	0.5	0.1870495867768595
EG	0.5	0.1888223140495868
EG	0.5	0.18855371900826448
EG	0.5	0.1879628099173554
EG	0.5	0.18457851239669423
EG	0.5	0.1855454545454545
EG	0.5	0.18565289256198347
EG	0.5	0.18527685950413225
EG	0.5	0.18586776859504134
EG	0.5	0.18962809917355372
EG	0.5	0.19150826446280994
EG	0.5	0.1850082644628099
EG	0.5	0.18602892561983472
EG	0.5	0.1854917355371901
EG	0.5	0.1852231404958678
EG	0.5	0.1903801652892562
EG	0.5	0.18758677685950415
EG	0.5	0.18570661157024793
EG	0.5	0.18817768595041323
EG	0.5	0.18989669421487604
EG	0.5	0.18683471074380165
EG	0.5	0.1865123966942149
EG	0.5	0.1933884297520661
EG	0.5	0.18726446280991738
EG	0.5	0.1910785123966942
EG	0.5	0.19231404958677686
EG	0.5	0.1912933884297521
EG	0.5	0.18898347107438018
EG	0.5	0.19134710743801653
EG	0.5	0.1937107438016529
EG	0.5	0.1863512396694215
EG	0.5	0.18479338842975207
EG	0.5	0.18592148760330582
EG	0.5	0.19075619834710744
EG	0.5	0.18930578512396695
EG	0.5	0.1866198347107438
EG	0.5	0.18527685950413225
EG	0.5	0.18694214876033058
EG	0.5	0.18790909090909094
EG	0.5	0.18533057851239673
EG	0.5	0.1850619834710744
EG	0.5	0.18425619834710744
EG	0.5	0.1852231404958678
EG	0.5	0.18774793388429753
EG	0.5	0.18447107438016527
EG	0.5	0.18640495867768597
EG	0.5	0.18425619834710744
EG	0.5	0.1902727272727273
EG	0.5	0.18602892561983472
EG	0.5	0.18463223140495869
EG	0.5	0.18785537190082646
EG	0.5	0.19097107438016528
EG	0.5	0.18833884297520662
EG	0.5	0.1983842975206612
EG	0.5	0.19150826446280994
EG	0.5	0.20155371900826446
EG	0.5	0.18619008264462814
EG	0.5	0.19478512396694217
EG	0.5	0.19381818181818183
EG	0.5	0.19059504132231408
EG	0.5	0.18495454545454548
EG	0.5	0.19408677685950415
EG	0.5	0.19795454545454547
EG	0.5	0.1947314049586777
EG	0.5	0.18624380165289256
EG	0.5	0.19016528925619836
EG	0.5	0.19403305785123967
EG	0.5	0.18839256198347107
EG	0.5	0.19011157024793388
EG	0.5	0.18726446280991738
EG	0.5	0.1911322314049587
EG	0.5	0.18758677685950415
EG	0.5	0.1895206611570248
EG	0.5	0.1895206611570248
EG	0.5	0.19478512396694217
EG	0.5	0.18758677685950415
EG	0.5	0.20241322314049587
EG	0.5	0.1875330578512397
EG	0.5	0.19827685950413226
EG	0.5	0.19075619834710744
EG	0.5	0.19306611570247934
EG	0.5	0.19231404958677686
EG	0.5	0.18962809917355372
EG	0.5	0.18608264462809918
EG	0.5	0.19564462809917357
EG	0.5	0.19236776859504134
EG	0.5	0.19000413223140497
EG	0.5	0.1950537190082645
EG	0.5	0.194301652892562
EG	0.5	0.1910785123966942
EG	0.5	0.19811570247933888
EG	0.5	0.2061735537190083
EG	0.5	0.18388016528925621
EG	0.5	0.24291735537190082
EG	0.5	0.23738429752066117
EG	0.5	0.1967727272727273
EG	0.5	0.20128512396694215
EG	0.5	0.1875330578512397
EG	0.5	0.18656611570247936
EG	0.5	0.1854917355371901
EG	0.5	0.19048760330578515
EG	0.5	0.18694214876033058
EG	0.5	0.18925206611570253
EG	0.5	0.18479338842975207
EG	0.5	0.18527685950413225
EG	0.5	0.1866735537190083
EG	0.5	0.18731818181818183
EG	0.5	0.187801652892562
EG	0.5	0.1850619834710744
EG	0.5	0.18715702479338842
EG	0.5	0.1924214876033058
EG	0.5	0.19064876033057854
EG	0.5	0.1911322314049587
EG	0.5	0.19134710743801653
EG	0.5	0.1903801652892562
EG	0.5	0.19193801652892561
EG	0.5	0.19000413223140497
EG	0.5	0.19419421487603308
EG	0.5	0.1925289256198347
EG	0.5	0.19279752066115702
EG	0.5	0.19048760330578515
EG	0.5	0.1905413223140496
EG	0.5	0.1980619834710744
EG	0.5	0.19967355371900827
EG	0.5	0.20697933884297523
EG	0.5	0.19435537190082647
EG	0.5	0.1967727272727273
EG	0.5	0.1930123966942149
EG	0.5	0.19231404958677686
EG	0.5	0.18495454545454548
EG	0.5	0.18619008264462814
EG	0.5	0.1950537190082645
EG	0.5	0.19279752066115702
EG	0.5	0.19150826446280994
EG	0.5	0.19059504132231408
EG	0.5	0.19489256198347107
EG	0.5	0.18586776859504134
EG	0.5	0.19156198347107442
EG	0.5	0.1919917355371901
EG	0.5	0.18694214876033058
EG	0.5	0.1919917355371901
EG	0.5	0.19231404958677686
EG	0.5	0.19000413223140497
EG	0.5	0.18828512396694214
EG	0.5	0.19209917355371903
EG	0.5	0.1933884297520661
EG	0.5	0.18957438016528924
EG	0.5	0.19156198347107442
EG	0.5	0.185599173553719
EG	0.5	0.19494628099173553
EG	0.5	0.18425619834710744
EG	0.5	0.20488429752066117
EG	0.5	0.19365702479338842
EG	0.5	0.19526859504132232
EG	0.5	0.1879628099173554
EG	0.5	0.19000413223140497
EG	0.5	0.1924214876033058
EG	0.5	0.19161570247933885
EG	0.5	0.19247520661157028
EG	0.5	0.19145454545454546
EG	0.5	0.19295867768595043
EG	0.5	0.19016528925619836
EG	0.5	0.18823140495867766
EG	0.5	0.18909090909090912
EG	0.5	0.191400826446281
EG	0.5	0.18973553719008265
EG	0.5	0.19075619834710744
EG	0.5	0.1852231404958678
EG	0.5	0.1908099173553719
EG	0.5	0.18742561983471073
EG	0.5	0.18930578512396695
EG	0.5	0.19478512396694217
EG	0.5	0.1894669421487603
EG	0.5	0.19177685950413226
EG	0.5	0.19145454545454546
EG	0.5	0.19258264462809918
EG	0.5	0.19172314049586778
EG	0.5	0.19075619834710744
EG	0.5	0.19064876033057854
EG	0.5	0.18694214876033058
EG	0.5	0.18640495867768597
EG	0.5	0.18876859504132232
EG	0.5	0.1909173553719008
EG	0.5	0.1873719008264463
EG	0.5	0.18672727272727274
EG	0.5	0.18527685950413225
EG	0.5	0.18844628099173555
EG	0.5	0.18715702479338842
EG	0.5	0.1847396694214876
EG	0.5	0.1866735537190083
EG	0.5	0.18678099173553722
EG	0.5	0.19097107438016528
EG	0.5	0.1873719008264463
EG	0.5	0.1912933884297521
EG	0.5	0.18672727272727274
EG	0.5	0.18393388429752067
EG	0.5	0.19177685950413226
EG	0.5	0.18919834710743805
EG	0.5	0.18516942148760332
EG	0.5	0.18538429752066116
EG	0.5	0.1873719008264463
EG	0.5	0.18764049586776863
EG	0.5	0.18388016528925621
EG	0.5	0.18495454545454548
EG	0.5	0.18683471074380165
EG	0.5	0.1863512396694215
EG	0.5	0.18699586776859506
EG	0.5	0.1925289256198347
EG	0.5	0.19118595041322314
EG	0.5	0.19435537190082647
EG	0.5	0.19161570247933885
EG	0.5	0.19612809917355373
EG	0.5	0.1973099173553719
EG	0.5	0.187801652892562
EG	0.5	0.1847396694214876
EG	0.5	0.18764049586776863
EG	0.5	0.18452479338842975
EG	0.5	0.18404132231404963
EG	0.5	0.18978925619834713
EG	0.5	0.18978925619834713
EG	0.5	0.1891446280991736
EG	0.5	0.19000413223140497
EG	0.5	0.18404132231404963
EG	0.5	0.1894669421487603
EG	0.5	0.19016528925619836
EG	0.5	0.18624380165289256
EG	0.5	0.1868884297520661
EG	0.5	0.18855371900826448
EG	0.5	0.1889297520661157
EG	0.5	0.18742561983471073
EG	0.5	0.18995041322314052
EG	0.5	0.19682644628099175
EG	0.5	0.18624380165289256
EG	0.5	0.19457024793388433
EG	0.5	0.18764049586776863
EG	0.5	0.1902727272727273
EG	0.5	0.18769421487603305
EG	0.5	0.18978925619834713
EG	0.5	0.19322727272727275
EG	0.5	0.1926900826446281
EG	0.5	0.18962809917355372
EG	0.5	0.1895206611570248
EG	0.5	0.19360330578512394
EG	0.5	0.19940495867768596
EG	0.5	0.18925206611570253
EG	0.5	0.18973553719008265
EG	0.5	0.1905413223140496
EG	0.5	0.1896818181818182
EG	0.5	0.18764049586776863
EG	0.5	0.18817768595041323
EG	0.5	0.18764049586776863
EG	0.5	0.1866735537190083
EG	0.5	0.18866115702479339
EG	0.5	0.18828512396694214
EG	0.5	0.1868884297520661
EG	0.5	0.18511570247933887
EG	0.5	0.19172314049586778
EG	0.5	0.1930123966942149
EG	0.5	0.19118595041322314
EG	0.5	0.18742561983471073
EG	0.5	0.19000413223140497
EG	0.5	0.19295867768595043
EG	0.5	0.19226033057851238
EG	0.5	0.19215289256198345
EG	0.5	0.18828512396694214
EG	0.5	0.18495454545454548
EG	0.5	0.1902727272727273
EG	0.5	0.18640495867768597
EG	0.5	0.18898347107438018
EG	0.5	0.18527685950413225
EG	0.5	0.1854917355371901
EG	0.5	0.18871487603305787
EG	0.5	0.1870495867768595
EG	0.5	0.184900826446281
EG	0.5	0.1880702479338843
EG	0.5	0.18995041322314052
EG	0.5	0.1889297520661157
EG	0.5	0.1852231404958678
EG	0.5	0.18887603305785128
EG	0.5	0.18463223140495869
EG	0.5	0.18597520661157024
EG	0.5	0.18404132231404963
EG	0.5	0.19161570247933885
EG	0.5	0.1888223140495868
EG	0.5	0.1911322314049587
EG	0.5	0.1873719008264463
EG	0.5	0.19005785123966945
EG	0.5	0.18833884297520662
EG	0.5	0.18855371900826448
EG	0.5	0.18812396694214875
EG	0.5	0.18527685950413225
EG	0.5	0.1863512396694215
EG	0.5	0.18570661157024793
EG	0.5	0.18656611570247936
EG	0.5	0.18844628099173555
EG	0.5	0.185599173553719
EG	0.5	0.1912933884297521
EG	0.5	0.19516115702479342
EG	0.5	0.18769421487603305
EG	0.5	0.18758677685950415
EG	0.5	0.18812396694214875
EG	0.5	0.18597520661157024
EG	0.5	0.19134710743801653
EG	0.5	0.19118595041322314
EG	0.5	0.19354958677685952
EG	0.5	0.18903719008264463
EG	0.5	0.18404132231404963
EG	0.5	0.18516942148760332
EG	0.5	0.18468595041322317
EG	0.5	0.1857603305785124
EG	0.5	0.1912933884297521
EG	0.5	0.18479338842975207
EG	0.5	0.18656611570247936
EG	0.5	0.18817768595041323
EG	0.5	0.18978925619834713
EG	0.5	0.18817768595041323
EG	0.5	0.18790909090909094
EG	0.5	0.184900826446281
EG	0.5	0.18774793388429753
EG	0.5	0.18430991735537192
EG	0.5	0.18543801652892564
EG	0.5	0.1854917355371901
EG	0.5	0.1857603305785124
EG	0.5	0.18447107438016527
EG	0.5	0.18683471074380165
EG	0.5	0.18533057851239673
EG	0.5	0.18484710743801655
EG	0.5	0.1854917355371901
EG	0.5	0.18441735537190082
EG	0.5	0.1850619834710744
EG	0.5	0.1852231404958678
EG	0.5	0.18511570247933887
EG	0.5	0.1852231404958678
EG	0.5	0.19123966942148762
EG	0.5	0.18823140495867766
EG	0.5	0.18790909090909094
EG	0.5	0.18452479338842975
EG	0.5	0.1885
EG	0.5	0.1933884297520661
EG	0.5	0.18742561983471073
EG	0.5	0.18463223140495869
EG	0.5	0.187801652892562
EG	0.5	0.18570661157024793
EG	0.5	0.18656611570247936
EG	0.5	0.18436363636363637
EG	0.5	0.18516942148760332
EG	0.5	0.1870495867768595
EG	0.5	0.1911322314049587
EG	0.5	0.1893595041322314
EG	0.5	0.18624380165289256
EG	0.5	0.1896818181818182
EG	0.5	0.18699586776859506
EG	0.5	0.187801652892562
EG	0.5	0.18565289256198347
EG	0.5	0.19097107438016528
EG	0.5	0.1852231404958678
EG	0.5	0.18441735537190082
EG	0.5	0.1872107438016529
EG	0.5	0.18543801652892564
EG	0.5	0.18425619834710744
EG	0.5	0.18447107438016527
EG	0.5	0.18484710743801655
EG	0.5	0.18790909090909094
EG	0.5	0.18694214876033058
EG	0.5	0.18758677685950415
EG	0.5	0.19360330578512394
EG	0.5	0.1857603305785124
EG	0.5	0.18640495867768597
EG	0.5	0.1866198347107438
EG	0.5	0.18527685950413225
EG	0.5	0.18511570247933887
EG	0.5	0.19322727272727275
EG	0.5	0.18457851239669423
EG	0.5	0.1902727272727273
EG	0.5	0.1850082644628099
EG	0.5	0.1879628099173554
EG	0.5	0.18538429752066116
EG	0.5	0.18833884297520662
EG	0.5	0.18586776859504134
EG	0.5	0.18463223140495869
EG	0.5	0.1857603305785124
EG	0.5	0.18758677685950415
EG	0.5	0.18468595041322317
EG	0.5	0.18608264462809918
EG	0.5	0.1872107438016529
EG	0.5	0.18828512396694214
EG	0.5	0.18468595041322317
EG	0.5	0.18656611570247936
EG	0.5	0.1863512396694215
EG	0.5	0.18790909090909094
EG	0.5	0.18699586776859506
EG	0.5	0.18694214876033058
EG	0.5	0.18624380165289256
EG	0.5	0.18941322314049588
EG	0.5	0.18516942148760332
EG	0.5	0.18463223140495869
EG	0.5	0.18710330578512396
EG	0.5	0.1896818181818182
EG	0.5	0.1933884297520661
EG	0.5	0.1919917355371901
EG	0.5	0.18640495867768597
EG	0.5	0.1944628099173554
EG	0.5	0.18484710743801655
EG	0.5	0.18511570247933887
EG	0.5	0.18511570247933887
EG	0.5	0.18447107438016527
EG	0.5	0.1872107438016529
EG	0.5	0.18484710743801655
EG	0.5	0.18629752066115704
EG	0.5	0.18425619834710744
EG	0.5	0.1857603305785124
EG	0.5	0.18543801652892564
EG	0.5	0.18447107438016527
EG	0.5	0.20440082644628102
EG	0.5	0.18678099173553722
EG	0.5	0.19623553719008266
EG	0.5	0.19097107438016528
EG	0.5	0.1879628099173554
EG	0.5	0.1927438016528926
EG	0.5	0.18919834710743805
EG	0.5	0.18586776859504134
EG	0.5	0.18710330578512396
EG	0.5	0.18817768595041323
EG	0.5	0.19021900826446284
EG	0.5	0.18817768595041323
EG	0.5	0.18334297520661158
EG	0.5	0.18409504132231408
EG	0.5	0.185599173553719
EG	0.5	0.18565289256198347
EG	0.5	0.19231404958677686
EG	0.5	0.20520661157024794
EG	0.5	0.21638016528925622
EG	0.5	0.18672727272727274
EG	0.5	0.19150826446280994
EG	0.5	0.19209917355371903
EG	0.5	0.1932809917355372
EG	0.5	0.1868884297520661
EG	0.5	0.19134710743801653
EG	0.5	0.1880702479338843
EG	0.5	0.1885
EG	0.5	0.1850619834710744
EG	0.5	0.187801652892562
EG	0.5	0.18463223140495869
EG	0.5	0.1865123966942149
EG	0.5	0.1866735537190083
EG	0.5	0.1841487603305785
EG	0.5	0.18581404958677686
EG	0.5	0.18495454545454548
EG	0.5	0.18683471074380165
EG	0.5	0.18457851239669423
EG	0.5	0.18570661157024793
EG	0.5	0.18619008264462814
EG	0.5	0.18613636363636366
EG	0.5	0.18629752066115704
EG	0.5	0.1868884297520661
EG	0.5	0.18538429752066116
EG	0.5	0.18533057851239673
EG	0.5	0.1879628099173554
EG	0.5	0.18699586776859506
EG	0.5	0.1872107438016529
EG	0.5	0.1875330578512397
EG	0.5	0.18452479338842975
EG	0.5	0.18430991735537192
EG	0.5	0.18801652892561987
EG	0.5	0.19376446280991735
EG	0.5	0.19075619834710744
EG	0.5	0.18812396694214875
EG	0.5	0.18812396694214875
EG	0.5	0.1847396694214876
EG	0.5	0.1866735537190083
EG	0.5	0.18613636363636366
EG	0.5	0.18731818181818183
EG	0.5	0.19021900826446284
EG	0.5	0.19376446280991735
EG	0.5	0.20235950413223142
EG	0.5	0.19381818181818183
EG	0.5	0.1953223140495868
EG	0.5	0.19650413223140498
EG	0.5	0.1908099173553719
EG	0.5	0.19064876033057854
EG	0.5	0.20171487603305788
EG	0.5	0.19000413223140497
EG	0.5	0.18629752066115704
EG	0.5	0.18619008264462814
EG	0.5	0.18925206611570253
EG	0.5	0.187801652892562
EG	0.5	0.1891446280991736
EG	0.5	0.1924214876033058
EG	0.5	0.1866198347107438
EG	0.5	0.19048760330578515
EG	0.5	0.18608264462809918
EG	0.5	0.18624380165289256
EG	0.5	0.18672727272727274
EG	0.5	0.1852231404958678
EG	0.5	0.18903719008264463
EG	0.5	0.18624380165289256
EG	0.5	0.1926900826446281
EG	0.5	0.19295867768595043
EG	0.5	0.1847396694214876
EG	0.5	0.1880702479338843
EG	0.5	0.18597520661157024
EG	0.5	0.1905413223140496
EG	0.5	0.18533057851239673
EG	0.5	0.18393388429752067
EG	0.5	0.1865123966942149
EG	0.5	0.187801652892562
EG	0.5	0.18484710743801655
EG	0.5	0.18538429752066116
EG	0.5	0.18527685950413225
EG	0.5	0.1870495867768595
EG	0.5	0.18731818181818183
EG	0.5	0.18516942148760332
EG	0.5	0.18989669421487604
EG	0.5	0.184900826446281
EG	0.5	0.1919917355371901
EG	0.5	0.18823140495867766
EG	0.5	0.1857603305785124
EG	0.5	0.18597520661157024
EG	0.5	0.1875330578512397
EG	0.5	0.18694214876033058
EG	0.5	0.18398760330578515
EG	0.5	0.18592148760330582
EG	0.5	0.18543801652892564
EG	0.5	0.18527685950413225
EG	0.5	0.18570661157024793
EG	0.5	0.18672727272727274
EG	0.5	0.18817768595041323
EG	0.5	0.19000413223140497
EG	0.5	0.1852231404958678
EG	0.5	0.18613636363636366
EG	0.5	0.1865123966942149
EG	0.5	0.18629752066115704
EG	0.5	0.20579752066115706
EG	0.5	0.18801652892561987
EG	0.5	0.1973099173553719
EG	0.5	0.18629752066115704
EG	0.5	0.1868884297520661
EG	0.5	0.19102479338842976
EG	0.5	0.19354958677685952
EG	0.5	0.18790909090909094
EG	0.5	0.1896818181818182
EG	0.5	0.19607438016528925
EG	0.5	0.18495454545454548
EG	0.5	0.18447107438016527
EG	0.5	0.18393388429752067
EG	0.5	0.1852231404958678
EG	0.5	0.1852231404958678
EG	0.5	0.18565289256198347
EG	0.5	0.18619008264462814
EG	0.5	0.18984297520661156
EG	0.5	0.18715702479338842
EG	0.5	0.18597520661157024
EG	0.5	0.18495454545454548
EG	0.5	0.1872107438016529
EG	0.5	0.18823140495867766
EG	0.5	0.18758677685950415
EG	0.5	0.18619008264462814
EG	0.5	0.18452479338842975
EG	0.5	0.1966652892561984
EG	0.5	0.1879628099173554
EG	0.5	0.19070247933884296
EG	0.5	0.20080165289256202
EG	0.5	0.18785537190082646
EG	0.5	0.18404132231404963
EG	0.5	0.19612809917355373
EG	0.5	0.1875330578512397
EG	0.5	0.1852231404958678
EG	0.5	0.1866735537190083
EG	0.5	0.21095454545454545
EG	0.5	0.18678099173553722
EG	0.5	0.18495454545454548
EG	0.5	0.18602892561983472
EG	0.5	0.20300413223140495
EG	0.5	0.2042933884297521
EG	0.5	0.20445454545454547
EG	0.5	0.1827520661157025
EG	0.5	0.18678099173553722
EG	0.5	0.18989669421487604
EG	0.5	0.18452479338842975
EG	0.5	0.18742561983471073
EG	0.5	0.18678099173553722
EG	0.5	0.1875330578512397
EG	0.5	0.18409504132231408
EG	0.5	0.19000413223140497
EG	0.5	0.1889297520661157
EG	0.5	0.18581404958677686
EG	0.5	0.1847396694214876
EG	0.5	0.1857603305785124
EG	0.5	0.185599173553719
EG	0.5	0.1850082644628099
EG	0.5	0.18597520661157024
EG	0.5	0.183504132231405
EG	0.5	0.18672727272727274
EG	0.5	0.18941322314049588
EG	0.5	0.18608264462809918
EG	0.5	0.19773966942148763
EG	0.5	0.19424793388429756
EG	0.5	0.19639669421487604
EG	0.5	0.19166942148760333
EG	0.5	0.2020909090909091
EG	0.5	0.1980619834710744
EG	0.5	0.19086363636363637
EG	0.5	0.19521487603305784
EG	0.5	0.19193801652892561
EG	0.5	0.1896818181818182
EG	0.5	0.1903801652892562
EG	0.5	0.18581404958677686
EG	0.5	0.18919834710743805
EG	0.5	0.1852231404958678
EG	0.5	0.19075619834710744
EG	0.5	0.1987066115702479
EG	0.5	0.18844628099173555
EG	0.5	0.18876859504132232
EG	0.5	0.18452479338842975
EG	0.5	0.185599173553719
EG	0.5	0.1850619834710744
EG	0.5	0.18436363636363637
EG	0.5	0.18511570247933887
EG	0.5	0.18608264462809918
EG	0.5	0.185599173553719
EG	0.5	0.18393388429752067
EG	0.5	0.18425619834710744
EG	0.5	0.18533057851239673
EG	0.5	0.184900826446281
EG	0.5	0.1847396694214876
EG	0.5	0.18656611570247936
EG	0.5	0.18447107438016527
EG	0.5	0.1852231404958678
EG	0.5	0.18608264462809918
EG	0.5	0.18484710743801655
EG	0.5	0.18452479338842975
EG	0.5	0.18484710743801655
EG	0.5	0.18565289256198347
EG	0.5	0.18683471074380165
EG	0.5	0.18430991735537192
EG	0.5	0.18764049586776863
EG	0.5	0.19392561983471077
EG	0.5	0.1889297520661157
EG	0.5	0.18672727272727274
EG	0.5	0.18860743801652896
EG	0.5	0.18468595041322317
EG	0.5	0.18764049586776863
EG	0.5	0.18409504132231408
EG	0.5	0.19462396694214876
EG	0.5	0.21589669421487603
EG	0.5	0.2082685950413223
EG	0.5	0.2068719008264463
EG	0.5	0.20945041322314048
EG	0.5	0.20875206611570252
EG	0.5	0.21342561983471076
EG	0.5	0.21240495867768597
EG	0.5	0.21997933884297521
EG	0.5	0.21014876033057853
EG	0.5	0.2088595041322314
EG	0.5	0.19741735537190083
EG	0.5	0.20789256198347109
EG	0.5	0.20015702479338845
EG	0.5	0.18839256198347107
EG	0.5	0.18855371900826448
EG	0.5	0.1850619834710744
EG	0.5	0.18640495867768597
EG	0.5	0.1880702479338843
EG	0.5	0.18527685950413225
EG	0.5	0.18570661157024793
EG	0.5	0.18468595041322317
EG	0.5	0.18538429752066116
EG	0.5	0.1863512396694215
EG	0.5	0.18527685950413225
EG	0.5	0.18533057851239673
EG	0.5	0.18533057851239673
EG	0.5	0.19209917355371903
EG	0.5	0.19048760330578515
EG	0.5	0.19279752066115702
EG	0.5	0.18629752066115704
EG	0.5	0.18941322314049588
EG	0.5	0.1866198347107438
EG	0.5	0.184900826446281
EG	0.5	0.19193801652892561
EG	0.5	0.18898347107438018
EG	0.5	0.185599173553719
EG	0.5	0.1889297520661157
EG	0.5	0.18742561983471073
EG	0.5	0.1909173553719008
EG	0.5	0.19021900826446284
EG	0.5	0.18973553719008265
EG	0.5	0.1866198347107438
EG	0.5	0.1852231404958678
EG	0.5	0.1863512396694215
EG	0.5	0.18619008264462814
EG	0.5	0.18393388429752067
EG	0.5	0.19354958677685952
EG	0.5	0.19489256198347107
EG	0.5	0.19559090909090912
EG	0.5	0.1969338842975207
EG	0.5	0.19064876033057854
EG	0.5	0.19123966942148762
EG	0.5	0.19354958677685952
EG	0.5	0.1924214876033058
EG	0.5	0.1875330578512397
EG	0.5	0.1868884297520661
EG	0.5	0.1865123966942149
EG	0.5	0.18731818181818183
EG	0.5	0.18887603305785128
EG	0.5	0.18678099173553722
EG	0.5	0.19156198347107442
EG	0.5	0.18790909090909094
EG	0.5	0.19005785123966945
EG	0.5	0.18855371900826448
EG	0.5	0.18457851239669423
EG	0.5	0.18586776859504134
EG	0.5	0.1930123966942149
EG	0.5	0.19290495867768598
EG	0.5	0.18565289256198347
EG	0.5	0.19510743801652894
EG	0.5	0.1896818181818182
EG	0.5	0.19011157024793388
EG	0.5	0.18516942148760332
EG	0.5	0.18543801652892564
EG	0.5	0.18769421487603305
EG	0.5	0.18393388429752067
EG	0.5	0.18624380165289256
EG	0.5	0.18925206611570253
EG	0.5	0.1857603305785124
EG	0.5	0.1850619834710744
EG	0.5	0.18538429752066116
EG	0.5	0.1895206611570248
EG	0.5	0.18973553719008265
EG	0.5	0.1847396694214876
EG	0.5	0.1889297520661157
EG	0.5	0.1889297520661157
EG	0.5	0.19064876033057854
EG	0.5	0.18715702479338842
EG	0.5	0.18538429752066116
EG	0.5	0.18764049586776863
EG	0.5	0.1889297520661157
EG	0.5	0.19618181818181818
EG	0.5	0.1950537190082645
EG	0.5	0.1946776859504132
EG	0.5	0.18404132231404963
EG	0.5	0.1895206611570248
EG	0.5	0.19344214876033058
EG	0.5	0.18919834710743805
EG	0.5	0.19698760330578513
EG	0.5	0.19961983471074385
EG	0.5	0.19639669421487604
EG	0.5	0.1857603305785124
EG	0.5	0.18823140495867766
EG	0.5	0.1909173553719008
EG	0.5	0.18833884297520662
EG	0.5	0.1863512396694215
EG	0.5	0.19134710743801653
EG	0.5	0.19016528925619836
EG	0.5	0.18624380165289256
EG	0.5	0.18812396694214875
EG	0.5	0.19204545454545455
EG	0.5	0.18597520661157024
EG	0.5	0.19011157024793388
EG	0.5	0.19435537190082647
EG	0.5	0.19607438016528925
EG	0.5	0.1946776859504132
EG	0.5	0.1964504132231405
EG	0.5	0.1995123966942149
EG	0.5	0.1927438016528926
EG	0.5	0.18978925619834713
EG	0.5	0.20139256198347105
EG	0.5	0.18302066115702478
EG	0.5	0.20660330578512398
EG	0.5	0.1865123966942149
EG	0.5	0.1872107438016529
EG	0.5	0.18608264462809918
EG	0.5	0.1910785123966942
EG	0.5	0.20246694214876032
EG	0.5	0.19478512396694217
EG	0.5	0.20391735537190084
EG	0.5	0.20278925619834712
EG	0.5	0.18678099173553722
EG	0.5	0.1983842975206612
EG	0.5	0.18962809917355372
EG	0.5	0.18645867768595045
EG	0.5	0.19226033057851238
EG	0.5	0.18898347107438018
EG	0.5	0.19333471074380168
EG	0.5	0.18726446280991738
EG	0.5	0.19741735537190083
EG	0.5	0.1918842975206612
EG	0.5	0.1927438016528926
EG	0.5	0.18586776859504134
EG	0.5	0.18683471074380165
EG	0.5	0.18678099173553722
EG	0.5	0.1905413223140496
EG	0.5	0.1894669421487603
EG	0.5	0.18769421487603305
EG	0.5	0.19145454545454546
EG	0.5	0.1941404958677686
EG	0.5	0.19489256198347107
EG	0.5	0.19172314049586778
EG	0.5	0.19215289256198345
EG	0.5	0.19736363636363635
EG	0.5	0.19263636363636366
EG	0.5	0.19494628099173553
EG	0.5	0.18989669421487604
EG	0.5	0.1879628099173554
EG	0.5	0.19070247933884296
EG	0.5	0.18678099173553722
EG	0.5	0.1857603305785124
EG	0.5	0.18764049586776863
EG	0.5	0.18978925619834713
EG	0.5	0.1854917355371901
EG	0.5	0.1868884297520661
EG	0.5	0.18565289256198347
EG	0.5	0.18527685950413225
EG	0.5	0.18312809917355372
EG	0.5	0.187801652892562
EG	0.5	0.1870495867768595
EG	0.5	0.18699586776859506
EG	0.5	0.18463223140495869
EG	0.5	0.18592148760330582
EG	0.5	0.1870495867768595
EG	0.5	0.18731818181818183
EG	0.5	0.18812396694214875
EG	0.5	0.18619008264462814
EG	0.5	0.18694214876033058
EG	0.5	0.18425619834710744
EG	0.5	0.18758677685950415
EG	0.5	0.18678099173553722
EG	0.5	0.18484710743801655
EG	0.5	0.19526859504132232
EG	0.5	0.198599173553719
EG	0.5	0.18871487603305787
EG	0.5	0.20096280991735538
EG	0.5	0.19714876033057854
EG	0.5	0.19623553719008266
EG	0.5	0.19177685950413226
EG	0.5	0.1893595041322314
EG	0.5	0.19591322314049586
EG	0.5	0.1850082644628099
EG	0.5	0.19000413223140497
EG	0.5	0.18608264462809918
EG	0.5	0.1875330578512397
EG	0.5	0.18790909090909094
EG	0.5	0.1866735537190083
EG	0.5	0.1866735537190083
EG	0.5	0.1903801652892562
EG	0.5	0.18801652892561987
EG	0.5	0.18656611570247936
EG	0.5	0.18957438016528924
EG	0.5	0.18694214876033058
EG	0.5	0.18731818181818183
EG	0.5	0.1870495867768595
EG	0.5	0.18919834710743805
EG	0.5	0.18409504132231408
EG	0.5	0.19397933884297525
EG	0.5	0.19360330578512394
EG	0.5	0.18887603305785128
EG	0.5	0.18903719008264463
EG	0.5	0.19258264462809918
EG	0.5	0.18930578512396695
EG	0.5	0.19596694214876034
EG	0.5	0.20289669421487602
EG	0.5	0.18866115702479339
EG	0.5	0.1967190082644628
EG	0.5	0.18430991735537192
EG	0.5	0.18801652892561987
EG	0.5	0.18699586776859506
EG	0.5	0.18731818181818183
EG	0.5	0.1857603305785124
EG	0.5	0.18866115702479339
EG	0.5	0.18866115702479339
EG	0.5	0.18731818181818183
EG	0.5	0.18844628099173555
EG	0.5	0.1870495867768595
EG	0.5	0.18511570247933887
EG	0.5	0.18570661157024793
EG	0.5	0.1850619834710744
EG	0.5	0.1910785123966942
EG	0.5	0.19118595041322314
EG	0.5	0.1875330578512397
EG	0.5	0.18495454545454548
EG	0.5	0.18495454545454548
EG	0.5	0.1896818181818182
EG	0.5	0.1873719008264463
EG	0.5	0.18715702479338842
EG	0.5	0.18371900826446283
EG	0.5	0.18468595041322317
EG	0.5	0.18597520661157024
EG	0.5	0.1850619834710744
EG	0.5	0.18624380165289256
EG	0.5	0.18393388429752067
EG	0.5	0.18812396694214875
EG	0.5	0.18565289256198347
EG	0.5	0.1868884297520661
EG	0.5	0.18973553719008265
EG	0.5	0.19000413223140497
EG	0.5	0.1885
EG	0.5	0.1889297520661157
EG	0.5	0.20375619834710745
EG	0.5	0.2256735537190083
EG	0.5	0.23195867768595044
EG	0.5	0.22422314049586778
EG	0.5	0.20327272727272727
EG	0.5	0.19542975206611574
EG	0.5	0.19768595041322315
EG	0.5	0.18592148760330582
EG	0.5	0.1866198347107438
EG	0.5	0.18715702479338842
EG	0.5	0.1855454545454545
EG	0.5	0.19000413223140497
EG	0.5	0.19397933884297525
EG	0.5	0.1850082644628099
EG	0.5	0.18909090909090912
EG	0.5	0.1879628099173554
EG	0.5	0.1885
EG	0.5	0.18823140495867766
EG	0.5	0.1911322314049587
EG	0.5	0.1866735537190083
EG	0.5	0.18457851239669423
EG	0.5	0.18619008264462814
EG	0.5	0.18930578512396695
EG	0.5	0.18989669421487604
EG	0.5	0.1866735537190083
EG	0.5	0.18774793388429753
EG	0.5	0.18758677685950415
EG	0.5	0.18463223140495869
EG	0.5	0.18441735537190082
EG	0.5	0.18457851239669423
EG	0.5	0.1836115702479339
EG	0.5	0.18930578512396695
EG	0.5	0.18640495867768597
EG	0.5	0.18742561983471073
EG	0.5	0.18790909090909094
EG	0.5	0.19000413223140497
EG	0.5	0.1854917355371901
EG	0.5	0.18511570247933887
EG	0.5	0.1873719008264463
EG	0.5	0.1879628099173554
EG	0.5	0.18533057851239673
EG	0.5	0.18463223140495869
EG	0.5	0.18495454545454548
EG	0.5	0.18833884297520662
EG	0.5	0.18581404958677686
EG	0.5	0.1866735537190083
EG	0.5	0.19408677685950415
EG	0.5	0.1880702479338843
EG	0.5	0.1850619834710744
EG	0.5	0.19064876033057854
EG	0.5	0.19032644628099177
EG	0.5	0.18452479338842975
EG	0.5	0.18468595041322317
EG	0.5	0.18823140495867766
EG	0.5	0.18608264462809918
EG	0.5	0.18581404958677686
EG	0.5	0.1850082644628099
EG	0.5	0.18597520661157024
EG	0.5	0.184900826446281
EG	0.5	0.1857603305785124
EG	0.5	0.1854917355371901
EG	0.5	0.18570661157024793
EG	0.5	0.18581404958677686
EG	0.5	0.18613636363636366
EG	0.5	0.18463223140495869
EG	0.5	0.18495454545454548
EG	0.5	0.18731818181818183
EG	0.5	0.18543801652892564
EG	0.5	0.19945867768595044
EG	0.5	0.19542975206611574
EG	0.5	0.1870495867768595
EG	0.5	0.1847396694214876
EG	0.5	0.18430991735537192
EG	0.5	0.20117768595041322
EG	0.5	0.1987066115702479
EG	0.5	0.1866198347107438
EG	0.5	0.21138429752066118
EG	0.5	0.19849173553719007
EG	0.5	0.18479338842975207
EG	0.5	0.18371900826446283
EG	0.5	0.18629752066115704
EG	0.5	0.19172314049586778
EG	0.5	0.18871487603305787
EG	0.5	0.18533057851239673
EG	0.5	0.18608264462809918
EG	0.5	0.1837727272727273
EG	0.5	0.18742561983471073
EG	0.5	0.18699586776859506
EG	0.5	0.19070247933884296
EG	0.5	0.1957520661157025
EG	0.5	0.18570661157024793
EG	0.5	0.185599173553719
EG	0.5	0.18613636363636366
EG	0.5	0.1895206611570248
EG	0.5	0.18656611570247936
EG	0.5	0.1918842975206612
EG	0.5	0.18570661157024793
EG	0.5	0.1866198347107438
EG	0.5	0.18430991735537192
EG	0.5	0.18511570247933887
EG	0.5	0.1865123966942149
EG	0.5	0.1885
EG	0.5	0.1850619834710744
EG	0.5	0.19011157024793388
EG	0.5	0.19258264462809918
EG	0.5	0.1909173553719008
EG	0.5	0.18742561983471073
EG	0.5	0.19263636363636366
EG	0.5	0.1866735537190083
EG	0.5	0.19698760330578513
EG	0.5	0.19381818181818183
EG	0.5	0.1841487603305785
EG	0.5	0.18441735537190082
EG	0.5	0.18527685950413225
EG	0.5	0.1870495867768595
EG	0.5	0.1905413223140496
EG	0.5	0.18479338842975207
EG	0.5	0.18683471074380165
EG	0.5	0.1850619834710744
EG	0.5	0.1854917355371901
EG	0.5	0.18468595041322317
EG	0.5	0.1852231404958678
EG	0.5	0.18511570247933887
EG	0.5	0.18516942148760332
EG	0.5	0.185599173553719
EG	0.5	0.185599173553719
EG	0.5	0.1850619834710744
EG	0.5	0.1855454545454545
EG	0.5	0.18597520661157024
EG	0.5	0.18425619834710744
EG	0.5	0.1885
EG	0.5	0.187801652892562
EG	0.5	0.18495454545454548
EG	0.5	0.18769421487603305
EG	0.5	0.1863512396694215
EG	0.5	0.18613636363636366
EG	0.5	0.18629752066115704
EG	0.5	0.185599173553719
EG	0.5	0.18565289256198347
EG	0.5	0.18930578512396695
EG	0.5	0.1930123966942149
EG	0.5	0.18817768595041323
EG	0.5	0.1870495867768595
EG	0.5	0.1875330578512397
EG	0.5	0.19236776859504134
EG	0.5	0.18812396694214875
EG	0.5	0.18957438016528924
EG	0.5	0.1933884297520661
EG	0.5	0.18726446280991738
EG	0.5	0.19236776859504134
EG	0.5	0.18984297520661156
EG	0.5	0.18511570247933887
EG	0.5	0.1870495867768595
EG	0.5	0.1837727272727273
EG	0.5	0.19075619834710744
EG	0.5	0.18624380165289256
EG	0.5	0.18495454545454548
EG	0.5	0.1850619834710744
EG	0.5	0.18758677685950415
EG	0.5	0.1854917355371901
EG	0.5	0.18640495867768597
EG	0.5	0.18511570247933887
EG	0.5	0.19011157024793388
EG	0.5	0.21734710743801655
EG	0.5	0.2098801652892562
EG	0.5	0.21251239669421493
EG	0.5	0.20697933884297523
EG	0.5	0.20912809917355374
EG	0.5	0.20579752066115706
EG	0.5	0.19999586776859504
EG	0.5	0.19779338842975208
EG	0.5	0.1967190082644628
EG	0.5	0.1947314049586777
EG	0.5	0.1987603305785124
EG	0.5	0.2003719008264463
EG	0.5	0.19247520661157028
EG	0.5	0.1910785123966942
EG	0.5	0.19043388429752067
EG	0.5	0.18909090909090912
EG	0.5	0.18683471074380165
EG	0.5	0.1912933884297521
EG	0.5	0.19516115702479342
EG	0.5	0.19376446280991735
EG	0.5	0.20348760330578516
EG	0.5	0.19919008264462812
EG	0.5	0.19795454545454547
EG	0.5	0.19811570247933888
EG	0.5	0.19263636363636366
EG	0.5	0.19854545454545455
EG	0.5	0.1990826446280992
EG	0.5	0.1990289256198347
EG	0.5	0.2011239669421488
EG	0.5	0.19516115702479342
EG	0.5	0.18930578512396695
EG	0.5	0.2005330578512397
EG	0.5	0.18925206611570253
EG	0.5	0.19118595041322314
EG	0.5	0.1957520661157025
EG	0.5	0.19166942148760333
EG	0.5	0.18984297520661156
EG	0.5	0.18484710743801655
EG	0.5	0.18731818181818183
EG	0.5	0.18898347107438018
EG	0.5	0.18855371900826448
EG	0.5	0.19736363636363635
EG	0.5	0.19698760330578513
EG	0.5	0.19833057851239672
EG	0.5	0.19800826446280995
EG	0.5	0.19688016528925623
EG	0.5	0.1962892561983471
EG	0.5	0.19279752066115702
EG	0.5	0.18565289256198347
EG	0.5	0.19220661157024793
EG	0.5	0.19016528925619836
EG	0.5	0.19134710743801653
EG	0.5	0.19945867768595044
EG	0.5	0.1874793388429752
EG	0.5	0.19172314049586778
EG	0.5	0.19070247933884296
EG	0.5	0.18989669421487604
EG	0.5	0.19655785123966943
EG	0.5	0.19698760330578513
EG	0.5	0.19102479338842976
EG	0.5	0.19397933884297525
EG	0.5	0.19226033057851238
EG	0.5	0.20268181818181819
EG	0.5	0.20681818181818182
EG	0.5	0.20450826446280992
EG	0.5	0.20338016528925623
EG	0.5	0.19172314049586778
EG	0.5	0.19156198347107442
EG	0.5	0.19440909090909092
EG	0.5	0.18801652892561987
EG	0.5	0.1893595041322314
EG	0.5	0.1866735537190083
EG	0.5	0.18678099173553722
EG	0.5	0.184900826446281
EG	0.5	0.18785537190082646
EG	0.5	0.1865123966942149
EG	0.5	0.18790909090909094
EG	0.5	0.19360330578512394
EG	0.5	0.1866735537190083
EG	0.5	0.18452479338842975
EG	0.5	0.1937107438016529
EG	0.5	0.19043388429752067
EG	0.5	0.19134710743801653
EG	0.5	0.1928512396694215
EG	0.5	0.19317355371900827
EG	0.5	0.19005785123966945
EG	0.5	0.19156198347107442
EG	0.5	0.19822314049586778
EG	0.5	0.19317355371900827
EG	0.5	0.1925289256198347
EG	0.5	0.1903801652892562
EG	0.5	0.19419421487603308
EG	0.5	0.18731818181818183
EG	0.5	0.1850082644628099
EG	0.5	0.18694214876033058
EG	0.5	0.1902727272727273
EG	0.5	0.19226033057851238
EG	0.5	0.18866115702479339
EG	0.5	0.19070247933884296
EG	0.5	0.19784710743801656
EG	0.5	0.19134710743801653
EG	0.5	0.18672727272727274
EG	0.5	0.1911322314049587
EG	0.5	0.1863512396694215
EG	0.5	0.19537603305785126
EG	0.5	0.19602066115702477
EG	0.5	0.2015
EG	0.5	0.19714876033057854
EG	0.5	0.19102479338842976
EG	0.5	0.1948388429752066
EG	0.5	0.18839256198347107
EG	0.5	0.1893595041322314
EG	0.5	0.18925206611570253
EG	0.5	0.18597520661157024
EG	0.5	0.19263636363636366
EG	0.5	0.20628099173553718
EG	0.5	0.2020909090909091
EG	0.5	0.2000495867768595
EG	0.5	0.1953223140495868
EG	0.5	0.197900826446281
EG	0.5	0.20058677685950413
EG	0.5	0.1891446280991736
EG	0.5	0.20332644628099175
EG	0.5	0.19354958677685952
EG	0.5	0.19451652892561985
EG	0.5	0.19489256198347107
EG	0.5	0.19403305785123967
EG	0.5	0.20074793388429754
EG	0.5	0.19059504132231408
EG	0.5	0.19209917355371903
EG	0.5	0.19526859504132232
EG	0.5	0.19596694214876034
EG	0.5	0.20026446280991736
EG	0.5	0.19725619834710742
EG	0.5	0.19919008264462812
EG	0.5	0.20611983471074383
EG	0.5	0.19236776859504134
EG	0.5	0.1933884297520661
EG	0.5	0.1894669421487603
EG	0.5	0.19526859504132232
EG	0.5	0.20434710743801654
EG	0.5	0.18957438016528924
EG	0.5	0.19349586776859504
EG	0.5	0.1969338842975207
EG	0.5	0.19881404958677687
EG	0.5	0.19295867768595043
EG	0.5	0.18919834710743805
EG	0.5	0.1912933884297521
EG	0.5	0.18941322314049588
EG	0.5	0.1990826446280992
EG	0.5	0.19634297520661156
EG	0.5	0.19494628099173553
EG	0.5	0.19650413223140498
EG	0.5	0.19070247933884296
EG	0.5	0.19231404958677686
EG	0.5	0.197900826446281
EG	0.5	0.19489256198347107
EG	0.5	0.20139256198347105
EG	0.5	0.1966652892561984
EG	0.5	0.20515289256198346
EG	0.5	0.20316528925619837
EG	0.5	0.2039710743801653
EG	0.5	0.20402479338842977
EG	0.5	0.2022520661157025
EG	0.5	0.19569834710743805
EG	0.5	0.19290495867768598
EG	0.5	0.1924214876033058
EG	0.5	0.19258264462809918
EG	0.5	0.1870495867768595
EG	0.5	0.18930578512396695
EG	0.5	0.19537603305785126
EG	0.5	0.19408677685950415
EG	0.5	0.18731818181818183
EG	0.5	0.19145454545454546
EG	0.5	0.19102479338842976
EG	0.5	0.19365702479338842
EG	0.5	0.18828512396694214
EG	0.5	0.19424793388429756
EG	0.5	0.1868884297520661
EG	0.5	0.18543801652892564
EG	0.5	0.19183057851239674
EG	0.5	0.1933884297520661
EG	0.5	0.18844628099173555
EG	0.5	0.1885
EG	0.5	0.19333471074380168
EG	0.5	0.19376446280991735
EG	0.5	0.19424793388429756
EG	0.5	0.19059504132231408
EG	0.5	0.19226033057851238
EG	0.5	0.19451652892561985
EG	0.5	0.19263636363636366
EG	0.5	0.19596694214876034
EG	0.5	0.2005330578512397
EG	0.5	0.1946776859504132
EG	0.5	0.19354958677685952
EG	0.5	0.19408677685950415
EG	0.5	0.19204545454545455
EG	0.5	0.19967355371900827
EG	0.5	0.1912933884297521
EG	0.5	0.19569834710743805
EG	0.5	0.1947314049586777
EG	0.5	0.19247520661157028
EG	0.5	0.19526859504132232
EG	0.5	0.1953223140495868
EG	0.5	0.19295867768595043
EG	0.5	0.19612809917355373
EG	0.5	0.18801652892561987
EG	0.5	0.1918842975206612
EG	0.5	0.1924214876033058
EG	0.5	0.19569834710743805
EG	0.5	0.19021900826446284
EG	0.5	0.19247520661157028
EG	0.5	0.18989669421487604
EG	0.5	0.19612809917355373
EG	0.5	0.19521487603305784
EG	0.5	0.19295867768595043
EG	0.5	0.19559090909090912
EG	0.5	0.19381818181818183
EG	0.5	0.1893595041322314
EG	0.5	0.18672727272727274
EG	0.5	0.19097107438016528
EG	0.5	0.18957438016528924
EG	0.5	0.1902727272727273
EG	0.5	0.2040785123966942
EG	0.5	0.19344214876033058
EG	0.5	0.1980619834710744
EG	0.5	0.19591322314049586
EG	0.5	0.1966115702479339
EG	0.5	0.19698760330578513
EG	0.5	0.20499173553719008
EG	0.5	0.19306611570247934
EG	0.5	0.19247520661157028
EG	0.5	0.19317355371900827
EG	0.5	0.19634297520661156
EG	0.5	0.19542975206611574
EG	0.5	0.1948388429752066
EG	0.5	0.19516115702479342
EG	0.5	0.18715702479338842
EG	0.5	0.1930123966942149
EG	0.5	0.19021900826446284
EG	0.5	0.1953223140495868
EG	0.5	0.1912933884297521
EG	0.5	0.19215289256198345
EG	0.5	0.1910785123966942
EG	0.5	0.1893595041322314
EG	0.5	0.18925206611570253
EG	0.5	0.18903719008264463
EG	0.5	0.19043388429752067
EG	0.5	0.19526859504132232
EG	0.5	0.19542975206611574
EG	0.5	0.1944628099173554
EG	0.5	0.19172314049586778
EG	0.5	0.1947314049586777
EG	0.5	0.1948388429752066
EG	0.5	0.18984297520661156
EG	0.5	0.1980619834710744
EG	0.5	0.19381818181818183
EG	0.5	0.19843801652892565
EG	0.5	0.19306611570247934
EG	0.5	0.183504132231405
EG	0.5	0.18619008264462814
EG	0.5	0.1903801652892562
EG	0.5	0.19123966942148762
EG	0.5	0.18516942148760332
EG	0.5	0.18726446280991738
EG	0.5	0.18409504132231408
EG	0.5	0.19263636363636366
EG	0.5	0.18602892561983472
EG	0.5	0.19070247933884296
EG	0.5	0.19134710743801653
EG	0.5	0.19349586776859504
EG	0.5	0.19011157024793388
EG	0.5	0.18833884297520662
EG	0.5	0.18769421487603305
EG	0.5	0.18817768595041323
EG	0.5	0.19059504132231408
EG	0.5	0.1924214876033058
EG	0.5	0.19102479338842976
EG	0.5	0.19075619834710744
EG	0.5	0.19419421487603308
EG	0.5	0.1967727272727273
EG	0.5	0.19494628099173553
EG	0.5	0.19247520661157028
EG	0.5	0.1879628099173554
EG	0.5	0.18570661157024793
EG	0.5	0.18726446280991738
EG	0.5	0.1924214876033058
EG	0.5	0.18876859504132232
EG	0.5	0.1927438016528926
EG	0.5	0.18645867768595045
EG	0.5	0.1874793388429752
EG	0.5	0.19279752066115702
EG	0.5	0.19177685950413226
EG	0.5	0.1865123966942149
EG	0.5	0.18758677685950415
EG	0.5	0.18586776859504134
EG	0.5	0.18527685950413225
EG	0.5	0.18452479338842975
EG	0.5	0.1857603305785124
EG	0.5	0.18764049586776863
EG	0.5	0.1854917355371901
EG	0.5	0.18823140495867766
EG	0.5	0.18790909090909094
EG	0.5	0.19193801652892561
EG	0.5	0.18624380165289256
EG	0.5	0.18656611570247936
EG	0.5	0.1894669421487603
EG	0.5	0.19086363636363637
EG	0.5	0.18817768595041323
EG	0.5	0.18774793388429753
EG	0.5	0.18957438016528924
EG	0.5	0.18774793388429753
EG	0.5	0.18962809917355372
EG	0.5	0.1852231404958678
EG	0.5	0.1857603305785124
EG	0.5	0.1910785123966942
EG	0.5	0.1855454545454545
EG	0.5	0.18678099173553722
EG	0.5	0.19376446280991735
EG	0.5	0.18565289256198347
EG	0.5	0.19000413223140497
EG	0.5	0.1873719008264463
EG	0.5	0.18624380165289256
EG	0.5	0.18565289256198347
EG	0.5	0.18570661157024793
EG	0.5	0.1863512396694215
EG	0.5	0.18930578512396695
EG	0.5	0.187801652892562
EG	0.5	0.18726446280991738
EG	0.5	0.18941322314049588
EG	0.5	0.18989669421487604
EG	0.5	0.18447107438016527
EG	0.5	0.19607438016528925
EG	0.5	0.1834504132231405
EG	0.5	0.1866735537190083
EG	0.5	0.18645867768595045
EG	0.5	0.1894669421487603
EG	0.5	0.19075619834710744
EG	0.5	0.19618181818181818
EG	0.5	0.19913636363636364
EG	0.5	0.19521487603305784
EG	0.5	0.1969338842975207
EG	0.5	0.1967727272727273
EG	0.5	0.1896818181818182
EG	0.5	0.19698760330578513
EG	0.5	0.19408677685950415
EG	0.5	0.18898347107438018
EG	0.5	0.19392561983471077
EG	0.5	0.19365702479338842
EG	0.5	0.19580578512396696
EG	0.5	0.19005785123966945
EG	0.5	0.1987603305785124
EG	0.5	0.19462396694214876
EG	0.5	0.18898347107438018
EG	0.5	0.1905413223140496
EG	0.5	0.18495454545454548
EG	0.5	0.19086363636363637
EG	0.5	0.18957438016528924
EG	0.5	0.19086363636363637
EG	0.5	0.18586776859504134
EG	0.5	0.19097107438016528
EG	0.5	0.19075619834710744
EG	0.5	0.18619008264462814
EG	0.5	0.19553719008264464
EG	0.5	0.19478512396694217
EG	0.5	0.18812396694214875
EG	0.5	0.19064876033057854
EG	0.5	0.19016528925619836
EG	0.5	0.19510743801652894
EG	0.5	0.1912933884297521
EG	0.5	0.18420247933884298
EG	0.5	0.18457851239669423
EG	0.5	0.19516115702479342
EG	0.5	0.18592148760330582
EG	0.5	0.18909090909090912
EG	0.5	0.19650413223140498
EG	0.5	0.19634297520661156
EG	0.5	0.19698760330578513
EG	0.5	0.1950537190082645
EG	0.5	0.19156198347107442
EG	0.5	0.1911322314049587
EG	0.5	0.1918842975206612
EG	0.5	0.18839256198347107
EG	0.5	0.1948388429752066
EG	0.5	0.19913636363636364
EG	0.5	0.20327272727272727
EG	0.5	0.19215289256198345
EG	0.5	0.18629752066115704
EG	0.5	0.1910785123966942
EG	0.5	0.19424793388429756
EG	0.5	0.194301652892562
EG	0.5	0.20139256198347105
EG	0.5	0.19757851239669422
EG	0.5	0.1919917355371901
EG	0.5	0.1903801652892562
EG	0.5	0.19618181818181818
EG	0.5	0.19569834710743805
EG	0.5	0.18855371900826448
EG	0.5	0.18898347107438018
EG	0.5	0.19634297520661156
EG	0.5	0.19440909090909092
EG	0.5	0.19150826446280994
EG	0.5	0.19236776859504134
EG	0.5	0.19961983471074385
EG	0.5	0.19193801652892561
EG	0.5	0.1894669421487603
EG	0.5	0.19714876033057854
EG	0.5	0.19349586776859504
EG	0.5	0.19032644628099177
EG	0.5	0.19290495867768598
EG	0.5	0.19263636363636366
[truncated: 998,000+ more rows]
