# Supplementary material for: Effect of malaria parasite shape on its alignment at erythrocyte membrane
Source: eLife. 2021 Jul 21;10:e68818. doi: 10.7554/eLife.68818 (PMC8331178; doi:10.7554/eLife.68818)
Supplement: Figure 5—source data 1. [file elife-68818-fig5-data1.zip]

Archive with 4 entries (3 files):
- Fig5/
- Fig5/README
- Fig5/fig5_a.csv
- Fig5/fig5_b.csv
