# Supplementary material for: Effect of malaria parasite shape on its alignment at erythrocyte membrane
Source: eLife. 2021 Jul 21;10:e68818. doi: 10.7554/eLife.68818 (PMC8331178; doi:10.7554/eLife.68818)
Supplement: Figure 5—source data 1. [file elife-68818-fig5-data1.zip › Fig5/README]

DATA for Rigid RBC:

1.  The first file "fig5_a.csv" contains parasite displacement values normalized with parasite diameter D_p for two different 
"k_off/kon_long" values and for different shapes. 

2. The second file "fig5_b.csv" contains alignment time normalized with reference alignment time (for calibrated parameter set) for the same two different offrates and for different shapes. 
