# Supplementary material for: Effect of malaria parasite shape on its alignment at erythrocyte membrane
Source: eLife. 2021 Jul 21;10:e68818. doi: 10.7554/eLife.68818 (PMC8331178; doi:10.7554/eLife.68818)
Supplement: Figure 5—source data 1. [file elife-68818-fig5-data1.zip › Fig5/fig5_a.csv]

shape	koff/kon_long	parasite displacement (Delta d / D_p)
EG	2.0	0.833987603305785
EG	2.0	0.6918657923104564
EG	2.0	1.6151320517427237
EG	2.0	0.986911606180381
EG	2.0	1.8959306503772908
EG	2.0	1.0158731584620913
EG	2.0	1.6998562702120013
EG	2.0	0.45970625224577794
EG	2.0	0.272098454904779
EG	2.0	0.7152802730865971
EG	2.0	0.38292310456342077
EG	2.0	0.03275691699604743
EG	2.0	0.30771649299317283
EG	2.0	0.27501796622349983
EG	2.0	0.3301383399209486
EG	2.0	0.0928404599353216
EG	2.0	0.029136722960833628
EG	2.0	0.22410168882500903
EG	2.0	0.9219232842256558
EG	2.0	0.41316924182536835
EG	2.0	0.5182716492993173
EG	2.0	0.17359414301113904
EG	2.0	0.45018864534674813
EG	2.0	0.33609414301113905
EG	2.0	0.4566115702479339
EG	2.0	1.0168657923104565
EG	2.0	0.7445337765001796
EG	2.0	0.49298868127919504
EG	2.0	0.6095939633489041
EG	2.0	1.318626482213439
EG	2.0	1.047520661157025
EG	2.0	0.48370463528566293
EG	2.0	0.20740208408192595
EG	2.0	0.39594412504491566
EG	2.0	2.4621406755300037
EG	2.0	1.7029509522098456
EG	2.0	0.88350251527129
EG	2.0	0.10265001796622351
EG	2.0	1.1051518145885735
EG	2.0	1.0358426158821417
EG	2.0	0.14212181099532878
EG	2.0	0.07082734459216673
EG	2.0	1.964889507725476
EG	2.0	1.7347152353575281
EG	2.0	1.0343828602227814
EG	2.0	0.8346882860222781
EG	2.0	0.11555425799496948
EG	2.0	0.08431548688465684
EG	2.0	1.9376212720086239
EG	2.0	1.2659584980237155
EG	2.0	1.61799317283507
EG	2.0	1.5450637800934244
EG	2.0	1.6097017606899031
EG	2.0	0.35472062522457776
EG	2.0	0.593303090190442
EG	2.0	0.34292579949694574
EG	2.0	1.1639507725476106
EG	2.0	1.6253503413582464
EG	2.0	0.30234459216672654
EG	2.0	1.7626841537908735
EG	2.0	1.6465459935321596
EG	2.0	0.10189094502335609
EG	2.0	0.44820337765001805
EG	2.0	1.1165379087315845
EG	2.0	0.8151859504132231
EG	2.0	0.9484908372260151
EG	2.0	2.195589292130794
EG	2.0	1.137091268415379
EG	2.0	0.4557941070786921
EG	2.0	0.9605192238591448
EG	2.0	0.40651275601868486
EG	2.0	2.0664301113905856
EG	2.0	2.591825368307582
EG	2.0	1.965123068630974
EG	2.0	0.6930335968379447
EG	2.0	0.9703871721164211
EG	2.0	1.3036201940352137
EG	2.0	1.3816295364714335
EG	2.0	0.32815307222421847
EG	2.0	0.10697089471793028
EG	2.0	0.3854338842975207
EG	2.0	0.2692373338124327
EG	2.0	1.9397233201581028
EG	2.0	2.0247394897592526
EG	2.0	0.3137890765361121
EG	2.0	0.4604069349622709
EG	2.0	0.1461507366151635
EG	2.0	0.15111390585698886
EG	2.0	0.02890316205533597
EG	2.0	0.06335339561624147
EG	2.0	0.08250538986704996
EG	2.0	0.29253503413582466
EG	2.0	0.07590729428674092
EG	2.0	0.3724128638160258
EG	2.0	0.3074829320876752
EG	2.0	0.5460070068271649
EG	2.0	1.6604428674092704
EG	2.0	1.6685591088753144
EG	2.0	1.1138519583183615
EG	2.0	1.9249505928853754
EG	2.0	1.3518505210204814
EG	2.0	0.9489579590370104
EG	2.0	0.1668208767517068
EG	2.0	0.3549541861300754
EG	2.0	1.0707599712540423
EG	2.0	2.070283866331297
EG	2.0	2.2529284944304706
EG	2.0	1.1693226733740567
EG	2.0	0.19029374775422206
EG	2.0	0.9160842615882142
EG	2.0	0.1788492633848365
EG	2.0	0.16915648580668344
EG	2.0	0.3536112109234639
EG	2.0	0.375799496945742
EG	2.0	0.2553404599353216
EG	2.0	0.552897053539346
EG	2.0	0.2549317283507007
EG	2.0	0.06247754222062522
EG	2.0	0.14731854114265183
EG	2.0	0.17061624146604384
EG	2.0	0.1273490837226015
EG	2.0	1.1435725835429393
EG	2.0	0.6511094143011138
EG	2.0	1.3995553359683797
EG	2.0	1.5393415379087316
EG	2.0	1.5809737693136903
EG	2.0	1.4199919151994254
EG	2.0	1.5035483291412146
EG	2.0	0.9752335609054976
EG	2.0	0.4414885016169601
EG	2.0	0.9059827524254401
EG	2.0	0.7277757815307223
EG	2.0	1.4053943586058213
EG	2.0	0.19222062522457778
EG	2.0	0.7239220265900107
EG	2.0	0.26077075098814234
EG	2.0	0.4426563061444485
EG	2.0	1.494381063600431
EG	2.0	2.6552371541501976
EG	2.0	1.7691654689184333
EG	2.0	0.8000628817822494
EG	2.0	0.9562567373338124
EG	2.0	0.06656485806683435
EG	2.0	1.598082105641394
EG	2.0	1.3059558030901905
EG	2.0	1.3243487243981313
EG	2.0	1.8027398490837228
EG	2.0	1.1898176428314768
EG	2.0	0.5987333812432627
EG	2.0	0.3787190082644628
EG	2.0	1.4047520661157027
EG	2.0	0.7227542220625225
EG	2.0	0.3537279913762127
EG	2.0	0.46472781171397765
EG	2.0	1.7309782608695652
EG	2.0	0.37515720445562345
EG	2.0	0.44855371900826446
EG	2.0	0.5830264103485447
EG	2.0	1.238398311174991
EG	2.0	1.3242903341717571
EG	2.0	1.1453242903341716
EG	2.0	1.9888295005389867
EG	2.0	1.0135375494071146
EG	2.0	0.6459710743801652
EG	2.0	0.7594232842256556
EG	2.0	0.7490882141573842
EG	2.0	0.6954859863456702
EG	2.0	0.41930021559468195
EG	2.0	0.7992454186130075
EG	2.0	1.0586731943945382
EG	2.0	1.600884836507366
EG	2.0	1.477798239310097
EG	2.0	1.305313510600072
EG	2.0	0.8631243262666187
EG	2.0	1.2806728350700685
EG	2.0	0.23525422206252247
EG	2.0	0.6007770391663673
EG	2.0	0.9202299676607977
EG	2.0	0.4154464606539706
EG	2.0	2.2403745957599717
EG	2.0	0.543496227093065
EG	2.0	1.7841133668702838
EG	2.0	0.05541232482932088
EG	2.0	0.6031710384477182
EG	2.0	0.31507366151634925
EG	2.0	0.10282518864534675
EG	2.0	0.1911696011498383
EG	2.0	0.4340145526410348
EG	2.0	0.8102227811713977
EG	2.0	0.09599353215954007
EG	2.0	0.21248203377650016
EG	2.0	0.3000089831117499
EG	2.0	0.13231225296442686
EG	2.0	0.07631602587136183
EG	2.0	0.2913088393819619
EG	2.0	1.9118711821775063
EG	2.0	0.5461821775062882
EG	2.0	0.5038492633848365
EG	2.0	1.0277263744160978
EG	2.0	1.2660752784764644
EG	2.0	2.215325188645347
EG	2.0	0.36704096298957956
EG	2.0	0.9885465325188646
EG	2.0	0.7536426518145887
EG	2.0	0.686610671936759
EG	2.0	0.5035573122529644
EG	2.0	0.5879311893639957
EG	2.0	1.5521873877111032
EG	2.0	1.0156395975565937
EG	2.0	1.6967615882141573
EG	2.0	0.28903162055335974
EG	2.0	0.3464876033057851
EG	2.0	0.36015091627739854
EG	2.0	1.837598814229249
EG	2.0	0.981890046712181
EG	2.0	0.5418613007545814
EG	2.0	0.5503862738052462
EG	2.0	0.4716178584261589
EG	2.0	1.0531261228889686
EG	2.0	0.2471074380165289
EG	2.0	1.3821550485088034
EG	2.0	0.8354473589651454
EG	2.0	1.116596298957959
EG	2.0	2.1900422206252244
EG	2.0	0.12045903701042043
EG	2.0	0.1421802012217032
EG	2.0	0.1446909809558031
EG	2.0	0.1842211642112828
EG	2.0	0.06008354293927417
EG	2.0	0.11502874595759971
EG	2.0	0.6196954725116781
EG	2.0	0.8098140495867768
EG	2.0	0.09570158102766799
EG	2.0	1.1620238950772548
EG	2.0	1.3331072583542938
EG	2.0	1.1046846927775782
EG	2.0	0.30228620194035216
EG	2.0	1.2194214876033058
EG	2.0	0.44680201221703203
EG	2.0	0.22964876033057854
EG	2.0	0.3412908731584621
EG	2.0	0.8436803808839383
EG	2.0	0.12045903701042043
EG	2.0	0.14702659001077975
EG	2.0	0.22672924901185773
EG	2.0	1.6392472152353574
EG	2.0	1.0270840819259792
EG	2.0	1.4467930291052824
EG	2.0	0.4863321954725117
EG	2.0	0.7952748832195472
EG	2.0	0.42070158102766797
EG	2.0	0.8404689184333454
EG	2.0	0.4379266978081207
EG	2.0	0.09873787279913762
EG	2.0	0.20337315846209125
EG	2.0	0.3822808120733022
EG	2.0	0.18042579949694576
EG	2.0	0.19023535752784765
EG	2.0	0.2601284584980237
EG	2.0	0.11631333093783687
EG	2.0	0.04250808480057492
EG	2.0	0.1564274164570607
EG	2.0	0.35156755300035936
EG	2.0	0.20144628099173553
EG	2.0	0.02008623787279914
EG	2.0	0.26386543298598636
EG	2.0	0.4285842615882142
EG	2.0	0.08694304707150557
EG	2.0	1.0199604743083004
EG	2.0	0.6150826446280993
EG	2.0	1.3595580309019044
EG	2.0	0.9716717570966582
EG	2.0	0.7175574919151996
EG	2.0	0.7714516708587856
EG	2.0	1.2243262666187567
EG	2.0	0.7169151994250808
EG	2.0	0.8804662234998204
EG	2.0	0.5749101688825009
EG	2.0	1.0218289615522818
EG	2.0	0.798194394538268
EG	2.0	1.8543568091987066
EG	2.0	0.7048284225655767
EG	2.0	1.6237154150197628
EG	2.0	1.5016798418972332
EG	2.0	0.3541951131872081
EG	2.0	1.4300350341358246
EG	2.0	2.507801832554797
EG	2.0	1.9512845849802374
EG	2.0	0.8474757455982753
EG	2.0	0.7301697808120733
EG	2.0	0.5383578871721164
EG	2.0	0.36248652533237513
EG	2.0	0.9788537549407116
EG	2.0	0.9057491915199425
EG	2.0	1.8722242184692781
EG	2.0	1.657406575637801
EG	2.0	1.3511498383039884
EG	2.0	0.7377605102407473
EG	2.0	0.6971209126841539
EG	2.0	1.471550485088034
EG	2.0	0.7614669421487603
EG	2.0	0.5990253323751348
EG	2.0	0.33206521739130435
EG	2.0	1.1996855910887532
EG	2.0	1.5462899748472871
EG	2.0	0.2158102766798419
EG	2.0	1.2049407114624506
EG	2.0	1.6992139777218827
EG	2.0	0.8977497305066475
EG	2.0	0.8075952209845491
EG	2.0	0.98848814229249
EG	2.0	0.6444529284944306
EG	2.0	0.5923688465684513
EG	2.0	1.6593918433345312
EG	2.0	1.0822628458498023
EG	2.0	1.8166951131872082
EG	2.0	1.109414301113906
EG	2.0	2.200727632051743
EG	2.0	0.8839696370822853
EG	2.0	0.6833992094861661
EG	2.0	0.7282429033417177
EG	2.0	0.3339920948616601
EG	2.0	0.32517517067912327
EG	2.0	0.09540962989579592
EG	2.0	0.7174407114624507
EG	2.0	0.22731315127560187
EG	2.0	0.24494699964067554
EG	2.0	0.2927102048149479
EG	2.0	0.42607348185411437
EG	2.0	0.4559108875314409
EG	2.0	0.23344412504491557
EG	2.0	0.4097242184692778
EG	2.0	0.4132860222781171
EG	2.0	0.2771784045993532
EG	2.0	0.4047610492274525
EG	2.0	0.09213977721882863
EG	2.0	0.6021200143729788
EG	2.0	0.17108336327703919
EG	2.0	1.0158731584620913
EG	2.0	1.282599712540424
EG	2.0	1.7394448436938554
EG	2.0	1.2322089471793032
EG	2.0	0.8707734459216672
EG	2.0	0.5311174991016888
EG	2.0	0.12565576715774343
EG	2.0	1.9718379446640315
EG	2.0	0.3231315127560187
EG	2.0	0.6326581027667985
EG	2.0	2.1436803808839384
EG	2.0	1.932132590729429
EG	2.0	0.1523401006108516
EG	2.0	0.22591178584261584
EG	2.0	0.1374505928853755
EG	2.0	0.045836327703916636
EG	2.0	0.5346209126841538
EG	2.0	0.2934692777578153
EG	2.0	0.14901185770750988
EG	2.0	0.10971523535752785
EG	2.0	0.9018370463528567
EG	2.0	0.9121721164211283
EG	2.0	1.0339157384117859
EG	2.0	0.6153162055335969
EG	2.0	0.6721298957959037
EG	3.0	1.8491600790513834
EG	3.0	1.9549631692418254
EG	3.0	1.8548239310097017
EG	3.0	0.445400646784046
EG	3.0	0.8505120373697449
EG	3.0	2.933349802371541
EG	3.0	1.2738995688106358
EG	3.0	1.357689543657923
EG	3.0	1.92897951850521
EG	3.0	2.094866151634926
EG	3.0	2.07548059647862
EG	3.0	1.2192463169241825
EG	3.0	2.2888384836507365
EG	3.0	1.9906395975565936
EG	3.0	1.092714696370823
EG	3.0	1.4147367948257277
EG	3.0	1.2580758174631692
EG	3.0	0.8370822853036292
EG	3.0	2.0050035932447003
EG	3.0	1.4748787279913766
EG	3.0	0.8974577793747754
EG	3.0	1.740495867768595
EG	3.0	2.3360761767876395
EG	3.0	1.6591582824290334
EG	3.0	1.6803539346029466
EG	3.0	0.4912369744879626
EG	3.0	0.687194574200503
EG	3.0	1.0953422565576716
EG	3.0	2.281890046712181
EG	3.0	1.0747305066475028
EG	3.0	1.4865567732662595
EG	3.0	1.0030273086597197
EG	3.0	0.6390226374416098
EG	3.0	0.20436579231045637
EG	3.0	1.7110671936758894
EG	3.0	0.6223814229249012
EG	3.0	0.8704231045634208
EG	3.0	0.6641304347826087
EG	3.0	0.4171397772188286
EG	3.0	0.5372484728710026
EG	3.0	0.5567508084800575
EG	3.0	1.3769583183614804
EG	3.0	1.0444259791591808
EG	3.0	1.9084845490477902
EG	3.0	0.34421038447718294
EG	3.0	0.732213438735178
EG	3.0	1.9904644268774705
EG	3.0	0.3153656126482214
EG	3.0	1.2778117139777219
EG	3.0	2.3424407114624506
EG	3.0	2.058313869924542
EG	3.0	0.3597421846927776
EG	3.0	1.927694933524973
EG	3.0	2.1096972691340277
EG	3.0	2.1115657563780097
EG	3.0	1.267301473230327
EG	3.0	0.5319349622709307
EG	3.0	0.6146155228171037
EG	3.0	0.9146245059288538
EG	3.0	0.7191340280273086
EG	3.0	0.7633938196191162
EG	3.0	0.022655407833273446
EG	3.0	0.2702299676607977
EG	3.0	0.3561219906575637
EG	3.0	0.2055919870643191
EG	3.0	0.694201401365433
EG	3.0	0.2506692418253683
EG	3.0	0.222700323392023
EG	3.0	1.5565666546891845
EG	3.0	0.6516349263384836
EG	3.0	1.1613816025871362
EG	3.0	0.4799092705713259
EG	3.0	0.3099353215954006
EG	3.0	1.4135106000718651
EG	3.0	0.2508444125044916
EG	3.0	0.5506782249371183
EG	3.0	1.517795544376572
EG	3.0	1.8948796263025511
EG	3.0	0.5631737333812432
EG	3.0	1.0731539705353934
EG	3.0	1.8168702838663313
EG	3.0	0.3614355012576356
EG	3.0	0.3181099532878189
EG	3.0	0.8902757815307223
EG	3.0	0.6161336687028387
EG	3.0	0.33148131512756024
EG	3.0	0.3165918074020841
EG	3.0	2.0465190441969097
EG	3.0	0.4444080129356809
EG	3.0	0.9902398490837228
EG	3.0	2.36649748472871
EG	3.0	1.0466448077614086
EG	3.0	0.4324964067553001
EG	3.0	0.903413582464966
EG	3.0	0.7813196191160617
EG	3.0	0.8297835070068271
EG	3.0	1.4311444484369387
EG	3.0	2.056737333812433
EG	3.0	1.4381512756018684
EG	3.0	2.2806054617319442
EG	3.0	0.703193496227093
EG	3.0	1.7073302191879267
EG	3.0	1.2804392741645707
EG	3.0	0.1345310815666547
EG	3.0	0.6267606899029825
EG	3.0	1.4419466403162056
EG	3.0	1.1397772188286024
EG	3.0	0.16127380524613727
EG	3.0	0.5631153431548689
EG	3.0	2.2179527488321957
EG	3.0	0.31466492993172834
EG	3.0	1.4819439453826806
EG	3.0	1.0087495508444124
EG	3.0	0.13394717930291053
EG	3.0	0.41871631333093784
EG	3.0	0.12355371900826445
EG	3.0	0.9508264462809919
EG	3.0	0.8035662953647144
EG	3.0	0.18346209126841537
EG	3.0	0.6016528925619835
EG	3.0	0.3327075098814229
EG	3.0	0.22602856629536472
EG	3.0	1.2546891843334531
EG	3.0	2.388802551203737
EG	3.0	0.4008489040603665
EG	3.0	2.546105821056414
EG	3.0	0.989188825008983
EG	3.0	0.5646334890406036
EG	3.0	0.4335474308300395
EG	3.0	1.4992274523895077
EG	3.0	1.0244565217391304
EG	3.0	1.4319035213798064
EG	3.0	0.12752425440172477
EG	3.0	0.1762217031979878
EG	3.0	0.5102137980596478
EG	3.0	0.33527667984189724
EG	3.0	0.10749640675530003
EG	3.0	0.7320382680560547
EG	3.0	0.5920768954365793
EG	3.0	0.4157384117858426
EG	3.0	0.1483111749910169
EG	3.0	0.5275556952928494
EG	3.0	0.12530542579949697
EG	3.0	0.3746316924182537
EG	3.0	0.518505210204815
EG	3.0	0.7022592526051024
EG	3.0	0.10895616241466044
EG	3.0	1.6454365792310457
EG	3.0	0.9709710743801655
EG	3.0	1.7110671936758894
EG	3.0	2.02351329500539
EG	3.0	0.5120238950772548
EG	3.0	0.48615702479338846
EG	3.0	0.559495149119655
EG	3.0	0.822893460294646
EG	3.0	1.145207509881423
EG	3.0	0.787392202659001
EG	3.0	0.6964202299676608
EG	3.0	1.0670229967660798
EG	3.0	2.1019897592526053
EG	3.0	1.0562791951131874
EG	3.0	0.47097556593604023
EG	3.0	0.45964786201940355
EG	3.0	0.24220265900107799
EG	3.0	0.7184333453108157
EG	3.0	2.5006782249371184
EG	3.0	1.0859998203377652
EG	3.0	1.665114085519224
EG	3.0	0.3579904779015451
EG	3.0	2.228404599353216
EG	3.0	2.8812073302191883
EG	3.0	0.2800395256916996
EG	3.0	0.9226239669421488
EG	3.0	1.3021604383758534
EG	3.0	2.123594143011139
EG	3.0	1.683390226374416
EG	3.0	1.7455174272367948
EG	3.0	0.5617723679482572
EG	3.0	2.423019223859145
EG	3.0	1.6036875673733382
EG	3.0	1.1224353215954006
EG	3.0	0.5857707509881424
EG	3.0	1.9080758174631693
EG	3.0	1.3192687747035574
EG	3.0	1.2025467121810995
EG	3.0	1.0709351419331656
EG	3.0	1.17451940352138
EG	3.0	2.233951670858785
EG	3.0	0.9278790873158461
EG	3.0	0.677910528206971
EG	3.0	1.2720310815666547
EG	3.0	1.261812791951132
EG	3.0	1.4980012576356452
EG	3.0	0.28167445203018326
EG	3.0	0.38070427596119294
EG	3.0	1.3557626661875675
EG	3.0	0.9053988501616961
EG	3.0	3.251926877470356
EG	3.0	0.51698706431908
EG	3.0	0.8556503772906935
EG	3.0	1.884077434423284
EG	3.0	0.9957285303629176
EG	3.0	0.9400242544017249
EG	3.0	1.152389507725476
EG	3.0	1.419116061803809
EG	3.0	1.224910168882501
EG	3.0	0.7477452389507725
EG	3.0	1.5859369385555158
EG	3.0	0.6219726913402803
EG	3.0	0.6297385914480776
EG	3.0	1.7944484369385556
EG	3.0	1.7189498742364353
EG	3.0	0.7362423643550127
EG	3.0	0.7306369026230686
EG	3.0	1.0118442328422566
EG	3.0	0.747102946460654
EG	3.0	1.5132411067193676
EG	3.0	0.48790873158462084
EG	3.0	1.7827120014372977
EG	3.0	0.9525197628458498
EG	3.0	1.8926607977003236
EG	3.0	0.48586507366151643
EG	3.0	1.2690531800215594
EG	3.0	0.8185725835429394
EG	3.0	0.9055156306144448
EG	3.0	1.7370508444125048
EG	3.0	0.686201940352138
EG	3.0	1.2358291412145166
EG	3.0	1.6561803808839384
EG	3.0	0.8801158821415739
EG	3.0	0.4463932806324111
EG	3.0	1.6654644268774705
EG	3.0	1.960918972332016
EG	3.0	1.2507186489399928
EG	3.0	1.0369520301832555
EG	3.0	0.927995867768595
EG	3.0	0.40499461013295013
EG	3.0	1.0244565217391304
EG	3.0	1.057213438735178
EG	3.0	0.7895526410348546
EG	3.0	1.000691699604743
EG	3.0	2.339229249011858
EG	3.0	1.772318541142652
EG	3.0	1.6538447718289615
EG	3.0	0.9507680560546173
EG	3.0	1.9695023356090549
EG	3.0	0.3450278476464247
EG	3.0	0.654204096298958
EG	3.0	1.476280093424362
EG	3.0	0.5248113546532519
EG	3.0	1.330479698167445
EG	3.0	0.9322583542939273
EG	3.0	1.9411830758174633
EG	3.0	0.5537729069349623
EG	3.0	0.5182716492993173
EG	3.0	1.5407429033417175
EG	3.0	2.4392517067912327
EG	3.0	1.0523670499461013
EG	3.0	1.172709306503773
EG	3.0	1.6677416457060725
EG	3.0	1.8208992094861662
EG	3.0	0.4577209845490478
EG	3.0	1.6253503413582464
EG	3.0	0.7692912324829321
EG	3.0	1.4819439453826806
EG	3.0	0.6339426877470357
EG	3.0	2.3818541142651815
EG	3.0	1.3776006108515992
EG	3.0	1.1080129356809199
EG	3.0	0.5535393460294646
EG	3.0	1.3757905138339919
EG	3.0	0.8306593604024434
EG	3.0	0.5801068990298239
EG	3.0	0.7434243621990658
EG	3.0	0.9812477542220626
EG	3.0	1.1539660438375854
SP	2.0	1.8421532518864534
SP	2.0	1.2772278117139777
SP	2.0	0.6493577075098814
SP	2.0	0.8741600790513833
SP	2.0	2.0585474308300395
SP	2.0	1.0851823571685233
SP	2.0	0.2685366510959396
SP	2.0	1.1602137980596479
SP	2.0	1.3064813151275603
SP	2.0	0.08414031620553358
SP	2.0	0.1679302910528207
SP	2.0	0.7852317642831476
SP	2.0	0.17265989938914839
SP	2.0	0.6076670858785483
SP	2.0	0.49999550844412505
SP	2.0	0.48020122170319796
SP	2.0	0.23583812432626658
SP	2.0	0.2579096298957959
SP	2.0	0.7765316205533597
SP	2.0	1.0878683075817464
SP	2.0	0.33136453467481136
SP	2.0	0.22678763923823214
SP	2.0	0.4977766798418973
SP	2.0	0.6850341358246498
SP	2.0	0.1897098454904779
SP	2.0	0.6728305785123967
SP	2.0	0.837199065756378
SP	2.0	1.9282788357887175
SP	2.0	1.1060276679841896
SP	2.0	0.5559333453108157
SP	2.0	0.9284629895795903
SP	2.0	0.7680650377290694
SP	2.0	0.30006737333812433
SP	2.0	0.2338528566295365
SP	2.0	0.7757725476104922
SP	2.0	0.17785662953647144
SP	2.0	0.7956252245777938
SP	2.0	0.33405048508803453
SP	2.0	0.31022727272727274
SP	2.0	0.2456476823571685
SP	2.0	0.4675305425799497
SP	2.0	0.4209351419331656
SP	2.0	0.34059019044196903
SP	2.0	0.8261633129716134
SP	2.0	0.32669331656485806
SP	2.0	0.34625404240028745
SP	2.0	1.2664840100610852
SP	2.0	0.3509252605102408
SP	2.0	1.2490253323751348
SP	2.0	2.1034495149119654
SP	2.0	1.3493397412863817
SP	2.0	2.3877515271289975
SP	2.0	0.8938375853395616
SP	2.0	1.7897188286022279
SP	2.0	0.7772323032698526
SP	2.0	1.602111031261229
SP	2.0	0.4584800574919152
SP	2.0	0.7586058210564139
SP	2.0	1.0352587136183975
SP	2.0	1.0078153072224219
SP	2.0	1.136507366151635
SP	2.0	0.4686399568810636
SP	2.0	0.2868711821775063
SP	2.0	0.16886453467481136
SP	2.0	1.6763250089831117
SP	2.0	1.2699874236435502
SP	2.0	1.9368621990657566
SP	2.0	2.1690801293568094
SP	2.0	0.2917759611929573
SP	2.0	0.26258084800574916
SP	2.0	0.7942822493711821
SP	2.0	0.3590415019762846
SP	2.0	2.1254626302551203
SP	2.0	1.9618532159540065
SP	2.0	0.2093289615522817
SP	2.0	2.544003772906935
SP	2.0	0.31723409989220264
SP	2.0	0.13061893639956879
SP	2.0	0.7695831836148042
SP	2.0	0.9198212360761768
SP	2.0	1.59551293568092
SP	2.0	2.0150467121810998
SP	2.0	1.493505210204815
SP	2.0	0.4935141933165649
SP	2.0	0.5583857348185411
SP	2.0	0.4323212360761768
SP	2.0	0.4962585339561624
SP	2.0	0.8947718289615524
SP	2.0	1.8489265181458856
SP	2.0	0.45153162055335966
SP	2.0	1.5135330578512398
SP	2.0	1.0525422206252246
SP	2.0	0.5159360402443407
SP	2.0	0.5298329141214516
SP	2.0	1.769399029823931
SP	2.0	0.7089741286381602
SP	2.0	0.30806683435141935
SP	2.0	1.3656306144448438
SP	2.0	1.0863501616960114
SP	2.0	1.2627470355731225
SP	2.0	0.3737558390226374
SP	2.0	0.5172790154509522
SP	2.0	1.6957689543657921
SP	2.0	1.2936938555515631
SP	2.0	1.6770256916996045
SP	2.0	0.940316205533597
SP	2.0	1.0035528206970894
SP	2.0	0.531409450233561
SP	2.0	0.24494699964067554
SP	2.0	1.2918837585339562
SP	2.0	1.480892921307941
SP	2.0	0.5882231404958678
SP	2.0	1.411291771469637
SP	2.0	0.7427820697089472
SP	2.0	1.2527623068630973
SP	2.0	1.9664076536112105
SP	2.0	0.4803180021559468
SP	2.0	0.40207509881422926
SP	2.0	1.3536606180380883
SP	2.0	0.1790244340639598
SP	2.0	0.5214247215235358
SP	2.0	0.7617005030542581
SP	2.0	1.6581656485806684
SP	2.0	0.5669107078692058
SP	2.0	1.0472871002515272
SP	2.0	2.49197808120733
SP	2.0	1.3760240747394896
SP	2.0	2.3519583183614805
SP	2.0	1.898674991016888
SP	2.0	0.4240882141573841
SP	2.0	1.395701581027668
SP	2.0	0.9164929931728351
SP	2.0	0.8077120014372979
SP	2.0	1.0155228171038446
SP	2.0	0.19589920948616601
SP	2.0	1.7399703557312254
SP	2.0	1.0213618397412865
SP	2.0	2.1439139417894357
SP	2.0	0.19187028386633131
SP	2.0	2.114718828602228
SP	2.0	0.5924856270212001
SP	2.0	0.6954275961192956
SP	2.0	0.9655407833273444
SP	2.0	0.9000853395616243
SP	2.0	1.2068091987064322
SP	2.0	0.7888519583183615
SP	2.0	1.2323841178584263
SP	2.0	1.2403835788717212
SP	2.0	1.3671487603305785
SP	2.0	2.40497664390945
SP	2.0	0.7580219187926698
SP	2.0	1.1536740927057134
SP	2.0	1.2676518145885733
SP	2.0	0.5018056054617319
SP	2.0	0.6620867768595041
SP	2.0	1.153907653611211
SP	2.0	0.5936534315486885
SP	2.0	0.4608156665468919
SP	2.0	1.4571280991735538
SP	2.0	0.9004356809198705
SP	2.0	0.2788133309378369
SP	2.0	0.4827703916636722
SP	2.0	0.7803269852676967
SP	2.0	0.3065486884656845
SP	2.0	0.4416636722960834
SP	2.0	0.06539705353934604
SP	2.0	0.3531440891124685
SP	2.0	0.35460384477182894
SP	2.0	0.46426068990298236
SP	2.0	0.43010240747394896
SP	2.0	0.8981584620912685
SP	2.0	0.5058929213079411
SP	2.0	0.8923778296802012
SP	2.0	0.6635465325188645
SP	2.0	0.18486345670140136
SP	2.0	0.7247394897592527
SP	2.0	0.9900646784045992
SP	2.0	1.1987513474667626
SP	2.0	0.5620059288537549
SP	2.0	0.7914795185052101
SP	2.0	1.0544690980955804
SP	2.0	0.7026679841897234
SP	2.0	1.5931773266259432
SP	2.0	1.2111884656845133
SP	2.0	2.236987962630255
SP	2.0	0.8651095939633489
SP	2.0	1.7495463528566297
SP	2.0	1.1342301473230327
SP	2.0	1.0490971972691339
SP	2.0	0.9746496586417537
SP	2.0	1.5544646065397052
SP	2.0	0.48749999999999993
SP	2.0	1.3919062163133311
SP	2.0	0.5715235357527848
SP	2.0	0.5544735896514553
SP	2.0	1.7393280632411068
SP	2.0	0.2462899748472871
SP	2.0	1.9077838663312974
SP	2.0	0.646496586417535
SP	2.0	0.7340235357527847
SP	2.0	0.33726194753862737
SP	2.0	0.4734863456701401
SP	2.0	0.8627155946819978
SP	2.0	1.1796577434423283
SP	2.0	2.496240567732663
SP	2.0	0.3264597556593604
SP	2.0	0.6014777218828602
SP	2.0	2.1217256557671575
SP	2.0	0.19864355012576357
SP	2.0	0.5006378009342436
SP	2.0	0.7051203736974487
SP	2.0	0.2153431548688466
SP	2.0	0.5061264822134387
SP	2.0	0.2135914480776141
SP	2.0	1.1748697448796264
SP	2.0	0.7048868127919512
SP	2.0	0.28155767157743444
SP	2.0	0.16483560905497666
SP	2.0	0.48977721882860226
SP	2.0	0.7334396334890406
SP	2.0	1.6017606899029824
SP	2.0	0.8617813510600072
SP	2.0	1.3600251527128997
SP	2.0	0.44820337765001805
SP	2.0	0.04414301113905856
SP	2.0	0.6168343514193317
SP	2.0	0.869897592526051
SP	2.0	1.5670185052102048
SP	2.0	1.0004581386992455
SP	2.0	1.3573392022996766
SP	2.0	0.5763115343154869
SP	2.0	0.1560186848724398
SP	2.0	0.48440531800215597
SP	2.0	0.493105461731944
SP	2.0	0.47465415019762847
SP	2.0	0.42800035932447
SP	2.0	0.5412773984908372
SP	2.0	1.260294646065397
SP	2.0	0.87900646784046
SP	2.0	0.9758174631692417
SP	2.0	1.8349712540424001
SP	2.0	0.45071415738411785
SP	2.0	0.6460294646065398
SP	2.0	1.6370867768595043
SP	2.0	1.217903341717571
SP	2.0	1.2092615882141575
SP	2.0	2.3021514552641036
SP	2.0	0.5955219187926698
SP	2.0	1.0855910887531441
SP	2.0	0.4590055695292849
SP	2.0	1.1630165289256198
SP	2.0	0.505600970176069
SP	2.0	1.8629401724757455
SP	2.0	1.1324200503054258
SP	2.0	1.493680380883938
SP	2.0	0.19560725835429393
SP	2.0	0.6556054617319439
SP	2.0	0.6959531081566656
SP	2.0	1.4769223859144809
SP	2.0	1.5094457420050307
SP	2.0	1.2082689543657925
SP	2.0	0.806193855551563
SP	2.0	1.7764642472152354
SP	2.0	1.0356090549766437
SP	2.0	1.8461237872799139
SP	2.0	0.4872080488681279
SP	2.0	0.6128638160258714
SP	2.0	0.04186579231045635
SP	2.0	0.8595625224577793
SP	2.0	1.3664480776140855
SP	2.0	0.3007680560546173
SP	2.0	1.4206342076895437
SP	2.0	1.0936489399928135
SP	2.0	0.6171263025512038
SP	2.0	0.6477227811713978
SP	2.0	1.0027937477542221
SP	2.0	0.8150107797340999
SP	2.0	1.9638968738771114
SP	2.0	0.8001212720086238
SP	2.0	1.1134432267337406
SP	2.0	2.3358426158821417
SP	2.0	1.040805785123967
SP	2.0	1.579805964786202
SP	2.0	2.0854653251886455
SP	2.0	1.0290693496227095
SP	2.0	0.27297430830039526
SP	2.0	1.1704320876751706
SP	3.0	2.3737378727991376
SP	3.0	3.0754132231404956
SP	3.0	0.9504177146963709
SP	3.0	1.6590415019762845
SP	3.0	1.2311579231045635
SP	3.0	0.9024209486166007
SP	3.0	0.20845310815666548
SP	3.0	0.24004222062522457
SP	3.0	0.15274883219547253
SP	3.0	0.34292579949694574
SP	3.0	2.7780318002155946
SP	3.0	1.6023445921667265
SP	3.0	2.130309019044197
SP	3.0	1.0118442328422566
SP	3.0	1.0025017966223502
SP	3.0	2.3641618756737337
SP	3.0	1.202079590370104
SP	3.0	0.7985447358965145
SP	3.0	2.2581836148041683
SP	3.0	2.3348499820337763
SP	3.0	0.4995283866331297
SP	3.0	0.1960159899389148
SP	3.0	1.0179168163851957
SP	3.0	1.1920364714337046
SP	3.0	1.341807402084082
SP	3.0	0.8237693136902622
SP	3.0	1.0561624146604383
SP	3.0	2.27102946460654
SP	3.0	0.6220310815666547
SP	3.0	1.201203736974488
SP	3.0	0.5615388070427596
SP	3.0	0.23426158821415738
SP	3.0	0.6954275961192956
SP	3.0	1.5426697808120733
SP	3.0	1.3422161336687028
SP	3.0	0.24792490118577076
SP	3.0	0.8607303269852675
SP	3.0	0.8666861300754581
SP	3.0	0.5073526769673015
SP	3.0	0.4024838303988501
SP	3.0	0.626293568091987
SP	3.0	0.2840684513115343
SP	3.0	0.1389103485447359
SP	3.0	0.2699964067553
SP	3.0	0.4417804527488322
SP	3.0	0.843797161336687
SP	3.0	0.12022547610492275
SP	3.0	0.6167175709665829
SP	3.0	0.5635824649658642
SP	3.0	0.16582824290334172
SP	3.0	0.7417310456342078
SP	3.0	0.601886453467481
SP	3.0	2.657280812073302
SP	3.0	2.1824514911965505
SP	3.0	2.1756782249371183
SP	3.0	1.4759297520661157
SP	3.0	3.4526140855192238
SP	3.0	1.2844098095580307
SP	3.0	0.684800574919152
SP	3.0	0.9410168882500899
SP	3.0	0.5051922385914481
SP	3.0	0.4521155228171039
SP	3.0	0.5005210204814948
SP	3.0	0.9124640675530004
SP	3.0	0.8040918074020841
SP	3.0	0.4848724398131513
SP	3.0	0.3041546891843334
SP	3.0	2.293217750628818
SP	3.0	1.196007006827165
SP	3.0	1.1924452030183255
SP	3.0	0.7864579590370104
SP	3.0	0.10469367588932807
SP	3.0	0.3995643190801293
SP	3.0	2.09755210204815
SP	3.0	2.194538268056055
SP	3.0	1.2797385914480774
SP	3.0	0.714696370822853
SP	3.0	2.3069394538268053
SP	3.0	1.903813330937837
SP	3.0	1.1568855551563062
SP	3.0	0.6270526410348546
SP	3.0	1.555690801293568
SP	3.0	1.7101329500538989
SP	3.0	1.7744205892921308
SP	3.0	1.4124595759971255
SP	3.0	0.6658237513474667
SP	3.0	0.8586282788357886
SP	3.0	1.4818855551563062
SP	3.0	2.281014193316565
SP	3.0	1.651684333453108
SP	3.0	1.9691519942508084
SP	3.0	1.08699245418613
SP	3.0	1.0632276320517429
SP	3.0	1.96652443406396
SP	3.0	1.956014193316565
SP	3.0	1.9723050664750272
SP	3.0	0.5356719367588934
SP	3.0	0.37585788717211643
SP	3.0	0.9700368307581746
SP	3.0	0.8745688106360042
SP	3.0	0.030012576356449872
SP	3.0	0.3368532159540064
SP	3.0	0.4562612288896874
SP	3.0	0.5081701401365433
SP	3.0	0.3742229608336327
SP	3.0	0.27998113546532516
SP	3.0	0.4121766079770033
SP	3.0	0.27916367229608335
SP	3.0	0.35781530722242183
SP	3.0	0.4409629895795904
SP	3.0	0.2820247933884298
SP	3.0	0.1389103485447359
SP	3.0	0.3735222781171398
SP	3.0	0.7026095939633488
SP	3.0	2.092939274164571
SP	3.0	0.07065217391304347
SP	3.0	1.8684288537549407
SP	3.0	0.9971298957959038
SP	3.0	2.2478485447358962
SP	3.0	1.1175889328063242
SP	3.0	2.1933704635285665
SP	3.0	0.10282518864534675
SP	3.0	2.3276095939633494
SP	3.0	0.3544870643190801
SP	3.0	2.4451491196550488
SP	3.0	0.9554976643909451
SP	3.0	3.2925664750269497
SP	3.0	2.129900287459576
SP	3.0	0.8249371182177505
SP	3.0	1.266308839381962
SP	3.0	1.258017427236795
SP	3.0	1.0743801652892562
SP	3.0	2.178422565576716
SP	3.0	1.766713079410708
SP	3.0	0.11275152712899748
SP	3.0	0.21265720445562344
SP	3.0	1.3451356449874237
SP	3.0	1.7117094861660083
SP	3.0	1.212297879985627
SP	3.0	2.1422790154509523
SP	3.0	0.44218918433345306
SP	3.0	0.5907923104563421
SP	3.0	1.1944304707150557
SP	3.0	1.838474667624865
SP	3.0	1.0454770032339202
SP	3.0	0.8724667624865253
SP	3.0	1.1905183255479699
SP	3.0	1.4195831836148038
SP	3.0	2.382379626302551
SP	3.0	0.4943316564858067
SP	3.0	0.8871810995328783
SP	3.0	0.20051203736974485
SP	3.0	2.7478440531800215
SP	3.0	0.9063914840100611
SP	3.0	0.39004671218109954
SP	3.0	0.3088842975206612
SP	3.0	0.6576491196550485
SP	3.0	0.9540379087315847
SP	3.0	1.9882455982752425
SP	3.0	2.1007051742723677
SP	3.0	2.182685052102048
SP	3.0	0.3567058929213079
SP	3.0	0.2758938196191161
SP	3.0	1.6634791591807405
SP	3.0	1.786507366151635
SP	3.0	1.4177146963708227
SP	3.0	1.832694035213798
SP	3.0	2.805825547969817
SP	3.0	2.08353844771829
SP	3.0	1.3636453467481136
SP	3.0	0.13651634926338485
SP	3.0	1.71451221703198
SP	3.0	2.192436219906576
SP	3.0	0.1559602946460654
SP	3.0	0.7384611929572404
SP	3.0	0.7779329859863455
SP	3.0	0.6653566295364715
SP	3.0	1.099604743083004
SP	3.0	0.8123832195472512
SP	3.0	0.5843693855551564
SP	3.0	0.7451760689902982
SP	3.0	0.4658372260150916
SP	3.0	1.016807402084082
SP	3.0	0.8454320876751706
SP	3.0	1.7647278117139777
SP	3.0	0.4488456701401366
SP	3.0	1.654779015450952
SP	3.0	1.8195562342795544
SP	3.0	0.5325772547610492
SP	3.0	1.8189723320158102
SP	3.0	1.6821640316205535
SP	3.0	2.228813330937837
SP	3.0	1.2195382680560547
SP	3.0	0.9009611929572404
SP	3.0	2.9105776140855193
SP	3.0	1.821424721523536
SP	3.0	2.714328063241107
SP	3.0	0.41235177865612654
SP	3.0	0.7283596837944665
SP	3.0	0.6819978440531801
SP	3.0	0.16308390226374417
SP	3.0	0.8040334171757096
SP	3.0	0.40429392741645703
SP	3.0	0.5866466043837586
SP	3.0	0.644394538268056
SP	3.0	2.3985537190082646
SP	3.0	0.45421757096658283
SP	3.0	0.24681548688465685
SP	3.0	0.7071640316205534
SP	3.0	1.1975835429392743
SP	3.0	0.6124550844412505
SP	3.0	0.2807402084081926
SP	3.0	1.0732123607617678
SP	3.0	1.2342526051024076
SP	3.0	0.7009162773984908
SP	3.0	3.129482572763205
SP	3.0	1.8184468199784407
SP	3.0	2.468271649299317
SP	3.0	0.6876616960114983
SP	3.0	0.5402263744160978
SP	3.0	0.19128638160258715
SP	3.0	0.9027712899748472
SP	3.0	0.9781530722242184
SP	3.0	0.5333363277039166
SP	3.0	0.5507366151634926
SP	3.0	0.43372260150916275
SP	3.0	0.30870912684153795
SP	3.0	0.4195337765001797
SP	3.0	0.5913178224937118
SP	3.0	0.17190082644628096
SP	3.0	0.36161067193675883
SP	3.0	0.7240971972691339
SP	3.0	0.2642157743442328
SP	3.0	0.9665334171757096
SE	2.0	1.21101329500539
SE	2.0	1.0882770391663672
SE	2.0	0.28255030542579945
SE	2.0	0.31548239310097015
SE	2.0	0.4238546532518865
SE	2.0	0.05687208048868128
SE	2.0	0.7979024434063959
SE	2.0	0.4527578153072224
SE	2.0	0.27180650377290694
SE	2.0	0.7029599353215955
SE	2.0	0.38963798059647864
SE	2.0	0.9734234638878908
SE	2.0	0.9473230326985268
SE	2.0	0.710901006108516
SE	2.0	0.4510644987423644
SE	2.0	0.778108156665469
SE	2.0	0.8127335609054976
SE	2.0	0.8910932446999641
SE	2.0	0.20711013295005393
SE	2.0	1.3545948616600791
SE	2.0	2.290648580668343
SE	2.0	1.1600386273805245
SE	2.0	0.9778027308659719
SE	2.0	0.9198212360761768
SE	2.0	0.5856539705353935
SE	2.0	0.2778790873158462
SE	2.0	0.880407833273446
SE	2.0	1.2128817822493712
SE	2.0	1.0941744520301833
SE	2.0	0.49240477901545093
SE	2.0	2.29800574919152
SE	2.0	0.30012576356449877
SE	2.0	0.6014193316564858
SE	2.0	0.8635330578512398
SE	2.0	0.5770706072583544
SE	2.0	1.4637845849802373
SE	2.0	2.4430470715055694
SE	2.0	2.258300395256917
SE	2.0	0.9097781171397772
SE	2.0	1.7118262666187567
SE	2.0	0.5214831117499101
SE	2.0	0.6856764283147683
SE	2.0	0.7942238591448078
SE	2.0	0.07006827164929932
SE	2.0	1.5958048868127919
SE	2.0	1.2525287459575996
SE	2.0	1.2476239669421485
SE	2.0	0.09231494789795186
SE	2.0	0.21259881422924903
SE	2.0	0.4574290334171757
SE	2.0	1.2353620194035213
SE	2.0	0.7283596837944665
SE	2.0	1.6032204455623427
SE	2.0	0.3513339920948617
SE	2.0	0.4847556593604025
SE	2.0	0.23490388070427598
SE	2.0	0.8359728710025153
SE	2.0	0.7622844053180021
SE	2.0	1.7926967301473227
SE	2.0	1.8484010061085163
SE	2.0	1.1004222062522457
SE	2.0	0.4774568810636005
SE	2.0	0.6496496586417535
SE	2.0	1.4701491196550487
SE	2.0	1.2113052461372618
SE	2.0	1.3294870643190801
SE	2.0	0.405403341717571
SE	2.0	0.8311848724398131
SE	2.0	1.768873517786561
SE	2.0	1.4176563061444485
SE	2.0	0.38531710384477186
SE	2.0	0.7809692777578154
SE	2.0	1.6716537908731586
SE	2.0	1.616708587854833
SE	2.0	1.8453063241106722
SE	2.0	0.6547296083363277
SE	2.0	0.5636408551922385
SE	2.0	0.72999461013295
SE	2.0	2.193779195113187
SE	2.0	1.0969771828961552
SE	2.0	0.7702838663312973
SE	2.0	0.8210249730506648
SE	2.0	1.1046263025512038
SE	2.0	0.24570607258354296
SE	2.0	0.2027308659719727
SE	2.0	0.2374146604383759
SE	2.0	0.4619834710743802
SE	2.0	0.16898131512756018
SE	2.0	0.7609414301113906
SE	2.0	0.10247484728710025
SE	2.0	1.0211866690621632
SE	2.0	0.12752425440172477
SE	2.0	0.19070247933884296
SE	2.0	0.4559692777578153
SE	2.0	1.6888789076536113
SE	2.0	0.9881961911606181
SE	2.0	1.6770256916996045
SE	2.0	0.3708363277039166
SE	2.0	0.7598904060366511
SE	2.0	0.37060276679841897
SE	2.0	0.314898490837226
SE	2.0	0.7184333453108157
SE	2.0	0.5312342795544376
SE	2.0	0.2159854473589651
SE	2.0	0.24950143729788002
SE	2.0	0.24920948616600794
SE	2.0	1.8587944664031621
SE	2.0	0.6384971254042401
SE	2.0	0.13120283866331298
SE	2.0	0.3561219906575637
SE	2.0	0.2002784764642472
SE	2.0	0.44294825727632053
SE	2.0	0.2445382680560546
SE	2.0	0.4734863456701401
SE	2.0	0.14369834710743803
SE	2.0	0.17429482572763205
SE	2.0	0.09365792310456343
SE	2.0	1.659333453108157
SE	2.0	0.7970265900107798
SE	2.0	0.9124056773266259
SE	2.0	0.6720131153431549
SE	2.0	1.2035393460294643
SE	2.0	1.1649434063959756
SE	2.0	0.3935501257635645
SE	2.0	0.48364624505928855
SE	2.0	0.5030901904419691
SE	2.0	0.16407653611210923
SE	2.0	0.2531216313330938
SE	2.0	0.22982393100970178
SE	2.0	1.107604204096299
SE	2.0	0.30853395616241464
SE	2.0	0.37597466762486526
SE	2.0	0.3555380883938196
SE	2.0	0.30870912684153795
SE	2.0	0.06948436938555516
SE	2.0	0.549802371541502
SE	2.0	0.19426428314768235
SE	2.0	0.34637082285303633
SE	2.0	0.3950682716492993
SE	2.0	0.28529464606539706
SE	2.0	0.3102856629536471
SE	2.0	0.06516349263384837
SE	2.0	0.8931952928494431
SE	2.0	0.8595625224577793
SE	2.0	0.7362423643550127
SE	2.0	0.833695652173913
SE	2.0	0.7249146604383758
SE	2.0	0.7037773984908372
SE	2.0	0.7958587854832915
SE	2.0	2.098544735896515
SE	2.0	1.4686309737693135
SE	2.0	0.9862693136902624
SE	2.0	1.2948616600790512
SE	2.0	0.4528162055335968
SE	2.0	0.4453422565576716
SE	2.0	0.7679482572763205
SE	2.0	0.3937252964426877
SE	2.0	0.3014687387711103
SE	2.0	0.2892651814588574
SE	2.0	0.39933075817463165
SE	2.0	0.34193316564858073
SE	2.0	0.13143639956881062
SE	2.0	0.12968469277757816
SE	2.0	0.29814049586776864
SE	2.0	0.3071325907294287
SE	2.0	0.17423643550125764
SE	2.0	0.2284225655767158
SE	2.0	1.8573931009701758
SE	2.0	1.596505569529285
SE	2.0	1.660501257635645
SE	2.0	1.7316205533596838
SE	2.0	1.3261004311893638
SE	2.0	0.4528162055335968
SE	2.0	1.2288223140495866
SE	2.0	1.0864669421487605
SE	2.0	0.8050260510240748
SE	2.0	1.8225925260510243
SE	2.0	0.10025601868487242
SE	2.0	1.259185231764283
SE	2.0	1.5503189004671218
SE	2.0	1.9981719367588933
SE	2.0	0.6907563780093424
SE	2.0	0.06323661516349263
SE	2.0	1.5315756378009342
SE	2.0	0.87900646784046
SE	2.0	0.6293882500898311
SE	2.0	0.5903835788717212
SE	2.0	0.6781440891124686
SE	2.0	0.6942597915918074
SE	2.0	1.3045544376572042
SE	2.0	1.0965684513115344
SE	2.0	0.8562926697808122
SE	2.0	1.2191295364714339
SE	2.0	1.709315486884657
SE	2.0	1.6604428674092704
SE	2.0	0.9585339561624147
SE	2.0	1.4998113546532519
SE	2.0	1.8273221343873518
SE	2.0	1.598198886094143
SE	2.0	0.629096298957959
SE	2.0	1.2304572403880705
SE	2.0	0.44218918433345306
SE	2.0	1.1868397412863816
SE	2.0	1.6624865253323748
SE	2.0	0.1359324469996407
SE	2.0	0.652802730865972
SE	2.0	0.6109369385555157
SE	2.0	2.2317328422565574
SE	2.0	1.2149838303988503
SE	2.0	0.5610132950053899
SE	2.0	1.522116421128279
SE	2.0	1.1071954725116782
SE	2.0	0.3752739849083723
SE	2.0	0.5687791951131872
SE	2.0	2.203939094502336
SE	2.0	1.324582285303629
SE	2.0	1.2834755659360402
SE	2.0	0.6922745238950773
SE	2.0	1.5473409989220266
SE	2.0	0.9675844412504491
SE	3.0	1.7993532159540067
SE	3.0	0.9957869205892921
SE	3.0	1.9728305785123965
SE	3.0	1.331005210204815
SE	3.0	1.2880300035932448
SE	3.0	0.7302865612648222
SE	3.0	1.8385914480776142
SE	3.0	1.8796397772188287
SE	3.0	0.40773895077254757
SE	3.0	0.935586597197269
SE	3.0	0.1831701401365433
SE	3.0	0.3124461013295005
SE	3.0	0.37457330219187923
SE	3.0	0.21586866690621628
SE	3.0	0.06031710384477182
SE	3.0	0.3098769313690263
SE	3.0	0.2049496945742005
SE	3.0	0.03398311174991017
SE	3.0	0.630088932806324
SE	3.0	0.6556638519583184
SE	3.0	0.23659719726913406
SE	3.0	0.5339202299676608
SE	3.0	0.18007545813869927
SE	3.0	0.06539705353934604
SE	3.0	0.518797161336687
SE	3.0	1.245288357887172
SE	3.0	0.8498697448796264
SE	3.0	0.6314319080129357
SE	3.0	0.9494834710743801
SE	3.0	1.7813690262306865
SE	3.0	1.8663851958318365
SE	3.0	1.4114669421487607
SE	3.0	1.2156261228889689
SE	3.0	1.4720176068990298
SE	3.0	1.506117499101689
SE	3.0	2.532092166726554
SE	3.0	2.107887172116421
SE	3.0	0.13242903341717574
SE	3.0	0.3816385195831837
SE	3.0	0.40645436579231053
SE	3.0	0.12699874236435502
SE	3.0	0.7377605102407473
SE	3.0	0.2043074020840819
SE	3.0	0.44621810995328787
SE	3.0	1.8297745238950773
SE	3.0	1.8947628458498025
SE	3.0	0.4353575278476464
SE	3.0	0.5652757815307222
SE	3.0	0.17715594681997843
SE	3.0	0.21954725116780452
SE	3.0	1.1626661875673734
SE	3.0	1.3459531081566654
SE	3.0	1.434823032698527
SE	3.0	1.2684692777578155
SE	3.0	1.567602407473949
SE	3.0	1.5499685591088754
SE	3.0	0.973598634567014
SE	3.0	0.9380389867049945
SE	3.0	1.1087720086237873
SE	3.0	0.3495822853036292
SE	3.0	1.5863456701401368
SE	3.0	1.7666546891843335
SE	3.0	1.6962360761767876
SE	3.0	3.0430066475026947
SE	3.0	0.37282159540064685
SE	3.0	1.3747978799856269
SE	3.0	3.1597871002515276
SE	3.0	0.571698706431908
SE	3.0	0.8446730147323032
SE	3.0	1.6035123966942149
SE	3.0	0.38327344592166734
SE	3.0	0.9155587495508444
SE	3.0	2.4243621990657567
SE	3.0	0.2718648939992814
SE	3.0	0.7319798778296802
SE	3.0	0.39308300395256923
SE	3.0	0.5899748472871003
SE	3.0	0.14807761408551923
SE	3.0	0.24418792669780812
SE	3.0	0.3231315127560187
SE	3.0	0.1904689184333453
SE	3.0	0.21067193675889326
SE	3.0	0.42338753144089114
SE	3.0	0.7607662594322675
SE	3.0	0.48055156306144453
SE	3.0	0.1533327344592167
SE	3.0	0.35296891843334527
SE	3.0	1.6748068630973771
SE	3.0	1.5761273805246137
SE	3.0	2.3921891843334526
SE	3.0	1.4390271289974848
SE	3.0	0.25598275242544016
SE	3.0	0.18217750628817822
SE	3.0	0.1265900107797341
SE	3.0	2.258884297520661
SE	3.0	0.44674362199065765
SE	3.0	0.6923329141214517
SE	3.0	1.2552730865971973
SE	3.0	1.261812791951132
SE	3.0	0.8747439813151276
SE	3.0	0.9640810276679841
SE	3.0	0.34625404240028745
SE	3.0	0.26614265181458857
SE	3.0	0.18638160258713615
SE	3.0	0.6845086237872798
SE	3.0	0.6947853036291771
SE	3.0	0.25516528925619836
SE	3.0	0.4622170319798779
SE	3.0	0.1948481854114265
SE	3.0	0.6644807761408552
SE	3.0	0.16360941430111392
SE	3.0	0.1928629177146964
SE	3.0	0.08396514552641035
SE	3.0	0.23653880704275965
SE	3.0	0.23630524613726195
SE	3.0	0.32079590370104205
SE	3.0	0.057339202299676616
SE	3.0	0.6690936040244341
SE	3.0	0.8670364714337048
SE	3.0	1.0219457420050306
SE	3.0	2.4514552641034855
SE	3.0	0.9740657563780093
SE	3.0	1.8202569169960474
SE	3.0	0.6189947897951851
SE	3.0	1.9226733740567734
SE	3.0	0.6803629177146965
SE	3.0	2.5678853754940714
SE	3.0	1.3439678404599353
SE	3.0	1.2879132231404957
SE	3.0	2.18151724757456
SE	3.0	1.202079590370104
SE	3.0	0.4977766798418973
SE	3.0	1.3031530722242186
SE	3.0	1.8716987064319082
SE	3.0	1.7802596119295724
SE	3.0	1.7296936758893282
SE	3.0	1.9735312612288898
SE	3.0	2.3656216313330938
SE	3.0	0.6363950772547611
SE	3.0	1.2673598634567014
SE	3.0	1.8407518864534673
SE	3.0	1.4782653611210925
SE	3.0	1.7105416816385195
SE	3.0	1.1247709306503773
SE	3.0	2.5095535393460295
SE	3.0	1.7320292849443046
SE	3.0	0.9002605102407473
SE	3.0	1.392606899029824
SE	3.0	0.1030587495508444
SE	3.0	0.9473814229249012
SE	3.0	1.2518864534674812
SE	3.0	2.992265540783327
SE	3.0	1.1960653970535395
SE	3.0	0.6905812073302192
SE	3.0	0.21697808120733025
SE	3.0	0.07771739130434782
SE	3.0	0.5237603305785125
SE	3.0	0.6297385914480776
SE	3.0	0.35711462450592885
SE	3.0	0.09675260510240746
SE	3.0	2.482285303629177
SE	3.0	0.6923329141214517
SE	3.0	0.5726913402802731
SE	3.0	1.9387306863097378
SE	3.0	1.8102721882860224
SE	3.0	1.001917894358606
SE	3.0	1.6604428674092704
SE	3.0	2.3110267696730147
SE	3.0	1.4962495508444125
SE	3.0	1.5617633848365073
SE	3.0	0.6770930650377291
SE	3.0	0.9507680560546173
SE	3.0	2.184436758893281
SE	3.0	0.8033327344592167
SE	3.0	0.7530587495508445
SE	3.0	0.24465504850880343
SE	3.0	0.32669331656485806
SE	3.0	0.25253772906934957
SE	3.0	0.42432177506288177
SE	3.0	0.2499685591088753
SE	3.0	0.5701221703197988
SE	3.0	0.7335564139417894
SE	3.0	0.44668523176428315
SE	3.0	0.3272772188286022
SE	3.0	0.19788447718289615
SE	3.0	0.29335249730506646
SE	3.0	0.3822224218469278
SE	3.0	1.6698436938555519
SE	3.0	1.597673374056773
SE	3.0	0.5609549047790154
SE	3.0	0.38280632411067195
SE	3.0	0.045836327703916636
SE	3.0	1.3989714337046353
SE	3.0	3.2502335609054973
SE	3.0	0.2335609054976644
SE	3.0	0.42957689543657934
SE	3.0	0.21995598275242545
SE	3.0	0.16267517067912327
SE	3.0	0.298899568810636
SE	3.0	0.15905497664390944
SE	3.0	0.5100386273805246
SE	3.0	0.7156306144448437
SE	3.0	0.2006288178224937
SE	3.0	0.030362917714696368
SE	3.0	0.6658237513474667
SE	3.0	0.23467031979877828
SE	3.0	0.6792535034135824
SE	3.0	0.7451760689902982
SE	3.0	0.5879311893639957
SE	3.0	0.5134836507366152
SE	3.0	0.5116735537190084
SE	3.0	0.08986255839022637
SE	3.0	0.07520661157024794
SE	3.0	0.266901724757456
SE	3.0	0.2043074020840819
SE	3.0	0.15502605102407474
SE	3.0	0.10300035932446999
SE	3.0	1.1241870283866333
SE	3.0	1.5231674452030182
SE	3.0	0.879999101688825
SE	3.0	1.9967705713259074
SE	3.0	1.154608336327704
SE	3.0	0.326401365432986
SE	3.0	0.19811803808839384
SE	3.0	0.5456566654689186
SE	3.0	1.0601913402802732
SE	3.0	0.8113321954725117
SE	3.0	0.018217750628817822
SE	3.0	0.29387800934243624
SE	3.0	0.20967930291052825
SE	3.0	0.14428224937118217
SE	3.0	0.32517517067912327
SE	3.0	0.18095131153431546
SE	3.0	0.7994205892921309
SE	3.0	0.19706701401365437
SE	3.0	0.672305066475027
SE	3.0	0.16740477901545095
SE	3.0	0.04209935321595401
SE	3.0	0.18597287100251528
SE	3.0	0.07579051383399212
SE	3.0	0.18871721164211283
SE	3.0	0.15321595400646784
SE	3.0	0.9577748832195474
SE	3.0	1.216501976284585
SE	3.0	1.5109638878907654
SE	3.0	1.8011049227452391
SE	3.0	0.8043253683075818
SE	3.0	0.3049137621272009
SE	3.0	0.11006557671577434
SE	3.0	2.1454320876751707
SE	3.0	0.96851868487244
SE	3.0	0.32254761049227454
SE	3.0	3.188690262306863
LE	2.0	1.7173733381243264
LE	2.0	0.4720849802371542
LE	2.0	1.0135959396334893
LE	2.0	0.8150691699604744
LE	2.0	0.14813600431189364
LE	2.0	0.31238771110312613
LE	2.0	0.03386633129716134
LE	2.0	0.5310591088753144
LE	2.0	0.5026814588573482
LE	2.0	1.1772053539346028
LE	2.0	1.0683659719726912
LE	2.0	0.8029240028745956
LE	2.0	0.8070697089471794
LE	2.0	0.5071191160618038
LE	2.0	0.45556054617319447
LE	2.0	0.6641304347826087
LE	2.0	1.2552730865971973
LE	2.0	0.26042040962989577
LE	2.0	0.3039211282788358
LE	2.0	0.102299676607977
LE	2.0	0.37369744879626304
LE	2.0	0.16810546173194393
LE	2.0	0.5110896514552641
LE	2.0	0.4848724398131513
LE	2.0	1.1705488681279195
LE	2.0	1.4747035573122529
LE	2.0	1.410999820337765
LE	2.0	0.5466492993172836
LE	2.0	0.30432985986345673
LE	2.0	0.32289795185052106
LE	2.0	0.04046442687747035
LE	2.0	0.16308390226374417
LE	2.0	0.23747305066475025
LE	2.0	0.29936669062163135
LE	2.0	0.12115971972691342
LE	2.0	0.08303090190441968
LE	2.0	0.24202748832195475
LE	2.0	0.14369834710743803
LE	2.0	0.17645526410348547
LE	2.0	0.04490208408192598
LE	2.0	0.3354518505210205
LE	2.0	0.07228710025152714
LE	2.0	0.1146200143729788
LE	2.0	0.4391528925619834
LE	2.0	0.10930650377290693
LE	2.0	0.17855731225296442
LE	2.0	0.0486390585698886
LE	2.0	1.3230641394178944
LE	2.0	0.7382860222781172
LE	2.0	0.5985582105641394
LE	2.0	0.3393639956881064
LE	2.0	0.5194394538268056
LE	2.0	1.3879356809198706
LE	2.0	0.26030362917714694
LE	2.0	0.9174272367948259
LE	2.0	0.19105282069708948
LE	2.0	0.13955264103485449
LE	2.0	0.24541412145167085
LE	2.0	0.30789166367229603
LE	2.0	0.16658731584620914
LE	2.0	0.2335609054976644
LE	2.0	0.23011588214157383
LE	2.0	0.09914660438375855
LE	2.0	0.30187747035573126
LE	2.0	0.38613456701401366
LE	2.0	0.17207599712540425
LE	2.0	0.3446775062881782
LE	2.0	0.3354518505210205
LE	2.0	0.1349398131512756
LE	2.0	0.5680785123966943
LE	2.0	0.6968289615522818
LE	2.0	0.4494879626302551
LE	2.0	0.22976554078332737
LE	2.0	0.07532339202299677
LE	2.0	0.03748652533237514
LE	2.0	0.3885285662953647
LE	2.0	0.08828602227811712
LE	2.0	0.10434333453108156
LE	2.0	0.17645526410348547
LE	2.0	0.6470220984549047
LE	2.0	0.15455892921307943
LE	2.0	0.12635644987423644
LE	2.0	0.22445203018325546
LE	2.0	0.12156845131153429
LE	2.0	0.1957824290334172
LE	2.0	0.10802191879266979
LE	2.0	0.01675799496945742
LE	2.0	0.2831925979159181
LE	2.0	0.04618666906216312
LE	2.0	0.31040244340639594
LE	2.0	0.1890675530003593
LE	2.0	1.1649434063959756
LE	2.0	0.17908282429033415
LE	2.0	0.8675035932447
LE	2.0	0.3839741286381603
LE	2.0	0.8974577793747754
LE	2.0	0.30012576356449877
LE	2.0	1.1976419331656485
LE	2.0	0.8516214516708588
LE	2.0	1.3638205174272366
LE	2.0	1.1749865253323752
LE	2.0	0.8375494071146246
LE	2.0	1.4568361480416816
LE	2.0	0.19251257635644986
LE	2.0	0.5139507725476106
LE	2.0	0.09219816744520304
LE	2.0	0.10597826086956522
LE	2.0	0.42583992094861656
LE	2.0	0.3644134028027309
LE	2.0	0.061076176787639234
LE	2.0	0.1836372619475386
LE	2.0	0.25329680201221705
LE	2.0	0.12653162055335967
LE	2.0	0.42151904419690983
LE	2.0	0.13832644628099175
LE	2.0	0.06294466403162055
LE	2.0	0.36435501257635644
LE	2.0	0.06311983471074381
LE	2.0	0.08910348544735895
LE	2.0	0.24126841537908728
LE	2.0	0.6120463528566297
LE	2.0	0.8023984908372261
LE	2.0	0.5538312971613367
LE	2.0	1.4698571685231765
LE	2.0	1.4370418613007545
LE	2.0	0.1772727272727273
LE	2.0	0.19981135465325187
LE	2.0	0.2600700682716493
LE	2.0	1.5193136902623068
LE	2.0	0.056288178224937126
LE	2.0	0.13283776500179661
LE	2.0	0.14299766439094502
LE	2.0	1.402591627739849
LE	2.0	0.08040334171757096
LE	2.0	0.2851778656126482
LE	2.0	0.2670185052102048
LE	2.0	0.2433704635285663
LE	2.0	0.04717930291052821
LE	2.0	1.0837809917355372
LE	2.0	1.5534135824649657
LE	2.0	1.4747035573122529
LE	2.0	0.5878727991376212
LE	2.0	0.24494699964067554
LE	2.0	0.657298778296802
LE	2.0	0.40773895077254757
LE	2.0	0.26631782249371183
LE	2.0	0.795216492993173
LE	2.0	0.4733695652173914
LE	2.0	0.09278206970894719
LE	2.0	0.19035213798059647
LE	2.0	0.7431324110671936
LE	2.0	1.23150826446281
LE	2.0	0.7198931009701762
LE	2.0	0.757204455623428
LE	2.0	0.180600970176069
LE	2.0	0.44668523176428315
LE	2.0	0.46023176428314766
LE	2.0	0.1261812791951132
LE	2.0	0.1171891843334531
LE	2.0	0.2918927416457061
LE	2.0	0.20483291412145166
LE	2.0	0.37363905856988855
LE	2.0	0.6386139058569889
LE	2.0	1.7365253323751348
LE	2.0	0.4827703916636722
LE	2.0	1.2219322673374056
LE	2.0	0.7910123966942149
LE	2.0	0.6230821056413941
LE	2.0	0.15245688106360045
LE	2.0	0.7023760330578513
LE	2.0	0.7014417894358606
LE	2.0	0.4126437297879986
LE	2.0	0.9039974847287101
LE	2.0	0.08390675530003593
LE	2.0	0.3192777578153072
LE	2.0	1.4878413582464964
LE	2.0	0.35711462450592885
LE	2.0	1.5784629895795905
LE	2.0	0.7450008983111751
LE	2.0	0.23595490477901546
LE	2.0	0.8901590010779734
LE	2.0	0.2551068990298239
LE	2.0	0.6368038088393819
LE	2.0	0.4532833273445921
LE	2.0	0.16822224218469278
LE	2.0	0.14434063959755658
LE	2.0	0.16495238950772548
LE	2.0	0.05961642112827883
LE	2.0	1.53099173553719
LE	2.0	0.4381602587136184
LE	2.0	0.2816160618038088
LE	2.0	1.5899658641753502
LE	2.0	0.4563196191160618
LE	2.0	0.399097197269134
LE	2.0	0.5851868487243982
LE	2.0	1.2050574919151995
LE	2.0	0.888290513833992
LE	2.0	0.7631602587136184
LE	2.0	0.35256018684872437
LE	2.0	0.2750763564498742
LE	2.0	0.7290603665109594
LE	2.0	0.35699784405318
LE	2.0	0.8549496945742004
LE	2.0	1.1334710743801653
LE	2.0	0.32482482932087675
LE	2.0	0.46239220265900105
LE	2.0	0.4675889328063241
LE	2.0	0.6526859504132231
LE	2.0	1.7142786561264824
LE	2.0	0.22801383399209488
LE	2.0	1.3235312612288896
LE	2.0	0.3140810276679842
LE	2.0	0.6610941430111391
LE	2.0	0.16536112109234638
LE	2.0	0.47804078332734457
LE	2.0	0.8040918074020841
LE	2.0	1.3362603305785126
LE	2.0	0.7142292490118577
LE	2.0	0.10364265181458857
LE	2.0	0.8077120014372979
LE	2.0	1.0414480776140855
LE	2.0	1.3206701401365435
LE	2.0	0.28593693855551566
LE	2.0	0.4403790873158462
LE	2.0	0.22328422565576717
LE	2.0	0.16769673014732303
LE	2.0	0.16676248652533238
LE	2.0	0.3314229249011858
LE	2.0	0.03380794107078692
LE	2.0	0.1947314049586777
LE	2.0	0.2190801293568092
LE	2.0	0.21989759252605104
LE	2.0	0.12536381602587138
LE	2.0	0.0754401724757456
LE	2.0	0.45445113187208047
LE	3.0	1.7826536112109235
LE	3.0	0.45620283866331296
LE	3.0	1.357397592526051
LE	3.0	0.3549541861300754
LE	3.0	0.4453422565576716
LE	3.0	0.7335564139417894
LE	3.0	0.43407294286740933
LE	3.0	0.8063690262306864
LE	3.0	0.7794511318720805
LE	3.0	0.06195203018325548
LE	3.0	0.13178674092705714
LE	3.0	0.2601868487243981
LE	3.0	0.39308300395256923
LE	3.0	0.49088663312971614
LE	3.0	0.8507455982752425
LE	3.0	0.3586327703916637
LE	3.0	0.39646963708228533
LE	3.0	0.2600700682716493
LE	3.0	0.3214965864175351
LE	3.0	0.14930380883938196
LE	3.0	0.38975476104922746
LE	3.0	0.2673688465684513
LE	3.0	0.10428494430470715
LE	3.0	1.521298957959037
LE	3.0	0.8837944664031621
LE	3.0	1.143222242184693
LE	3.0	0.9817148760330578
LE	3.0	0.9484324469996407
LE	3.0	0.9484324469996407
LE	3.0	0.6012441609773626
LE	3.0	1.534319978440532
LE	3.0	0.6814139417894359
LE	3.0	1.132186489399928
LE	3.0	0.3881198347107438
LE	3.0	0.49783507006827166
LE	3.0	0.32044556234279553
LE	3.0	0.14801922385914482
LE	3.0	0.15029644268774703
LE	3.0	0.32348185411426517
LE	3.0	0.2338528566295365
LE	3.0	0.5190307222421846
LE	3.0	0.3274523895077255
LE	3.0	0.03293208767517068
LE	3.0	0.2245688106360043
LE	3.0	0.583201581027668
LE	3.0	0.33755389867049945
LE	3.0	0.2845355731225297
LE	3.0	0.1963079410707869
LE	3.0	0.6234908372260152
LE	3.0	0.4223365073661516
LE	3.0	0.5625314408911247
LE	3.0	0.9775107797340999
LE	3.0	0.3703692058929213
LE	3.0	0.061660079051383404
LE	3.0	0.6028790873158462
LE	3.0	0.13972781171397772
LE	3.0	0.19198706431908014
LE	3.0	0.19969457420050304
LE	3.0	0.5596119295724039
LE	3.0	0.058215055695292846
LE	3.0	0.3563555515630614
LE	3.0	0.05850700682716494
LE	3.0	0.27863816025871363
LE	3.0	0.18714067553000363
LE	3.0	0.3828647143370464
LE	3.0	0.39366690621631334
LE	3.0	1.031113007545814
LE	3.0	0.10574469996406755
LE	3.0	0.6860851598993891
LE	3.0	0.20197179302910526
LE	3.0	0.24459665828242902
LE	3.0	0.09459216672655409
LE	3.0	1.5285393460294647
LE	3.0	0.7472781171397771
LE	3.0	0.7065217391304348
LE	3.0	0.3565891124685592
LE	3.0	0.13482303269852677
LE	3.0	0.3115702479338843
LE	3.0	0.5482842256557672
LE	3.0	0.44242274523895075
LE	3.0	0.1368083003952569
LE	3.0	0.17306863097376932
LE	3.0	0.4714426877470355
LE	3.0	0.49106180380883935
LE	3.0	0.17505389867049947
LE	3.0	0.4104249011857707
LE	3.0	0.08916187567373339
LE	3.0	0.09552641034854474
LE	3.0	0.2966223499820338
LE	3.0	0.5672610492274524
LE	3.0	1.7647862019403522
LE	3.0	0.5078781890046712
LE	3.0	0.4455174272367949
LE	3.0	0.27682806324110676
LE	3.0	0.6947269134028027
LE	3.0	0.1730102407473949
LE	3.0	0.4194753862738052
LE	3.0	0.4775736615163493
LE	3.0	0.4154464606539706
LE	3.0	0.1995194035213798
LE	3.0	0.3094681997844053
LE	3.0	0.466304347826087
LE	3.0	0.25061085159899393
LE	3.0	0.33726194753862737
LE	3.0	0.13990298239310098
LE	3.0	0.13231225296442686
LE	3.0	0.3001841537908732
LE	3.0	1.1680380883938197
LE	3.0	0.41655587495508445
LE	3.0	1.2359459216672655
LE	3.0	0.37101149838303993
LE	3.0	0.47091717570966585
LE	3.0	0.1487199065756378
LE	3.0	0.1291591807402084
LE	3.0	0.3448526769673015
LE	3.0	0.2180291052820697
LE	3.0	0.23134207689543654
LE	3.0	0.24558929213079408
LE	3.0	0.3878862738052461
LE	3.0	0.7136453467481136
LE	3.0	0.10469367588932807
LE	3.0	0.1052191879266978
LE	3.0	0.20833632770391666
LE	3.0	0.6547879985627021
LE	3.0	0.19963618397412863
LE	3.0	0.3175260510240747
LE	3.0	0.15420858785483293
LE	3.0	0.589507725476105
LE	3.0	0.4111839741286382
LE	3.0	0.13184513115343155
LE	3.0	0.10025601868487242
[truncated: 603 more rows]
