# Supplementary material for: Effect of malaria parasite shape on its alignment at erythrocyte membrane
Source: eLife. 2021 Jul 21;10:e68818. doi: 10.7554/eLife.68818 (PMC8331178; doi:10.7554/eLife.68818)
Supplement: Figure 5—source data 1. [file elife-68818-fig5-data1.zip › Fig5/fig5_b.csv]

shape	koff/kon_lon	alignment time (tau / tau_ref)
EG	2.0	1.0301204819277108
EG	2.0	25.055326569435636
EG	2.0	11.37428662016487
EG	2.0	0.48747622067216234
EG	2.0	15.145053899809765
EG	2.0	12.441344324667089
EG	2.0	3.5632530120481927
EG	2.0	5.703392517438174
EG	2.0	10.956563094483196
EG	2.0	17.26870640456563
EG	2.0	9.53440076093849
EG	2.0	8.188649334178821
EG	2.0	0.575142675967026
EG	2.0	7.016645529486366
EG	2.0	1.775840202916931
EG	2.0	1.261731135066582
EG	2.0	3.5632530120481927
EG	2.0	3.2409638554216866
EG	2.0	0.0003170577045022194
EG	2.0	13.5071337983513
EG	2.0	34.012523779327836
EG	2.0	0.48747622067216234
EG	2.0	10.381103360811668
EG	2.0	17.626030437539633
EG	2.0	7.607958148383005
EG	2.0	5.179771718452758
EG	2.0	13.893627140139506
EG	2.0	18.606214331008243
EG	2.0	19.59686112872543
EG	2.0	11.145529486366518
EG	2.0	13.5071337983513
EG	2.0	1.9681357006975269
EG	2.0	5.669308814204185
EG	2.0	17.27536461636018
EG	2.0	25.0930564362714
EG	2.0	0.8855421686746988
EG	2.0	60.71575776791376
EG	2.0	6.9212111604311986
EG	2.0	0.0003170577045022194
EG	2.0	5.645053899809765
EG	2.0	3.843690551680406
EG	2.0	8.419625871908687
EG	2.0	5.937381103360812
EG	2.0	25.0930564362714
EG	2.0	0.5429613189600507
EG	2.0	9.285193405199747
EG	2.0	19.942136968928345
EG	2.0	7.016645529486366
EG	2.0	1.112714013950539
EG	2.0	17.27536461636018
EG	2.0	6.377615726062143
EG	2.0	27.859067850348765
EG	2.0	26.451807228915662
EG	2.0	8.573398858592263
EG	2.0	1.9461001902346227
EG	2.0	2.6428344958782497
EG	2.0	6.9212111604311986
EG	2.0	10.956563094483196
EG	2.0	1.0161699429296132
EG	2.0	28.947685478757133
EG	2.0	7.890456563094483
EG	2.0	33.785986049461
EG	2.0	3.1165187064045656
EG	2.0	3.5890932149651236
EG	2.0	3.373969562460368
EG	2.0	10.385383639822448
EG	2.0	9.4571972098922
EG	2.0	21.68738110336081
EG	2.0	8.58433734939759
EG	2.0	20.167723525681673
EG	2.0	9.4571972098922
EG	2.0	3.1594800253646165
EG	2.0	3.524889029803424
EG	2.0	45.32308180088776
EG	2.0	6.971781864299302
EG	2.0	14.337032339885859
EG	2.0	8.938015218769817
EG	2.0	0.6723208623969562
EG	2.0	8.02584020291693
EG	2.0	5.667723525681674
EG	2.0	4.057070386810399
EG	2.0	3.390298034242232
EG	2.0	6.750634115409005
EG	2.0	7.3197526949904885
EG	2.0	11.570862396956246
EG	2.0	3.5870323398858592
EG	2.0	38.6789790741915
EG	2.0	0.8116677235256817
EG	2.0	1.584971464806595
EG	2.0	1.3687381103360812
EG	2.0	1.9759036144578312
EG	2.0	4.31150919467343
EG	2.0	3.28424223208624
EG	2.0	1.5770450221940393
EG	2.0	2.6669308814204187
EG	2.0	8.429930247305009
EG	2.0	0.04010779961953075
EG	2.0	3.0672162333544706
EG	2.0	45.94879518072289
EG	2.0	25.169308814204186
EG	2.0	2.3484464172479393
EG	2.0	9.92580849714648
EG	2.0	2.9977805960684845
EG	2.0	3.3577996195307547
EG	2.0	5.6448953709575145
EG	2.0	11.972098922003804
EG	2.0	2.3983830057070388
EG	2.0	14.532498414711478
EG	2.0	1.5439124920735574
EG	2.0	4.476220672162333
EG	2.0	14.742549143944197
EG	2.0	8.119689283449588
EG	2.0	6.756182625237793
EG	2.0	11.875079264426125
EG	2.0	2.645529486366519
EG	2.0	38.90456563094483
EG	2.0	38.237476220672164
EG	2.0	17.29850982878884
EG	2.0	10.892041851616995
EG	2.0	11.548985415345593
EG	2.0	20.67596702599873
EG	2.0	8.086081166772352
EG	2.0	19.369530754597335
EG	2.0	3.6989537095751426
EG	2.0	4.797558655675333
EG	2.0	42.404407102092584
EG	2.0	0.8628725428027901
EG	2.0	3.512682308180089
EG	2.0	11.908845909955613
EG	2.0	12.014901712111604
EG	2.0	11.272352568167406
EG	2.0	7.069277108433735
EG	2.0	3.1060558021559923
EG	2.0	11.376506024096386
EG	2.0	14.342263792010145
EG	2.0	12.509353202282815
EG	2.0	10.085288522511098
EG	2.0	1.722574508560558
EG	2.0	5.1908687381103364
EG	2.0	19.30136334812936
EG	2.0	5.12999365884591
EG	2.0	6.980025364616361
EG	2.0	9.815630944831959
EG	2.0	5.547717184527584
EG	2.0	0.0017438173747622067
EG	2.0	1.8012048192771084
EG	2.0	1.9475269499048826
EG	2.0	3.0749841471147747
EG	2.0	2.1341154090044387
EG	2.0	22.170101458465442
EG	2.0	19.65868738110336
EG	2.0	12.056753329105897
EG	2.0	3.282181357006975
EG	2.0	3.7709258084971466
EG	2.0	1.369847812301839
EG	2.0	0.7208306911857958
EG	2.0	1.611287254280279
EG	2.0	14.155992390615092
EG	2.0	4.591312618896639
EG	2.0	7.890456563094483
EG	2.0	20.45561192136969
EG	2.0	29.1718452758402
EG	2.0	12.78138871274572
EG	2.0	5.6342739378566895
EG	2.0	8.938015218769817
EG	2.0	1.3991756499682941
EG	2.0	11.639822447685479
EG	2.0	0.42771084337349397
EG	2.0	21.506341154090045
EG	2.0	8.10003170577045
EG	2.0	1.7316106531388713
EG	2.0	5.668040583386176
EG	2.0	4.498097653772986
EG	2.0	2.9665504121750157
EG	2.0	37.02393785668992
EG	2.0	4.304850982878884
EG	2.0	1.6049461001902345
EG	2.0	7.397273303741281
EG	2.0	1.0309131261889664
EG	2.0	2.5107799619530753
EG	2.0	7.127932783766646
EG	2.0	4.490329740012682
EG	2.0	13.469245402663285
EG	2.0	2.8433734939759034
EG	2.0	24.264743183259352
EG	2.0	14.926601141407737
EG	2.0	0.87999365884591
EG	2.0	11.086715282181357
EG	2.0	1.1651870640456563
EG	2.0	15.53440076093849
EG	2.0	4.202758402029169
EG	2.0	1.4730500951173113
EG	2.0	0.99571972098922
EG	2.0	1.705136334812936
EG	2.0	1.775840202916931
EG	2.0	0.7352568167406468
EG	2.0	42.04787571337984
EG	2.0	17.945466074825617
EG	2.0	2.4275523145212428
EG	2.0	37.44990488268865
EG	2.0	30.145053899809767
EG	2.0	2.3069118579581485
EG	2.0	0.9050412175015853
EG	2.0	6.708623969562461
EG	2.0	5.380627774254914
EG	2.0	0.0057070386810399495
EG	2.0	5.659321496512365
EG	2.0	9.431991122384273
EG	2.0	4.637444514901712
EG	2.0	2.6566265060240966
EG	2.0	8.98731769181991
EG	2.0	13.371750158528853
EG	2.0	37.46623335447051
EG	2.0	4.122225745085606
EG	2.0	1.7994610019023463
EG	2.0	29.543595434369056
EG	2.0	9.990171211160431
EG	2.0	8.74556119213697
EG	2.0	8.774096385542169
EG	2.0	9.976220672162334
EG	2.0	5.619213696892834
EG	2.0	4.022986683576411
EG	2.0	1.9995244134432466
EG	2.0	32.669308814204186
EG	2.0	1.084971464806595
EG	2.0	1.7807545973367154
EG	2.0	4.124920735573874
EG	2.0	7.617945466074826
EG	2.0	6.276474318325936
EG	2.0	19.73446417247939
EG	2.0	13.344483195941661
EG	2.0	8.838300570703868
EG	2.0	17.229074191502853
EG	2.0	5.520291693088142
EG	2.0	24.693880786303108
EG	2.0	26.449587824984146
EG	2.0	8.145212428662017
EG	2.0	8.79422954977806
EG	2.0	14.523303741280913
EG	2.0	20.710843373493976
EG	2.0	8.218294229549779
EG	2.0	5.509353202282815
EG	2.0	9.58845909955612
EG	2.0	5.859860494610019
EG	2.0	0.41233354470513633
EG	2.0	0.9405516804058338
EG	2.0	5.261731135066582
EG	2.0	5.272035510462905
EG	2.0	1.4096385542168675
EG	2.0	12.010462904248573
EG	2.0	7.8091312618896636
EG	2.0	2.0104629042485733
EG	2.0	3.345592897907419
EG	2.0	10.820862396956246
EG	2.0	17.578471781864298
EG	2.0	0.003646163601775523
EG	2.0	1.8994927076727965
EG	2.0	0.5006341154090045
EG	2.0	11.414235890932149
EG	2.0	1.0279010779961952
EG	2.0	6.442136968928345
EG	2.0	13.230183893468611
EG	2.0	16.9004438807863
EG	2.0	18.01997463538364
EG	2.0	0.6521876981610654
EG	2.0	8.689600507292328
EG	2.0	33.988110336081164
EG	2.0	1.5762523779327837
EG	2.0	28.35716550412175
EG	2.0	8.395053899809765
EG	2.0	0.4784400760938491
EG	2.0	8.245878249841471
EG	2.0	38.488902980342424
EG	2.0	10.89441978440076
EG	2.0	21.280754597336717
EG	2.0	49.46655041217502
EG	2.0	11.647431832593533
EG	2.0	3.066582117945466
EG	2.0	1.4541851616994292
EG	2.0	17.909321496512366
EG	2.0	3.227013316423589
EG	2.0	4.446575776791376
EG	2.0	15.324032974001268
EG	2.0	30.21258719086874
EG	2.0	4.117786937222575
EG	2.0	1.060716550412175
EG	2.0	11.965282181357008
EG	2.0	3.2409638554216866
EG	2.0	21.405199746353837
EG	2.0	0.30469245402663286
EG	2.0	4.850507292327204
EG	2.0	4.63712745719721
EG	2.0	7.039790741915029
EG	2.0	12.953392517438173
EG	2.0	16.157577679137603
EG	2.0	0.9617945466074825
EG	2.0	12.008402029169309
EG	2.0	8.574667089410273
EG	2.0	10.743817374762207
EG	2.0	1.8260938490805327
EG	2.0	3.5440710209258084
EG	2.0	4.343849080532657
EG	2.0	3.7465123652504757
EG	2.0	24.05421686746988
EG	2.0	0.0025364616360177552
EG	2.0	13.230183893468611
EG	2.0	1.410589727330374
EG	2.0	0.5675332910589728
EG	2.0	8.120640456563095
EG	2.0	18.20973367152822
EG	2.0	2.298985415345593
EG	2.0	31.276949904882688
EG	2.0	8.230500951173113
EG	2.0	8.814045656309448
EG	2.0	9.00998731769182
EG	2.0	2.8692136968928343
EG	2.0	12.117628408370324
EG	2.0	1.917723525681674
EG	2.0	8.223050095117312
EG	2.0	12.087507926442612
EG	2.0	9.048985415345593
EG	2.0	33.94816106531389
EG	2.0	24.960209258084973
EG	2.0	6.264743183259354
EG	2.0	14.794546607482562
EG	2.0	10.263474952441344
EG	2.0	3.086556753329106
EG	2.0	5.645053899809765
EG	2.0	2.340995561192137
EG	2.0	22.83402029169309
EG	2.0	4.32435003170577
EG	2.0	29.223525681674065
EG	2.0	13.516169942929613
EG	2.0	3.8904565630944834
EG	2.0	8.142517438173748
EG	2.0	9.027584020291693
EG	2.0	7.613189600507292
EG	2.0	0.9663918833227647
EG	2.0	0.8907736207989854
EG	2.0	7.8646163601775525
EG	2.0	11.255389980976538
EG	2.0	1.067850348763475
EG	2.0	3.5675332910589725
EG	2.0	25.941978440076095
EG	2.0	7.713855421686747
EG	2.0	0.7557070386810399
EG	2.0	4.488744451490171
EG	2.0	12.092105263157896
EG	2.0	6.2317691819911225
EG	2.0	21.97733037412809
EG	2.0	10.918833227647433
EG	2.0	5.058972733037413
EG	2.0	9.589410272669626
EG	2.0	15.966550412175016
EG	2.0	12.288839568801523
EG	2.0	18.884908053265693
EG	2.0	11.210367786937223
EG	2.0	2.6448953709575145
EG	2.0	0.5451807228915663
EG	2.0	10.935637285986049
EG	2.0	4.227013316423589
EG	2.0	6.363823715916297
EG	2.0	2.9124920735573876
EG	2.0	2.9665504121750157
EG	2.0	16.86287254280279
EG	2.0	27.52742549143944
EG	2.0	5.519657577679138
EG	2.0	2.993183259353202
EG	2.0	1.6322130627774254
EG	2.0	1.1065313887127457
EG	2.0	2.5802155992390614
EG	2.0	9.267755231452124
EG	2.0	0.14980976537729868
EG	2.0	13.77282815472416
EG	2.0	15.540424857324034
EG	2.0	4.402346227013316
EG	2.0	9.214648065948003
EG	2.0	1.067850348763475
EG	2.0	5.885542168674699
EG	2.0	4.103677869372226
EG	2.0	19.369372225745085
EG	2.0	19.65155358275206
EG	2.0	21.915187064045657
EG	2.0	3.5889346861128724
EG	2.0	6.843532022828155
EG	2.0	6.7766328471781865
EG	2.0	31.23731769181991
EG	2.0	4.452282815472416
EG	2.0	0.3979074191502854
EG	2.0	6.875237793278377
EG	2.0	2.142993024730501
EG	2.0	12.061984781230183
EG	2.0	16.964172479391248
EG	2.0	8.243817374762207
EG	2.0	14.344958782498415
EG	2.0	11.425174381737476
EG	2.0	2.522986683576411
EG	2.0	4.743975903614458
EG	2.0	9.270767279644895
EG	2.0	13.243183259353202
EG	2.0	4.29422954977806
EG	2.0	9.58845909955612
EG	2.0	12.023145212428663
EG	2.0	2.8459099556119214
EG	2.0	1.410431198478123
EG	2.0	2.3054850982878885
EG	2.0	12.768072289156626
EG	2.0	0.0017438173747622067
EG	2.0	10.09432466708941
EG	2.0	6.1813570069752695
EG	2.0	1.7755231452124287
EG	2.0	11.570862396956246
EG	2.0	1.9703551046290424
EG	2.0	12.159321496512366
EG	2.0	8.429930247305009
EG	2.0	6.454819277108434
EG	2.0	17.181674064679772
EG	2.0	1.5080849714648066
EG	2.0	5.203075459733672
EG	2.0	18.968135700697527
EG	2.0	13.97003804692454
EG	2.0	7.203709575142676
EG	2.0	6.150285351934052
EG	2.0	0.8920418516169943
EG	2.0	0.698002536461636
EG	2.0	5.0619847812301835
EG	2.0	3.2782181357006976
EG	2.0	15.563728598604946
EG	2.0	3.606531388712746
EG	2.0	5.457989854153456
EG	2.0	24.321179454660747
EG	2.0	4.12999365884591
EG	2.0	2.7376347495244135
EG	2.0	1.7916930881420419
EG	2.0	12.351458465440711
EG	2.0	3.9446734305643627
EG	2.0	12.191819911223842
EG	2.0	1.650126823081801
EG	2.0	17.668040583386176
EG	2.0	25.202124286620165
EG	2.0	6.675491439441979
EG	2.0	1.6279327837666455
EG	2.0	15.16708941027267
EG	2.0	29.25570703868104
EG	2.0	26.85954343690552
EG	2.0	11.993975903614459
EG	2.0	5.109860494610019
EG	2.0	7.796290424857324
EG	2.0	0.8692136968928345
EG	2.0	45.58465440710209
EG	2.0	1.4080532656943563
EG	2.0	1.6077996195307547
EG	2.0	29.352092580849714
EG	2.0	6.363823715916297
EG	2.0	11.098763474952442
EG	2.0	3.1666138237159163
EG	2.0	1.0207672796448954
EG	2.0	13.51284083703234
EG	2.0	0.9820862396956246
EG	2.0	7.907577679137603
EG	2.0	4.070862396956246
EG	2.0	0.6746987951807228
EG	2.0	2.869689283449588
EG	2.0	2.2728281547241598
EG	2.0	7.826727964489537
EG	2.0	5.148065948002537
EG	2.0	3.0456563094483196
EG	2.0	0.5405833861762841
EG	2.0	0.0003170577045022194
EG	2.0	1.2926442612555484
EG	2.0	29.543436905516803
EG	2.0	0.952282815472416
EG	2.0	0.012206721623335448
EG	2.0	6.5905199746353835
EG	2.0	7.076569435637286
EG	2.0	2.6033608116677236
EG	2.0	8.20577045022194
EG	2.0	44.41154090044388
EG	2.0	7.142517438173748
EG	2.0	6.446734305643627
EG	2.0	11.844800253646163
EG	2.0	7.416296766011414
EG	2.0	15.630627774254915
EG	2.0	13.135542168674698
EG	2.0	1.7756816740646797
EG	2.0	3.60288522511097
EG	2.0	8.080691185795814
EG	2.0	14.058972733037413
EG	2.0	4.965599239061509
EG	2.0	2.788046924540266
EG	2.0	10.427710843373495
EG	2.0	14.385383639822448
EG	2.0	12.837983512999365
EG	2.0	1.7317691819911223
EG	2.0	2.446734305643627
EG	2.0	6.377615726062143
EG	2.0	3.7003804692454025
EG	2.0	2.8592263792010146
EG	2.0	5.967501585288523
EG	2.0	0.4383322764743183
EG	2.0	3.069752694990488
EG	2.0	4.68563728598605
EG	2.0	5.398700063411541
EG	2.0	4.420259987317692
EG	2.0	2.179296131896005
EG	2.0	1.2547558655675333
EG	2.0	3.6959416613823715
EG	2.0	16.049619530754597
EG	2.0	0.0897273303741281
EG	2.0	15.704026632847178
EG	2.0	9.418674698795181
EG	2.0	3.1217501585288523
EG	2.0	2.8432149651236527
EG	2.0	11.239695624603678
EG	2.0	2.6428344958782497
EG	2.0	8.95577045022194
EG	2.0	0.9713062777425492
EG	2.0	18.220672162333546
EG	2.0	5.083544705136335
EG	2.0	8.397273303741281
EG	2.0	24.57688649334179
EG	2.0	56.14711477488903
EG	2.0	1.6188966391883324
EG	2.0	6.628725428027901
EG	2.0	1.5602409638554218
EG	2.0	26.296448953709575
EG	2.0	7.14426125554851
EG	2.0	0.10811667723525682
EG	2.0	12.195307545973368
EG	2.0	5.655516804058339
EG	2.0	4.0428027901078
EG	2.0	7.218769816106532
EG	2.0	0.9879518072289156
EG	2.0	33.419308814204186
EG	2.0	19.836398224476856
EG	2.0	8.506658211794546
EG	2.0	7.866201648700064
EG	2.0	1.0466074825618263
EG	2.0	2.199429296131896
EG	2.0	4.60859226379201
EG	2.0	45.79692454026633
EG	2.0	11.722415979708307
EG	2.0	6.685003170577045
EG	2.0	1.340837032339886
EG	2.0	22.268230818008877
EG	2.0	4.54581483830057
EG	2.0	9.260462904248573
EG	2.0	1.4533925174381737
EG	2.0	16.089093214965125
EG	2.0	2.28424223208624
EG	2.0	7.340202916930881
EG	2.0	8.27425491439442
EG	2.0	12.535351934051997
EG	2.0	1.1280913126188967
EG	2.0	9.925491439441979
EG	2.0	12.564521242866201
EG	2.0	15.510779961953075
EG	2.0	0.36968928344958785
EG	2.0	21.88316423589093
EG	2.0	0.012682308180088777
EG	2.0	6.366043119847812
EG	2.0	10.624603677869372
EG	2.0	25.961794546607482
EG	2.0	15.152029169308815
EG	2.0	0.15377298668357642
EG	2.0	11.929930247305009
EG	2.0	15.324350031705771
EG	2.0	15.126823081800888
EG	2.0	7.774730500951173
EG	2.0	1.9995244134432466
EG	2.0	1.9852568167406468
EG	2.0	3.8853836398224475
EG	2.0	6.210209258084971
EG	2.0	0.8768230818008877
EG	2.0	2.711953075459734
EG	2.0	25.50269499048827
EG	2.0	17.18706404565631
EG	2.0	3.761572606214331
EG	2.0	23.004597336715282
EG	2.0	0.5019023462270134
EG	2.0	27.772511097019656
EG	2.0	7.173113506658212
EG	2.0	3.9480025364616362
EG	2.0	7.305960684844642
EG	2.0	1.7316106531388713
EG	2.0	21.721781864299302
EG	2.0	3.000951173113507
EG	2.0	11.715440710209258
EG	2.0	19.609860494610018
EG	2.0	1.0413760304375397
EG	2.0	11.2714013950539
EG	2.0	2.2622067216233352
EG	2.0	17.214806594800255
EG	2.0	4.92279644895371
EG	2.0	7.140773620798986
EG	2.0	0.0017438173747622067
EG	2.0	12.067374762206722
EG	2.0	1.6147748890298035
EG	2.0	5.283132530120482
EG	2.0	4.012523779327838
EG	2.0	0.8912492073557388
EG	2.0	2.984464172479391
EG	2.0	3.5656309448319594
EG	2.0	1.067850348763475
EG	2.0	7.828630310716551
EG	2.0	1.8744451490171212
EG	2.0	23.266962587190868
EG	2.0	18.049143944197844
EG	2.0	1.6851616994292962
EG	2.0	14.392675967026
EG	2.0	10.209416613823716
EG	2.0	9.97733037412809
EG	2.0	13.389822447685479
EG	2.0	5.54581483830057
EG	2.0	18.441661382371592
EG	2.0	0.013633481293595434
EG	2.0	20.435003170577044
EG	2.0	39.74270767279645
EG	2.0	4.475903614457831
EG	2.0	0.9202599873176919
EG	2.0	39.38062777425491
EG	2.0	38.04581483830057
EG	2.0	6.376347495244135
EG	2.0	2.9673430564362713
EG	2.0	1.7162333544705137
EG	2.0	11.372225745085606
EG	2.0	30.249365884590997
EG	2.0	29.003487634749526
EG	2.0	41.76410906785035
EG	2.0	4.275998731769182
EG	2.0	31.726537729866834
EG	2.0	0.9575142675967026
EG	2.0	2.607324032974001
EG	2.0	2.98430564362714
EG	2.0	1.2897907419150285
EG	2.0	32.43642993024731
EG	2.0	19.372384273937858
EG	2.0	0.2059289790741915
EG	2.0	2.23715916296766
EG	2.0	19.369372225745085
EG	2.0	0.6058972733037413
EG	2.0	24.325935320228282
EG	2.0	6.628725428027901
EG	2.0	0.50856055802156
EG	2.0	26.87000634115409
EG	2.0	5.859860494610019
EG	2.0	3.8674698795180724
EG	2.0	11.107958148383005
EG	2.0	5.1051046290424855
EG	2.0	0.5267913760304376
EG	2.0	29.46876981610653
EG	2.0	1.9703551046290424
EG	2.0	3.890298034242232
EG	2.0	3.957989854153456
EG	2.0	2.023462270133164
EG	2.0	5.613982244768548
EG	2.0	34.311826252377934
EG	2.0	4.247305009511731
EG	2.0	4.405992390615092
EG	2.0	0.9283449587824985
EG	2.0	3.1551997463538366
EG	2.0	7.204502219403931
EG	2.0	8.11873811033608
EG	2.0	0.9012365250475587
EG	2.0	10.185637285986049
EG	2.0	4.565472415979708
EG	2.0	4.386176284083703
EG	2.0	2.1857958148383005
EG	2.0	7.7547558655675335
EG	2.0	4.525206087507926
EG	2.0	2.0296448953709576
EG	2.0	4.051838934686113
EG	2.0	3.7444514901712114
EG	2.0	7.3730183893468615
EG	2.0	0.31975269499048825
EG	2.0	2.5543753963221305
EG	2.0	20.478281547241597
EG	2.0	30.27615726062143
EG	2.0	2.609860494610019
EG	2.0	8.230500951173113
EG	2.0	8.634749524413444
EG	2.0	19.365409004438806
EG	2.0	19.86588459099556
EG	2.0	3.8490805326569437
EG	2.0	5.830374128091313
EG	2.0	6.5434369055168045
EG	2.0	6.3646163601775525
EG	2.0	3.0749841471147747
EG	2.0	6.831959416613824
EG	2.0	10.063728598604946
EG	2.0	19.682625237793278
EG	2.0	8.895212428662017
EG	2.0	5.704819277108434
EG	2.0	5.229391249207356
EG	2.0	1.8219720989220038
EG	2.0	5.348287888395688
EG	2.0	0.8340202916930881
EG	2.0	14.160748256182625
EG	2.0	2.645529486366519
EG	2.0	7.666138237159163
EG	2.0	7.91708941027267
EG	2.0	5.414077362079898
EG	2.0	9.176918199112238
EG	2.0	7.353360811667724
EG	2.0	6.376030437539632
EG	2.0	2.8073874445149016
EG	2.0	1.8902980342422322
EG	2.0	28.349873176918198
EG	2.0	9.645370957514267
EG	2.0	8.413918833227648
EG	2.0	13.486207989854153
EG	2.0	2.4714648065948004
EG	2.0	1.254438807863031
EG	2.0	17.742390615091946
EG	2.0	1.6483830057070388
EG	2.0	1.2851934051997465
EG	2.0	7.205611921369689
EG	2.0	13.701173113506659
EG	2.0	3.8904565630944834
EG	2.0	0.735573874445149
EG	2.0	10.085447051363348
EG	2.0	15.596544071020926
EG	2.0	22.18706404565631
EG	2.0	6.5467660114140775
EG	2.0	1.2059289790741916
EG	2.0	17.387603043753963
EG	2.0	22.1070069752695
EG	2.0	10.280279010779962
EG	2.0	2.160431198478123
EG	2.0	2.633005707038681
EG	2.0	17.09701965757768
EG	2.0	2.3633481293595433
EG	2.0	4.209099556119214
EG	2.0	5.11287254280279
EG	2.0	5.373176918199112
EG	2.0	7.446734305643627
EG	2.0	0.4136017755231452
EG	2.0	2.803582752060875
EG	2.0	11.814521242866201
EG	2.0	1.072289156626506
EG	2.0	0.9381737476220672
EG	2.0	17.3784083703234
EG	2.0	6.836715282181357
EG	2.0	1.5025364616360177
EG	2.0	21.702124286620165
EG	2.0	6.200538998097654
EG	2.0	20.334971464806596
EG	2.0	2.979866835764109
EG	2.0	19.381896005072925
EG	2.0	2.912175015852885
EG	2.0	3.1066899175649967
EG	2.0	3.36429930247305
EG	2.0	38.0356689917565
EG	2.0	21.580374128091314
EG	2.0	8.949587824984148
EG	2.0	10.77441344324667
EG	2.0	1.8211794546607483
EG	2.0	0.39743183259353204
EG	2.0	47.743341788205456
EG	2.0	2.858433734939759
EG	2.0	12.918199112238428
EG	2.0	13.848287888395689
EG	2.0	17.375396322130626
EG	2.0	14.882213062777426
EG	2.0	4.4879518072289155
EG	2.0	5.298826886493342
EG	2.0	27.863506658211794
EG	2.0	12.000317057704502
EG	2.0	2.968294229549778
EG	2.0	2.968135700697527
EG	2.0	13.706563094483196
EG	2.0	7.5120481927710845
EG	2.0	7.728757133798351
EG	2.0	20.203551046290425
EG	2.0	19.98398858592264
EG	2.0	3.8257767913760303
EG	2.0	3.5079264426125554
EG	2.0	10.22431832593532
EG	2.0	9.809289790741914
EG	2.0	7.2642675967026
EG	2.0	6.277584020291693
EG	2.0	4.256658211794546
EG	2.0	12.101458465440711
EG	2.0	18.111128725428028
EG	2.0	4.381578947368421
EG	2.0	7.800095117311351
EG	2.0	32.08877615726062
EG	2.0	12.133956880152187
EG	2.0	14.164870006341154
EG	2.0	1.5003170577045022
EG	2.0	2.8161065313887126
EG	2.0	9.895846544071022
EG	2.0	5.008877615726062
EG	2.0	19.357958148383005
EG	2.0	1.378883956880152
EG	2.0	2.59575142675967
EG	2.0	1.4096385542168675
EG	2.0	15.845909955611921
EG	2.0	1.814996829422955
EG	2.0	17.13284717818643
EG	2.0	4.348446417247939
EG	2.0	8.813411540900445
EG	2.0	0.004121750158528852
EG	2.0	10.486842105263158
EG	2.0	2.6961001902346227
EG	2.0	14.409638554216867
EG	2.0	36.78725428027901
EG	2.0	9.033449587824984
EG	2.0	7.675015852885225
EG	2.0	3.0180722891566263
EG	2.0	11.055643627140139
EG	2.0	24.42993024730501
EG	2.0	31.110653138871275
EG	2.0	7.798985415345593
EG	2.0	8.227647431832594
EG	2.0	5.830374128091313
EG	2.0	10.224635383639823
EG	2.0	13.92136968928345
EG	2.0	13.77282815472416
EG	2.0	22.998890298034244
EG	2.0	6.136651870640456
EG	2.0	4.898858592263792
EG	2.0	39.8501902346227
EG	2.0	0.0057070386810399495
EG	2.0	3.8679454660748256
EG	2.0	13.223525681674065
EG	2.0	12.061826252377934
EG	2.0	7.60859226379201
EG	2.0	31.821337983513
EG	2.0	5.776474318325936
EG	2.0	4.483830057070387
EG	2.0	2.6377615726062142
EG	2.0	6.2839251743817375
EG	2.0	19.35542168674699
EG	2.0	27.054850982878882
EG	2.0	16.004438807863032
EG	2.0	7.127932783766646
EG	2.0	9.650760938490805
EG	2.0	5.175967025998732
EG	2.0	2.8459099556119214
EG	2.0	5.050887761572606
EG	2.0	20.873811033608117
EG	2.0	5.11857958148383
EG	2.0	2.9977805960684845
EG	2.0	19.709099556119213
EG	2.0	9.897431832593533
EG	2.0	5.279169308814204
EG	2.0	6.284083703233988
EG	2.0	18.717977171845277
EG	2.0	16.799619530754597
EG	2.0	12.131103360811668
EG	2.0	2.9836715282181356
EG	2.0	6.504438807863031
EG	2.0	11.616201648700063
EG	2.0	5.376664552948637
EG	2.0	34.55659480025365
EG	2.0	1.9915979708306912
EG	2.0	6.927076727964489
EG	2.0	1.2295497780596067
EG	2.0	0.8649334178820546
EG	2.0	6.139029803424223
EG	2.0	2.08005707038681
EG	2.0	21.645053899809767
EG	2.0	1.7737793278376666
EG	2.0	32.85367786937223
EG	2.0	0.7591946734305643
EG	2.0	0.5350348763474952
EG	2.0	7.381103360811668
EG	2.0	29.28994927076728
EG	2.0	10.280279010779962
EG	2.0	0.8763474952441345
EG	2.0	6.061667723525682
EG	2.0	16.79740012682308
EG	2.0	5.054850982878884
EG	2.0	5.667723525681674
EG	2.0	8.542010145846545
EG	2.0	9.037412809131261
EG	2.0	24.875237793278377
EG	2.0	21.40171211160431
EG	2.0	6.840361445783133
EG	2.0	20.87555485098288
EG	2.0	10.518864933417882
EG	2.0	1.602568167406468
EG	2.0	0.932149651236525
EG	2.0	14.49001268230818
EG	2.0	2.133798351299937
EG	2.0	6.53138871274572
EG	2.0	20.826569435637285
EG	2.0	24.95149017121116
EG	2.0	3.606531388712746
EG	2.0	20.422637920101458
EG	2.0	7.143468611287254
EG	2.0	20.089727330374128
EG	2.0	5.666930881420418
EG	2.0	9.183417882054535
EG	2.0	28.35272669625872
EG	2.0	20.861128725428028
EG	2.0	6.263950538998098
EG	2.0	0.8833227647431833
EG	2.0	10.478757133798352
EG	2.0	18.328471781864298
EG	2.0	3.6130310716550413
EG	2.0	8.4571972098922
EG	2.0	1.0301204819277108
EG	2.0	4.010304375396323
EG	2.0	4.2777425491439445
EG	2.0	13.835764109067851
EG	2.0	8.745085605580215
EG	2.0	1.030279010779962
EG	2.0	36.68658845909955
EG	2.0	38.90234622701332
EG	2.0	21.54692454026633
EG	2.0	0.40266328471781865
EG	2.0	1.7828154724159797
EG	2.0	5.369847812301839
EG	2.0	15.296766011414077
EG	2.0	1.5545339251743817
EG	2.0	3.4025047558655674
EG	2.0	11.962428662016487
EG	2.0	2.5802155992390614
EG	2.0	8.232244768547876
EG	2.0	3.493658845909956
EG	2.0	4.375554850982879
EG	2.0	0.9858909321496513
EG	2.0	9.270608750792645
EG	2.0	0.4549778059606848
EG	2.0	20.536937222574508
EG	2.0	48.053899809765376
EG	2.0	15.813094483195941
EG	2.0	31.91312618896639
EG	2.0	8.813411540900445
EG	2.0	2.1970513633481294
EG	2.0	8.64711477488903
EG	2.0	46.66249207355739
EG	2.0	5.344483195941661
EG	2.0	6.2000634115409
EG	2.0	0.4860494610019023
EG	2.0	0.99571972098922
EG	2.0	1.7756816740646797
EG	2.0	1.2912175015852885
EG	2.0	10.368896639188332
EG	2.0	7.801363348129359
EG	2.0	1.4283449587824983
EG	2.0	12.526949904882688
EG	2.0	0.8774571972098922
EG	2.0	11.373811033608117
EG	2.0	17.313887127457196
EG	2.0	0.9882688649334179
EG	2.0	0.11699429296131895
EG	2.0	7.633322764743183
EG	2.0	11.370957514267596
EG	2.0	12.551838934686113
EG	2.0	12.207989854153455
EG	2.0	1.0683259353202283
EG	2.0	0.3227647431832594
EG	2.0	26.50887761572606
EG	2.0	4.566106531388713
EG	2.0	9.028218135700698
EG	2.0	10.480659480025365
EG	2.0	11.376506024096386
EG	2.0	1.3226062143310082
EG	2.0	0.39124920735573876
EG	2.0	5.853677869372226
EG	2.0	26.19705136334813
EG	2.0	13.794546607482562
EG	2.0	6.186746987951807
EG	2.0	9.732086239695624
EG	2.0	0.8774571972098922
EG	2.0	2.6442612555485097
EG	2.0	2.758719086873811
EG	2.0	45.03709575142676
EG	2.0	29.546448953709575
EG	2.0	20.81896005072923
EG	2.0	5.369847812301839
EG	2.0	15.86303107165504
EG	2.0	16.30009511731135
EG	2.0	12.265218769816107
EG	2.0	8.15282181357007
EG	2.0	18.84036144578313
EG	2.0	13.799302473050096
EG	2.0	3.914552948636652
EG	2.0	39.408370323398856
EG	2.0	13.08861762840837
EG	2.0	0.8774571972098922
EG	2.0	2.6824667089410275
EG	2.0	29.22431832593532
EG	2.0	2.8692136968928343
EG	2.0	3.279803424223209
EG	2.0	3.86001902346227
EG	2.0	19.846702599873176
EG	2.0	1.9161382371591629
EG	2.0	8.010779961953075
EG	2.0	2.6566265060240966
EG	2.0	14.027901077996196
EG	2.0	20.27869372225745
EG	2.0	16.327520608750792
EG	2.0	11.393627140139506
EG	2.0	2.0519974635383638
EG	2.0	6.724793912492074
EG	2.0	60.87079898541535
EG	2.0	12.739854153455928
EG	2.0	0.9457831325301205
EG	2.0	15.473208623969562
EG	2.0	2.7954977805960683
EG	2.0	0.7929613189600507
EG	2.0	20.284400760938492
EG	2.0	5.017438173747622
EG	2.0	12.066423589093215
EG	2.0	13.046448953709575
EG	2.0	20.575142675967026
EG	2.0	11.080057070386811
EG	2.0	11.13998097653773
EG	2.0	19.989061509194674
EG	2.0	28.7714013950539
EG	2.0	1.8010462904248574
EG	2.0	20.796290424857325
EG	2.0	19.62175015852885
EG	2.0	13.595117311350666
EG	2.0	13.469245402663285
EG	2.0	17.316265060240966
EG	2.0	11.077045022194039
EG	2.0	15.993817374762207
EG	2.0	12.505865567533291
EG	2.0	5.618103994927076
EG	2.0	13.230183893468611
EG	2.0	12.064045656309448
EG	2.0	3.909162967660114
EG	2.0	1.5412175015852885
EG	2.0	1.106689917564997
EG	2.0	18.729391249207357
EG	2.0	1.2916930881420419
EG	2.0	4.158845909955612
EG	2.0	4.345117311350666
EG	2.0	15.508243500317057
EG	2.0	15.995878249841471
EG	2.0	0.8528852251109702
EG	2.0	14.165187064045657
EG	2.0	8.196258719086874
EG	2.0	44.50554850982879
EG	2.0	16.05865567533291
EG	2.0	11.37999365884591
EG	2.0	14.339410272669626
EG	2.0	3.6051046290424855
EG	2.0	10.202282815472415
EG	2.0	3.744610019023462
EG	2.0	10.919784400760939
EG	2.0	0.8768230818008877
EG	2.0	3.9589410272669627
EG	2.0	40.596702599873176
EG	2.0	10.206880152187699
EG	2.0	2.48858592263792
EG	2.0	0.9359543436905516
EG	2.0	9.587824984147115
EG	2.0	5.103677869372226
EG	2.0	4.5591312618896636
EG	2.0	8.43421052631579
EG	2.0	0.99571972098922
EG	2.0	12.195149017121116
EG	2.0	9.736207989854153
EG	2.0	1.7680722891566265
EG	2.0	9.913284717818643
EG	2.0	6.275206087507926
EG	2.0	8.502060875079264
EG	2.0	34.98731769181991
EG	2.0	9.600665821179454
EG	2.0	10.701331642358909
EG	2.0	4.012206721623335
EG	2.0	5.151236525047558
EG	2.0	14.164711477488902
EG	2.0	10.354946100190235
EG	2.0	40.59606848446417
EG	2.0	1.7457197209892201
EG	2.0	16.075301204819276
EG	2.0	5.121274571972099
EG	2.0	2.605421686746988
EG	2.0	5.02568167406468
EG	2.0	6.265852885225111
EG	2.0	9.183576410906785
EG	2.0	19.652504755865568
EG	2.0	22.06008243500317
EG	2.0	1.0370957514267596
EG	2.0	1.510145846544071
EG	2.0	4.942454026632848
EG	2.0	17.694990488268864
EG	2.0	11.541217501585288
EG	2.0	3.4635383639822446
EG	2.0	5.792168674698795
EG	2.0	11.3787254280279
EG	2.0	0.9453075459733672
EG	2.0	6.254438807863031
EG	2.0	5.785986049461002
EG	2.0	0.5456563094483196
EG	2.0	0.452282815472416
EG	2.0	9.257609384908053
EG	2.0	9.93421052631579
EG	2.0	2.3587507926442615
EG	2.0	7.707831325301205
EG	2.0	0.33275206087507925
EG	2.0	0.9470513633481293
EG	2.0	18.56674064679772
EG	2.0	1.536144578313253
EG	2.0	8.332593532022829
EG	2.0	6.251743817374762
EG	2.0	9.988268864933417
EG	2.0	0.5643627140139506
EG	2.0	9.73002536461636
EG	2.0	3.076569435637286
EG	2.0	26.373652504755867
EG	2.0	25.985256816740648
EG	2.0	28.240646797717183
EG	2.0	3.945307545973367
EG	2.0	61.00158528852251
EG	2.0	11.386017755231451
EG	2.0	5.210367786937223
EG	2.0	39.40710209258085
EG	2.0	8.531547241597972
EG	2.0	11.337032339885859
EG	2.0	5.889663918833228
EG	2.0	0.7208306911857958
EG	2.0	3.3625554850982877
EG	2.0	4.91708941027267
EG	2.0	8.639663918833227
EG	2.0	20.701965757767915
EG	2.0	0.6708941027266963
EG	2.0	1.00856055802156
EG	2.0	12.358433734939759
EG	2.0	9.283608116677236
EG	2.0	23.61271401395054
EG	2.0	0.47194039315155356
EG	2.0	19.253646163601775
EG	2.0	19.70577045022194
EG	2.0	6.537888395688015
EG	2.0	23.339093214965125
EG	2.0	8.276791376030438
EG	2.0	0.0003170577045022194
EG	2.0	7.674698795180723
EG	2.0	5.412967660114141
EG	2.0	25.664870006341154
EG	2.0	17.351299936588457
EG	2.0	1.1147748890298035
EG	2.0	38.19847812301839
EG	2.0	16.739695624603677
EG	2.0	10.835288522511098
EG	2.0	12.877457197209893
EG	2.0	0.5315472415979708
EG	2.0	7.796607482561826
EG	2.0	14.24429296131896
EG	2.0	2.324191502853519
EG	2.0	4.34860494610019
EG	2.0	19.709099556119213
EG	2.0	43.468611287254284
EG	2.0	1.7571337983513
EG	2.0	11.550570703868104
EG	2.0	6.482720355104629
EG	2.0	4.158845909955612
EG	2.0	5.520291693088142
EG	2.0	0.0003170577045022194
EG	2.0	0.2693405199746354
EG	2.0	7.381103360811668
EG	2.0	4.221940393151554
EG	2.0	10.096227013316424
EG	2.0	8.118103994927077
EG	2.0	19.62428662016487
EG	2.0	14.37698161065314
EG	2.0	8.598287888395689
EG	2.0	12.083703233988587
EG	2.0	0.5166455294863666
EG	2.0	12.583861762840836
EG	2.0	27.311984781230183
EG	2.0	23.239378566899177
EG	2.0	20.553107165504123
EG	2.0	14.650919467343057
EG	2.0	12.871750158528853
EG	2.0	3.6913443246670896
EG	2.0	0.546290424857324
EG	2.0	5.889505389980976
EG	2.0	12.193405199746353
EG	2.0	10.474793912492073
EG	2.0	19.322447685478757
EG	2.0	9.804850982878884
EG	2.0	21.443563728598605
EG	2.0	6.834812935954344
EG	2.0	9.04438807863031
EG	2.0	2.6439441978440077
EG	2.0	23.61429930247305
EG	2.0	0.013316423589093214
EG	2.0	0.948002536461636
EG	2.0	13.240488268864933
EG	2.0	29.636810399492706
EG	2.0	12.019340519974635
EG	2.0	4.723208623969563
EG	2.0	2.9299302473050095
EG	2.0	8.413443246670894
EG	2.0	20.333386176284083
EG	2.0	12.061984781230183
EG	2.0	6.9448319594166135
EG	2.0	43.22526949904883
EG	2.0	32.55421686746988
EG	2.0	9.693722257450856
EG	2.0	34.51949904882689
EG	2.0	7.280437539632213
EG	2.0	26.378725428027902
EG	2.0	29.256816740646798
EG	2.0	5.63855421686747
EG	2.0	17.749207355738744
EG	2.0	29.227647431832594
EG	2.0	2.6726379201014585
EG	2.0	49.31309448319594
EG	2.0	0.4318325935320228
EG	2.0	19.337983512999365
EG	2.0	14.343849080532657
EG	2.0	8.044863665187064
EG	2.0	18.939600507292326
EG	2.0	9.4429296131896
EG	2.0	1.9020291693088143
EG	2.0	0.0031705770450221942
EG	2.0	5.579264426125555
EG	2.0	13.92279644895371
EG	2.0	6.334178820545339
EG	2.0	4.5860811667723524
EG	2.0	8.822606214331008
EG	2.0	2.842580849714648
EG	2.0	4.62999365884591
EG	2.0	4.6886493341788205
EG	2.0	9.36699429296132
EG	2.0	4.284876347495244
EG	2.0	13.981769181991123
EG	2.0	13.430405833861762
EG	2.0	2.4227964489537097
EG	2.0	3.1569435637285985
EG	2.0	21.99571972098922
EG	2.0	26.37714013950539
EG	2.0	2.1818325935320226
EG	2.0	19.54422954977806
EG	2.0	2.9977805960684845
EG	2.0	0.45164870006341157
EG	2.0	2.0702282815472417
EG	2.0	2.609860494610019
EG	2.0	2.7029169308814205
EG	2.0	1.5084020291693088
EG	2.0	3.905833861762841
EG	2.0	26.932625237793278
EG	2.0	3.0047558655675335
EG	2.0	12.583861762840836
EG	2.0	25.01553582752061
EG	2.0	4.381261889663919
EG	2.0	6.275206087507926
EG	2.0	14.009511731135067
EG	2.0	3.3186429930247305
EG	2.0	6.2839251743817375
EG	2.0	1.510145846544071
EG	2.0	4.276474318325936
EG	2.0	34.81785034876347
EG	2.0	29.172162333544705
EG	2.0	17.203868103994928
EG	2.0	17.224159797083068
EG	2.0	53.04470513633481
EG	2.0	15.168199112238428
EG	2.0	4.376030437539632
EG	2.0	5.7839251743817375
EG	2.0	18.512365250475586
EG	2.0	6.92279644895371
EG	2.0	5.706880152187698
EG	2.0	4.9928662016487
EG	2.0	12.058655675332911
EG	2.0	2.0253646163601777
EG	2.0	9.0214013950539
EG	2.0	7.880469245402663
EG	2.0	2.9857324032974
EG	2.0	2.1929296131896003
EG	2.0	8.435320228281547
EG	2.0	17.229074191502853
EG	2.0	8.7785351934052
EG	2.0	1.9703551046290424
EG	2.0	8.342580849714649
EG	2.0	0.39743183259353204
EG	2.0	3.744134432466709
EG	2.0	6.611128725428028
EG	2.0	0.4034559289790742
EG	2.0	15.15837032339886
EG	2.0	15.81293595434369
EG	2.0	7.242707672796449
EG	2.0	12.756658211794546
EG	2.0	34.77441344324667
EG	2.0	19.300887761572607
EG	2.0	36.57450856055802
EG	2.0	2.0672162333544706
EG	2.0	9.350507292327203
EG	2.0	22.250951173113506
EG	2.0	10.505548509828788
EG	2.0	10.901236525047558
EG	2.0	19.842263792010147
EG	2.0	5.118421052631579
EG	2.0	23.48145212428662
EG	2.0	5.2598287888395685
EG	2.0	7.785193405199746
EG	2.0	1.6117628408370324
EG	2.0	10.919942929613189
EG	2.0	18.649175649968296
EG	2.0	17.100507292327205
EG	2.0	7.362238427393786
EG	2.0	37.87412809131262
EG	2.0	3.8961636017755232
EG	2.0	37.4426125554851
EG	2.0	10.632530120481928
EG	2.0	3.238268864933418
EG	2.0	9.891249207355738
EG	2.0	46.06103360811668
EG	2.0	15.668357641090678
EG	2.0	1.1664552948636653
EG	2.0	4.276474318325936
EG	2.0	9.580215599239061
EG	2.0	7.209575142675967
EG	2.0	0.9885859226379201
EG	2.0	1.0859226379201015
EG	2.0	0.0023779327837666455
EG	2.0	2.912175015852885
EG	2.0	8.770925808497147
EG	2.0	32.42739378566899
EG	2.0	26.88173747622067
EG	2.0	3.3766645529486365
EG	2.0	55.8715916296766
EG	2.0	19.259036144578314
EG	2.0	4.631737476220672
EG	2.0	4.339093214965124
EG	2.0	2.8459099556119214
EG	2.0	22.53265694356373
EG	2.0	22.182625237793278
EG	2.0	20.7928027901078
EG	2.0	2.1773937856689916
EG	2.0	5.079581483830057
EG	2.0	31.824508560558023
EG	2.0	8.062301838934687
EG	2.0	7.150760938490805
EG	2.0	12.858433734939759
EG	2.0	5.024730500951173
EG	2.0	14.27837666455295
EG	2.0	4.9649651236525045
EG	2.0	1.543436905516804
EG	2.0	3.351141407736208
EG	2.0	7.452282815472416
EG	2.0	3.1057387444514903
EG	2.0	31.100665821179454
EG	2.0	13.974793912492073
EG	2.0	12.03852251109702
EG	2.0	10.1857958148383
EG	2.0	0.6058972733037413
EG	2.0	13.238902980342422
EG	2.0	3.365409004438808
EG	2.0	27.450221940393153
EG	2.0	24.436588459099557
EG	2.0	7.318325935320228
EG	2.0	27.315313887127456
EG	2.0	8.68278376664553
EG	2.0	3.2400126823081803
EG	2.0	8.22431832593532
EG	2.0	9.250317057704502
EG	2.0	16.168833227647433
EG	2.0	9.184686112872543
EG	2.0	8.155358275206087
EG	2.0	0.26838934686112875
EG	2.0	24.41693088142042
EG	2.0	30.52615726062143
EG	2.0	9.59147114774889
EG	2.0	44.34115409004439
EG	2.0	17.782339885859226
EG	2.0	2.133798351299937
EG	2.0	11.876347495244135
EG	2.0	7.948953709575143
EG	2.0	27.88839568801522
EG	2.0	4.458306911857958
EG	2.0	2.877298668357641
EG	2.0	0.3980659480025365
EG	2.0	14.145529486366518
EG	2.0	8.293436905516804
EG	2.0	13.582752060875078
EG	2.0	12.694356372859861
EG	2.0	0.6120798985415346
EG	2.0	15.507767913760304
EG	2.0	0.45529486366518707
EG	2.0	2.629835129993659
EG	2.0	24.770925808497147
EG	2.0	2.6032022828154724
EG	2.0	20.422320862396955
EG	2.0	11.402187698161065
EG	2.0	4.3091312618896636
EG	2.0	0.8763474952441345
EG	2.0	37.38760304375396
EG	2.0	32.04296131896005
EG	2.0	10.522986683576411
EG	2.0	31.212428662016485
EG	2.0	0.004121750158528852
EG	2.0	4.782974001268231
EG	2.0	7.553265694356373
EG	2.0	7.791376030437539
EG	2.0	7.127932783766646
EG	2.0	1.209733671528218
EG	2.0	19.019657577679137
EG	2.0	2.5139505389980976
EG	2.0	2.9719403931515536
EG	2.0	5.462270133164236
EG	2.0	1.0296448953709576
EG	2.0	23.070386810399494
EG	2.0	3.6296766011414077
EG	2.0	3.420418516169943
EG	2.0	2.5730818008877616
EG	2.0	2.633005707038681
EG	2.0	8.434686112872543
EG	2.0	21.083386176284083
EG	2.0	15.736207989854153
EG	2.0	0.7923272035510462
EG	2.0	4.630152187698161
EG	2.0	1.5391566265060241
EG	2.0	12.833544705136335
EG	2.0	4.48715916296766
EG	2.0	2.609860494610019
EG	2.0	0.0003170577045022194
EG	2.0	2.165028535193405
EG	2.0	14.885225110970197
EG	2.0	4.124445149017121
EG	2.0	5.922003804692454
EG	2.0	21.280913126188967
EG	2.0	21.913284717818645
EG	2.0	26.235573874445148
EG	2.0	12.600190234622701
EG	2.0	6.276949904882689
EG	2.0	1.5713379835129995
EG	2.0	2.9919150285351934
EG	2.0	6.886176284083703
EG	2.0	14.033766645529486
EG	2.0	60.54232720355105
EG	2.0	20.704819277108435
EG	2.0	8.290583386176284
EG	2.0	1.089568801521877
EG	2.0	1.4511731135066581
EG	2.0	0.4351616994292961
EG	2.0	14.92850348763475
EG	2.0	0.9350031705770451
EG	2.0	4.62999365884591
EG	2.0	6.488110336081167
EG	2.0	5.690551680405834
EG	2.0	10.478440076093849
EG	2.0	3.1204819277108435
EG	2.0	0.4573557387444515
EG	2.0	20.425015852885224
EG	2.0	9.574984147114774
EG	2.0	3.6450538998097652
EG	2.0	13.848129359543437
EG	2.0	19.872701331642357
EG	2.0	29.264584654407102
EG	2.0	16.157577679137603
EG	2.0	8.311033608116677
EG	2.0	6.53138871274572
EG	2.0	2.993183259353202
EG	2.0	9.349714648065948
EG	2.0	3.71290424857324
EG	2.0	3.0512048192771086
EG	2.0	62.97130627774255
EG	2.0	0.20989220038046924
EG	2.0	14.532498414711478
EG	2.0	14.28281547241598
EG	2.0	28.351934051997464
EG	2.0	3.2780596068484464
EG	2.0	10.8787254280279
EG	2.0	0.9405516804058338
EG	2.0	16.97289156626506
EG	2.0	22.49128091312619
EG	2.0	10.526474318325935
EG	2.0	13.466550412175016
EG	2.0	9.61303107165504
EG	2.0	19.67105263157895
EG	2.0	0.8701648700063411
EG	2.0	5.3270450221940395
EG	2.0	17.825142675967026
EG	2.0	0.37492073557387445
EG	2.0	15.691819911223842
EG	2.0	0.8425808497146481
EG	2.0	10.72986683576411
EG	2.0	27.983671528218135
EG	2.0	2.8589093214965122
EG	2.0	6.0922637920101455
EG	2.0	14.11303107165504
EG	2.0	12.387761572606214
EG	2.0	61.4931832593532
EG	2.0	21.686429930247304
EG	2.0	0.45164870006341157
EG	2.0	8.820703868103996
EG	2.0	11.847495244134432
EG	2.0	21.90313887127457
EG	2.0	0.08893468611287254
EG	2.0	3.7698161065313887
EG	2.0	11.809131261889664
EG	2.0	0.0025364616360177552
EG	2.0	13.483195941661382
EG	2.0	5.522986683576411
EG	2.0	1.0863982244768549
EG	2.0	10.485415345592898
EG	2.0	0.8941027266962587
EG	2.0	11.729708306911858
EG	2.0	15.538681039949271
EG	2.0	10.936746987951807
EG	2.0	24.42691819911224
EG	2.0	1.753170577045022
EG	2.0	8.331008243500317
EG	2.0	1.2924857324032974
EG	2.0	13.479391249207355
EG	2.0	8.374603677869372
EG	2.0	13.421052631578947
EG	2.0	2.5196575776791375
EG	2.0	12.195149017121116
EG	2.0	14.383639822447686
EG	2.0	1.7985098287888395
EG	2.0	53.8498731769182
EG	2.0	9.212428662016487
EG	2.0	7.553899809765377
EG	2.0	2.2463538363982245
EG	2.0	2.9988902980342425
EG	2.0	23.22431832593532
EG	2.0	1.717025998731769
EG	2.0	2.2002219403931513
EG	2.0	1.9833544705136334
EG	2.0	21.50475586556753
EG	2.0	2.984464172479391
EG	2.0	21.95244134432467
EG	2.0	3.580691185795815
EG	2.0	0.0017438173747622067
EG	2.0	5.830374128091313
EG	2.0	4.4952441344324665
EG	2.0	5.455453392517438
EG	2.0	59.730976537729866
EG	2.0	2.912175015852885
EG	2.0	21.689124920735573
EG	2.0	9.256499682942296
EG	2.0	5.131896005072924
EG	2.0	9.146480659480025
EG	2.0	15.09416613823716
EG	2.0	0.528852251109702
EG	2.0	5.292485732403297
EG	2.0	26.97003804692454
EG	2.0	13.12698161065314
EG	2.0	20.229391249207357
EG	2.0	5.534717818642993
EG	2.0	5.767279644895371
EG	2.0	0.9605263157894737
EG	2.0	5.402504755865568
EG	2.0	11.978440076093849
EG	2.0	45.27726696258719
EG	2.0	7.609701965757768
EG	2.0	16.473367152821815
EG	2.0	8.724793912492073
EG	2.0	6.4828788839568805
EG	2.0	9.336398224476854
EG	2.0	1.5412175015852885
EG	2.0	4.639822447685479
EG	2.0	12.097336715282182
EG	2.0	21.805802155992392
EG	2.0	0.7354153455928979
EG	2.0	0.0003170577045022194
EG	2.0	7.414870006341154
EG	2.0	3.3505072923272037
EG	2.0	34.828154724159795
EG	2.0	5.1594800253646165
EG	2.0	27.76601141407736
EG	2.0	1.3822130627774254
EG	2.0	43.25396322130628
EG	2.0	9.909797083069119
EG	2.0	5.148065948002537
EG	2.0	5.688966391883323
EG	2.0	5.645370957514268
EG	2.0	11.88427393785669
EG	2.0	9.90139505389981
EG	2.0	1.7032339885859227
EG	2.0	1.4040900443880786
EG	2.0	1.3855421686746987
EG	2.0	18.98842739378567
EG	2.0	14.249048826886494
EG	2.0	5.298826886493342
EG	2.0	6.858909321496513
EG	2.0	12.062301838934687
EG	2.0	1.9161382371591629
EG	2.0	2.5193405199746355
EG	2.0	5.338934686112872
EG	2.0	0.1371274571972099
EG	2.0	0.5355104629042485
EG	2.0	9.139029803424224
EG	2.0	5.706880152187698
EG	2.0	42.60256816740647
EG	2.0	15.850348763474953
EG	2.0	6.030754597336715
EG	2.0	8.223050095117312
EG	2.0	14.26997463538364
EG	2.0	9.273303741280913
EG	2.0	3.90139505389981
EG	2.0	4.3197526949904885
EG	2.0	13.484464172479392
EG	2.0	1.9389663918833229
EG	2.0	1.0724476854787572
EG	2.0	6.4785986049461
EG	2.0	3.124128091312619
EG	2.0	27.439600507292326
EG	2.0	0.010145846544071021
EG	2.0	34.86239695624604
EG	2.0	4.743975903614458
EG	2.0	17.103202282815474
EG	2.0	4.973050095117311
EG	2.0	2.1686746987951806
EG	2.0	3.0713379835129992
EG	2.0	17.805009511731136
EG	2.0	10.383322764743184
EG	2.0	2.9641724793912494
EG	2.0	9.391090678503488
EG	2.0	6.886176284083703
EG	2.0	25.499682942295497
EG	2.0	27.144736842105264
EG	2.0	0.4351616994292961
EG	2.0	3.8933100824350033
EG	2.0	4.250634115409005
EG	2.0	1.0084020291693088
EG	2.0	12.191978440076094
EG	2.0	0.14410272669625873
EG	2.0	14.49128091312619
EG	2.0	1.5063411540900444
EG	2.0	13.238268864933417
EG	2.0	9.78709575142676
EG	2.0	0.5428027901077996
EG	2.0	2.592263792010146
EG	2.0	6.85145846544071
EG	2.0	7.026791376030437
EG	2.0	17.20989220038047
EG	2.0	18.990805326569436
EG	2.0	4.794863665187064
EG	2.0	9.924698795180722
EG	2.0	22.76537729866836
EG	2.0	1.4456246036778693
EG	2.0	12.791693088142042
EG	2.0	2.207038681039949
EG	2.0	11.244768547875713
EG	2.0	6.006499682942295
EG	2.0	9.493500317057704
EG	2.0	4.578313253012048
EG	2.0	18.939600507292326
EG	2.0	5.717025998731769
EG	2.0	32.361604311984784
EG	2.0	11.720672162333544
EG	2.0	20.54407102092581
EG	2.0	9.038998097653772
EG	2.0	5.117628408370323
EG	2.0	4.118896639188332
EG	2.0	2.5802155992390614
EG	2.0	0.14917564996829422
EG	2.0	25.71116043119848
EG	2.0	7.818960050729233
EG	2.0	0.9950856055802156
EG	2.0	6.5832276474318325
EG	2.0	15.95862396956246
EG	2.0	3.615567533291059
EG	2.0	8.046607482561827
EG	2.0	16.583703233988587
EG	2.0	1.288839568801522
EG	2.0	7.746829422954978
EG	2.0	0.3305326569435637
EG	2.0	16.04724159797083
EG	2.0	8.78281547241598
EG	2.0	2.449746353836398
EG	2.0	1.1065313887127457
EG	2.0	5.155675332910589
EG	2.0	8.510304375396322
EG	2.0	4.3730183893468615
EG	2.0	4.196258719086874
EG	2.0	21.45592897907419
EG	2.0	4.220513633481294
EG	2.0	1.50570703868104
EG	2.0	5.9755865567533295
EG	2.0	1.6490171211160431
EG	2.0	17.313094483195943
EG	2.0	21.559131261889664
EG	2.0	4.459099556119214
EG	2.0	0.4351616994292961
EG	2.0	1.0296448953709576
EG	2.0	5.358116677235257
EG	2.0	9.590678503487634
EG	2.0	16.7999365884591
EG	2.0	3.161699429296132
EG	2.0	4.023303741280913
EG	2.0	0.9353202282815473
EG	2.0	6.840361445783133
EG	2.0	0.8777742549143944
EG	2.0	35.15123652504756
EG	2.0	1.982720355104629
EG	2.0	7.136810399492708
EG	2.0	9.177869372225745
EG	2.0	11.608116677235257
EG	2.0	11.716550412175016
EG	2.0	5.37428662016487
EG	2.0	1.7649017121116044
EG	2.0	0.034083703233988585
EG	2.0	18.38157894736842
EG	2.0	10.034242232086239
EG	2.0	9.58861762840837
EG	2.0	2.649017121116043
EG	2.0	6.889029803424223
EG	2.0	12.061984781230183
EG	2.0	4.029486366518706
EG	2.0	6.1802473050095115
EG	2.0	15.545497780596069
EG	2.0	68.17374762206721
EG	2.0	39.7856689917565
EG	2.0	0.3796766011414077
EG	2.0	34.779486366518704
EG	2.0	4.284876347495244
EG	2.0	21.812301838934687
EG	2.0	4.293119847812302
EG	2.0	5.412967660114141
EG	2.0	11.276474318325935
EG	2.0	19.146163601775523
EG	2.0	3.0091946734305646
EG	2.0	17.125079264426127
EG	2.0	1.304692454026633
EG	2.0	5.147907419150285
EG	2.0	7.369847812301839
EG	2.0	6.526315789473684
EG	2.0	8.665028535193406
EG	2.0	14.64426125554851
EG	2.0	0.0003170577045022194
EG	2.0	3.9518072289156625
EG	2.0	10.851934051997464
EG	2.0	71.81705770450222
EG	2.0	3.5454977805960683
EG	2.0	2.520291693088142
EG	2.0	24.61144578313253
EG	2.0	21.951648700063412
EG	2.0	12.450063411540901
EG	2.0	18.348604946100192
EG	2.0	12.668991756499683
EG	2.0	16.24270767279645
EG	2.0	15.061192136968929
EG	2.0	5.21575776791376
EG	2.0	38.9078947368421
EG	2.0	2.304692454026633
EG	2.0	9.271242866201648
EG	2.0	22.417723525681673
EG	2.0	2.512999365884591
EG	2.0	1.2924857324032974
EG	2.0	21.123335447051364
EG	2.0	6.916296766011414
EG	2.0	15.536778693722258
EG	2.0	3.9413443246670896
EG	2.0	20.534876347495246
EG	2.0	5.857006975269499
EG	2.0	6.968135700697527
EG	2.0	5.831008243500317
EG	2.0	11.141566265060241
EG	2.0	25.382213062777424
EG	2.0	13.906150919467343
EG	2.0	13.432625237793278
EG	2.0	0.33275206087507925
EG	2.0	0.9402346227013316
EG	2.0	19.026791376030438
EG	2.0	10.454660748256183
EG	2.0	5.264743183259354
EG	2.0	13.238268864933417
EG	2.0	15.172003804692453
EG	2.0	40.68468611287254
EG	2.0	12.74001268230818
EG	2.0	8.072130627774255
EG	2.0	8.804533925174383
EG	2.0	5.212587190868738
EG	2.0	7.798985415345593
EG	2.0	8.376506024096386
EG	2.0	5.7923272035510465
EG	2.0	18.291851616994293
EG	2.0	9.41566265060241
EG	2.0	13.172954977805961
EG	2.0	4.272352568167406
EG	2.0	9.411223842739378
EG	2.0	39.91550412175016
EG	2.0	17.010304375396323
EG	2.0	3.6130310716550413
EG	2.0	29.74873176918199
EG	2.0	44.00856055802156
EG	2.0	13.348446417247938
EG	2.0	2.991280913126189
EG	2.0	0.5659480025364616
EG	2.0	14.529010779961952
EG	2.0	0.7176601141407736
EG	2.0	6.267279644895371
EG	2.0	23.4072606214331
EG	2.0	20.536937222574508
EG	2.0	9.13443246670894
EG	2.0	24.404882688649334
EG	2.0	7.205611921369689
EG	2.0	5.788522511097019
EG	2.0	4.289315155358275
EG	2.0	1.5865567533291058
EG	2.0	4.022986683576411
EG	2.0	35.84004438807863
EG	2.0	1.0917882054533925
EG	2.0	7.129676601141408
EG	2.0	22.65710209258085
EG	2.0	3.0822764743183257
EG	2.0	5.649492707672796
EG	2.0	1.222415979708307
EG	2.0	11.370640456563095
EG	2.0	15.003804692454027
EG	2.0	2.5369372225745086
EG	2.0	2.8161065313887126
EG	2.0	0.0767279644895371
EG	2.0	0.9575142675967026
EG	2.0	13.78852251109702
EG	2.0	2.5369372225745086
EG	2.0	7.074508560558021
EG	2.0	7.218769816106532
EG	2.0	10.163918833227648
EG	2.0	29.936588459099557
EG	2.0	3.2541217501585287
EG	2.0	0.7305009511731135
EG	2.0	28.61287254280279
EG	2.0	6.897431832593532
EG	2.0	25.269023462270134
EG	2.0	2.4735256816740647
EG	2.0	0.50856055802156
EG	2.0	11.439283449587824
EG	2.0	4.575776791376031
EG	2.0	33.463855421686745
EG	2.0	4.682942295497781
EG	2.0	9.264743183259354
EG	2.0	10.743817374762207
EG	2.0	8.061984781230183
EG	2.0	2.1818325935320226
EG	2.0	19.840995561192138
EG	2.0	12.266328471781865
EG	2.0	2.2002219403931513
EG	2.0	15.850348763474953
EG	2.0	5.659321496512365
EG	2.0	21.589093214965125
EG	2.0	14.694514901712111
EG	2.0	15.149651236525047
EG	2.0	10.18278376664553
EG	2.0	0.5913126188966392
EG	2.0	3.0169625871908687
EG	2.0	6.84147114774889
EG	2.0	0.5548509828788839
EG	2.0	0.5599239061509195
EG	2.0	8.071337983512999
EG	2.0	28.61556753329106
EG	2.0	14.884749524413444
EG	2.0	5.690551680405834
EG	2.0	14.344958782498415
EG	2.0	22.8644578313253
EG	2.0	0.0025364616360177552
EG	2.0	33.082910589727334
EG	2.0	4.300887761572606
EG	2.0	10.331800887761572
EG	2.0	8.456880152187699
EG	2.0	0.5061826252377932
EG	2.0	22.455294863665188
EG	2.0	6.751109701965758
EG	2.0	0.9617945466074825
EG	2.0	13.29153455928979
EG	2.0	16.615091946734307
EG	2.0	56.82403297400127
EG	2.0	17.90298034242232
EG	2.0	16.1498097653773
EG	2.0	1.9180405833861762
EG	2.0	7.026949904882689
EG	2.0	3.4939759036144578
EG	2.0	1.7698161065313887
EG	2.0	6.750634115409005
EG	2.0	15.735256816740646
EG	2.0	8.050570703868104
EG	2.0	6.85859226379201
EG	2.0	9.26997463538364
EG	2.0	5.632054533925174
EG	2.0	34.379676601141405
EG	2.0	4.384908053265694
EG	2.0	19.110653138871275
EG	2.0	11.286778693722258
EG	2.0	9.672162333544705
EG	2.0	0.11065313887127458
EG	2.0	14.338300570703868
EG	2.0	5.350348763474952
EG	2.0	20.190868738110336
EG	2.0	5.787729866835764
EG	2.0	1.2479391249207357
EG	2.0	22.09686112872543
EG	2.0	34.51727964489537
EG	2.0	1.2912175015852885
EG	2.0	3.4289790741915027
EG	2.0	24.260938490805326
EG	2.0	4.348446417247939
EG	2.0	10.556119213696892
EG	2.0	1.9694039315155358
EG	2.0	11.265852885225112
EG	2.0	0.566423589093215
EG	2.0	0.0017438173747622067
EG	2.0	11.128249841471147
EG	2.0	4.643627140139506
EG	2.0	0.660431198478123
EG	2.0	5.784876347495244
EG	2.0	17.95323398858592
EG	2.0	3.366835764109068
EG	2.0	6.626347495244135
EG	2.0	0.31785034876347495
EG	2.0	1.7143310082435004
EG	2.0	2.446417247939125
EG	2.0	11.415028535193406
EG	2.0	10.366518706404566
EG	2.0	4.763950538998098
EG	2.0	1.244134432466709
EG	2.0	6.9514901712111605
EG	2.0	2.36715282181357
EG	2.0	2.6334812935954344
EG	2.0	0.03376664552948637
EG	2.0	12.532339885859226
EG	2.0	7.676284083703234
EG	2.0	9.588142041851617
EG	2.0	4.312143310082435
EG	2.0	10.79010779961953
EG	2.0	13.741597970830691
EG	2.0	16.962428662016485
EG	2.0	10.949270767279645
EG	2.0	1.6751743817374762
EG	2.0	8.446734305643627
EG	2.0	4.072447685478757
EG	2.0	0.8864933417882055
EG	2.0	1.0668991756499684
EG	2.0	4.562777425491439
EG	2.0	29.818484464172478
EG	2.0	7.251585288522511
EG	2.0	12.116043119847813
EG	2.0	19.13570069752695
EG	2.0	1.3868103994927077
EG	2.0	4.34860494610019
EG	2.0	5.703551046290425
EG	2.0	8.263950538998097
EG	2.0	14.338300570703868
EG	2.0	25.435320228281547
EG	2.0	3.693563728598605
EG	2.0	13.775364616360177
EG	2.0	4.067850348763475
EG	2.0	2.329422954977806
EG	2.0	1.510145846544071
EG	2.0	3.0630944831959415
EG	2.0	2.6857958148383005
EG	2.0	3.3392517438173748
EG	2.0	0.003646163601775523
EG	2.0	1.24143944197844
EG	2.0	17.266328471781865
EG	2.0	29.305009511731136
EG	2.0	6.775998731769182
EG	2.0	4.580532656943563
EG	2.0	7.230183893468611
EG	2.0	0.7382688649334179
EG	2.0	20.86001902346227
EG	2.0	2.138712745719721
EG	2.0	8.831166772352567
EG	2.0	21.70878249841471
EG	2.0	43.20767279644895
EG	2.0	8.880627774254915
EG	2.0	21.916138237159164
EG	2.0	1.2515852885225112
EG	2.0	4.27996195307546
EG	2.0	13.598287888395689
EG	2.0	1.209733671528218
EG	2.0	8.94419784400761
EG	2.0	11.648541534559289
EG	2.0	5.218769816106532
EG	2.0	12.867945466074826
EG	2.0	0.8728598604946101
EG	2.0	0.0017438173747622067
EG	2.0	5.190710209258085
EG	2.0	3.3834812935954344
EG	2.0	7.31436271401395
EG	2.0	2.2335129993658844
EG	2.0	1.7579264426125556
EG	2.0	9.264901712111604
EG	2.0	14.694673430564363
EG	2.0	20.449112238427393
EG	2.0	15.040741915028535
EG	2.0	1.9461001902346227
EG	2.0	11.468452758402028
EG	2.0	26.884590995561194
EG	2.0	40.106848446417246
EG	2.0	6.59147114774889
EG	2.0	2.1296766011414077
EG	2.0	9.97733037412809
EG	2.0	38.027742549143944
EG	2.0	0.013633481293595434
EG	2.0	12.091312618896639
EG	2.0	0.4351616994292961
EG	2.0	13.734939759036145
EG	2.0	1.3142041851616995
EG	2.0	8.145212428662017
EG	2.0	2.8287888395688014
EG	2.0	8.374762206721623
EG	2.0	3.206404565630945
EG	2.0	2.5700697526949905
EG	2.0	4.801046290424857
EG	2.0	5.743341788205454
[truncated: 53,993 more rows]
